# Supplementary material for: Genome-Wide DNA Methylation in Policemen Working in Cities Differing by Major Sources of Air Pollution
Source: Int J Mol Sci. 2022 Jan 31;23(3):1666. doi: 10.3390/ijms23031666 (PMC8915177; doi:10.3390/ijms23031666)
Supplement: Supplementary file 1 [file ijms-23-01666-s001.zip › Supplementary/Table S1.xlsx]

## Sheet: Ostrava-Prague
DNA Methylation Profiles in Policemen Working in Cities Differing by Major Sources of Air Pollution
Table S1. Significant differentially methylated loci in Ostrava-Prague samples.
chr	strand	Name	Islands_Name	Relation_to_Island	UCSC_RefGene_Name	UCSC_RefGene_Accession	UCSC_RefGene_Group	logFC	AveExpr	t	P.Value	adj.P.Val	B
chr5	+	cg19502709		OpenSea	KCNIP1;KCNMB1	NM_001034838;NM_004137	Body;5'UTR	0.38554	-2.9551	6.78389	1.18631e-10	9.42454e-05	13.5842
chr11	-	cg07873060		OpenSea				0.192357	-0.735566	6.60948	3.16611e-10	0.00011878	12.6821
chr6	-	cg23647616		OpenSea				-0.180273	0.453651	-6.54059	4.64568e-10	0.00011878	12.3298
chr10	+	cg03761958		OpenSea				0.280428	0.434793	6.48147	6.44318e-10	0.00011878	12.0293
chr1	+	cg06192292		OpenSea				0.276097	-0.443885	6.44598	7.83369e-10	0.00011878	11.8499
chr7	+	cg25192768		OpenSea				-0.274529	1.20635	-6.4213	8.97086e-10	0.00011878	11.7254
chr6	+	cg13026550		OpenSea	ZDHHC14;ZDHHC14	NM_153746;NM_024630	Body;Body	0.269424	1.63294	6.35419	1.29466e-09	0.000129357	11.3885
chr7	-	cg17934823		OpenSea	CLIP2;CLIP2	NM_003388;NM_032421	Body;Body	-0.186838	0.264299	-6.35307	1.30262e-09	0.000129357	11.3829
chr12	-	cg09118276		OpenSea				-0.172357	0.720356	-6.32549	1.51342e-09	0.000133592	11.2452
chr10	+	cg15413777		OpenSea				0.250623	-0.682674	6.30022	1.73586e-09	0.000137904	11.1193
chr8	+	cg20585841		OpenSea	NCALD;NCALD;NCALD;NCALD;NCALD;NCALD;NCALD;NCALD	NM_001040630;NM_001040625;NM_001040629;NM_032041;NM_001040624;NM_001040626;NM_001040627;NM_001040628	Body;Body;Body;Body;Body;Body;Body;Body	0.46877	0.393512	6.16519	3.59028e-09	0.000256001	10.4525
chr7	+	cg22234941		OpenSea	MDFIC;MDFIC	NM_199072;NM_001166345	Body;Body	-0.291082	-2.468	-6.15129	3.86688e-09	0.000256001	10.3844
chr16	+	cg07678518	chr16:1122629-1123009	S_Shore	LOC146336	NR_027242	Body	-0.133587	1.29302	-6.09654	5.17473e-09	0.000316232	10.1171
chr12	+	cg05529152	chr12:52417018-52417703	N_Shelf				0.207229	-3.18367	6.08126	5.6114e-09	0.000317476	10.0428
chr19	+	cg25574111		OpenSea	IGFL4	NM_001002923	TSS1500	-0.218105	0.336631	-6.06879	5.99433e-09	0.000317476	9.98231
chr1	-	cg08566367		OpenSea	RORC;RORC	NM_001001523;NM_005060	Body;Body	0.490586	1.78662	6.05157	6.56575e-09	0.00032298	9.89882
chr13	-	cg14716095	chr13:20968851-20969220	N_Shore				0.281389	-0.577034	6.03201	7.27901e-09	0.00032298	9.80426
chr3	+	cg17855739		OpenSea				-0.26896	1.01536	-6.031	7.3179e-09	0.00032298	9.79938
chr1	-	cg00864945	chr1:247289663-247290225	S_Shore				0.477189	-2.23076	6.00386	8.44118e-09	0.000352948	9.66846
chr10	+	cg05375599		OpenSea				-0.195227	0.366344	-5.97949	9.59221e-09	0.000381022	9.55129
chr11	-	cg06928226		OpenSea	NTM	NM_001048209	Body	0.391095	0.83825	5.95694	1.07934e-08	0.000399225	9.44315
chr4	-	cg17430979		OpenSea	JAKMIP1	NM_001099433	Body	0.272862	-0.899373	5.95235	1.10555e-08	0.000399225	9.42116
chr13	+	cg23340505	chr13:114926688-114927053	S_Shore				0.305916	-2.61297	5.93015	1.2413e-08	0.000428756	9.31503
chr17	-	cg09892774		OpenSea	CPSF4L	NM_001129885	Body	-0.198599	1.52887	-5.90633	1.40509e-08	0.000456086	9.20146
chr7	-	cg22801433		OpenSea	TMEM184A;TMEM184A	NM_001097620;NM_001097620	5'UTR;1stExon	0.183772	-1.56666	5.88772	1.54759e-08	0.000456086	9.11295
chr1	-	cg24699146		OpenSea	HMGCL;HMGCL	NM_000191;NM_001166059	TSS1500;TSS1500	-0.292195	0.562947	-5.88002	1.61063e-08	0.000456086	9.07638
chr11	+	cg24512005	chr11:3012799-3014181	S_Shore	NAP1L4	NM_005969	TSS1500	0.172084	-1.98959	5.87759	1.63107e-08	0.000456086	9.06482
chr18	-	cg01773886		OpenSea	FHOD3;FHOD3;FHOD3	NM_001281740;NM_001281739;NM_025135	Body;Body;Body	0.278007	0.456295	5.87688	1.63702e-08	0.000456086	9.06149
chr3	+	cg07453715		OpenSea	NLGN1	NM_014932	Body	-0.141254	0.83541	-5.87362	1.66488e-08	0.000456086	9.04603
chr13	-	cg19029904		OpenSea				0.309369	-2.69764	5.8668	1.7247e-08	0.000456724	9.01369
chr12	+	cg23749725		OpenSea				0.339115	-1.3365	5.85102	1.87134e-08	0.000462659	8.93894
chr3	+	cg01189606	chr3:48470230-48471389	S_Shore	PLXNB1;PLXNB1	NM_002673;NM_001130082	TSS1500;TSS1500	0.191496	-0.261634	5.84636	1.9169e-08	0.000462659	8.91691
chr2	+	cg22018621		OpenSea	EXOC6B	NM_015189	Body	0.545251	0.827385	5.84115	1.96908e-08	0.000462659	8.89231
chr22	+	cg07675700	chr22:48730058-48730392	N_Shore				-0.20187	0.6984	-5.84007	1.98006e-08	0.000462659	8.88722
chr17	-	cg09624120	chr17:58156010-58156427	S_Shore	HEATR6	NM_022070	TSS1500	0.284357	0.581345	5.82412	2.14967e-08	0.000464511	8.81195
chr1	+	cg22618716		OpenSea	MTF1	NM_005955	Body	0.152679	1.22669	5.82086	2.18613e-08	0.000464511	8.79654
chr5	+	cg09103061		OpenSea				-0.328363	-0.452376	-5.81491	2.25408e-08	0.000464511	8.76851
chr1	-	cg10017653	chr1:155178547-155178980	N_Shelf	THBS3	NM_007112	Body	-0.14255	0.863973	-5.80784	2.33746e-08	0.000464511	8.73525
chr20	+	cg14448145	chr20:62525796-62526638	N_Shore	DNAJC5	NM_025219	TSS1500	0.188155	-1.5663	5.80716	2.34562e-08	0.000464511	8.73206
chr7	-	cg03236789		OpenSea	JAZF1	NM_175061	Body	0.203605	0.491808	5.8055	2.36572e-08	0.000464511	8.72425
chr20	+	cg22825230	chr20:57797223-57797441	S_Shore	ZNF831	NM_178457	Body	0.175811	-1.44308	5.80154	2.41439e-08	0.000464511	8.70559
chr1	-	cg12749559	chr1:167905027-167906801	N_Shore	BRP44;BRP44;BRP44	NR_026550;NM_015415;NM_001143674	Body;Body;Body	0.207507	-1.74853	5.79609	2.48282e-08	0.000464511	8.68
chr11	+	cg07252486		OpenSea	C11orf39;NTM	NR_126159;NM_001048209	Body;Body	0.412199	1.37308	5.79364	2.51422e-08	0.000464511	8.6685
chr1	+	cg01557411	chr1:28585831-28587249	Island	SESN2	NM_031459	Body	0.195314	-0.922062	5.77813	2.72236e-08	0.000470541	8.59567
chr10	-	cg11446507		OpenSea				-0.371339	-0.413867	-5.77593	2.7531e-08	0.000470541	8.58539
chr15	+	cg06866653		OpenSea				0.209884	0.401452	5.77289	2.79629e-08	0.000470541	8.57114
chr20	-	cg21897703		OpenSea	PLCB1;PLCB1	NM_182734;NM_015192	Body;Body	0.280281	-0.112405	5.77228	2.80498e-08	0.000470541	8.5683
chr22	+	cg08690876		OpenSea	CYB5R3;CYB5R3;CYB5R3	NM_007326;NM_000398;NM_001129819	5'UTR;Body;5'UTR	0.284976	-1.6752	5.76965	2.843e-08	0.000470541	8.55597
chr1	+	cg07058316		OpenSea				0.219061	0.906317	5.75586	3.05068e-08	0.000489161	8.49143
chr1	-	cg17454394	chr1:156616553-156616946	N_Shore	BCAN;BCAN	NM_021948;NM_198427	5'UTR;5'UTR	-0.16111	-0.286822	-5.75407	3.07865e-08	0.000489161	8.48307
chr13	+	cg09957942	chr13:20968851-20969220	Island				0.228816	-0.738436	5.74593	3.20929e-08	0.000491784	8.44503
chr6	-	cg08183353		OpenSea				0.177812	0.30945	5.74361	3.24754e-08	0.000491784	8.43418
chr12	-	cg08658594		OpenSea	TAS2R13;TAS2R13;PRR4;PRH1	NM_023920;NM_023920;NM_001098538;NM_006250	5'UTR;1stExon;Body;5'UTR	0.213839	0.621083	5.73866	3.33055e-08	0.000491784	8.41108
chr17	+	cg23305168		OpenSea	ABCA8;ABCA8;ABCA8	NM_001288986;NM_007168;NM_001288985	5'UTR;5'UTR;5'UTR	0.265816	0.434042	5.73794	3.34277e-08	0.000491784	8.40773
chr20	+	cg22788150		OpenSea				-0.425885	1.49163	-5.73265	3.43407e-08	0.00049603	8.38306
chr1	-	cg12551813		OpenSea	CAMSAP1L1	NM_203459	Body	0.184653	0.274971	5.72015	3.65964e-08	0.000519172	8.32483
chr12	-	cg23787937	chr12:29302034-29302954	S_Shore				0.278648	-2.2492	5.70541	3.9443e-08	0.000549739	8.25628
chr19	-	cg00010445	chr19:14089570-14089796	Island	RFX1	NM_002918	Body	0.198765	-2.3799	5.69155	4.23169e-08	0.000579626	8.19191
chr2	+	cg11305121	chr2:121009918-121011228	S_Shore	RALB	NM_002881	5'UTR	0.158436	-0.984654	5.6849	4.37664e-08	0.000589318	8.1611
chr5	+	cg06182018	chr5:38556222-38557563	N_Shore	LIFR;LIFR	NM_001127671;NM_002310	5'UTR;5'UTR	-0.304587	-0.559012	-5.67549	4.5903e-08	0.000607787	8.11748
chr15	-	cg13632630	chr15:90208787-90209279	N_Shelf				0.194099	-0.418723	5.66899	4.74364e-08	0.000617794	8.08742
chr6	-	cg12743741		OpenSea				0.243803	0.321625	5.66362	4.87427e-08	0.000619096	8.06256
chr19	-	cg07119808	chr19:33165266-33168099	S_Shore	RGS9BP;RGS9BP	NM_207391;NM_207391	1stExon;3'UTR	0.249545	-0.127207	5.66219	4.9095e-08	0.000619096	8.05597
chr12	-	cg00825177	chr12:56472792-56474393	S_Shore	ERBB3;ERBB3	NM_001005915;NM_001982	Body;Body	0.162808	0.409854	5.64795	5.27541e-08	0.000625688	7.99021
chr1	+	cg01511231	chr1:1109314-1110145	Island	TTLL10	NM_001130045	5'UTR	0.353678	-1.43357	5.64764	5.2836e-08	0.000625688	7.98879
chr13	-	cg17862118		OpenSea				-0.198987	0.982678	-5.64698	5.30126e-08	0.000625688	7.98574
chr10	+	cg05331734		OpenSea				0.208049	-0.0614309	5.6458	5.33281e-08	0.000625688	7.98031
chr7	-	cg19783291	chr7:101838731-101839597	N_Shelf	CUX1;CUX1;CUX1	NM_181500;NM_181552;NM_001913	Body;Body;Body	0.162746	0.140551	5.64496	5.35556e-08	0.000625688	7.97641
chr22	+	cg12104897		OpenSea	LINC01310	NR_038944	Body	-0.203232	0.195935	-5.63581	5.60823e-08	0.000633696	7.93424
chr1	-	cg16110968	chr1:26146122-26147349	S_Shore	MTFR1L;MTFR1L;LOC646471;MTFR1L;MTFR1L	NM_001099627;NM_001099625;NR_024498;NM_019557;NM_001099626	5'UTR;5'UTR;Body;5'UTR;5'UTR	0.183523	-0.155939	5.63381	5.66486e-08	0.000633696	7.92505
chr13	+	cg07554357	chr13:36052553-36053119	N_Shore	MIR548F5;NBEA;MAB21L1	NR_031646;NM_015678;NM_005584	Body;Body;TSS1500	-0.32427	-2.61148	-5.63364	5.66958e-08	0.000633696	7.92429
chr1	+	cg13524022		OpenSea	KCNK1	NM_002245	Body	-0.217972	0.643065	-5.62966	5.78437e-08	0.000633696	7.90596
chr9	+	cg12273426	chr9:5437566-5437996	S_Shore	PLGRKT	NM_018465	TSS1500	-0.284985	0.051618	-5.62619	5.88628e-08	0.000633696	7.88998
chr15	-	cg21180144		OpenSea				0.182427	1.90784	5.62277	5.98835e-08	0.000633696	7.87426
chr15	+	cg09161344	chr15:42066488-42067230	N_Shore	MAPKBP1;MAPKBP1;MAPKBP1;MAPKBP1;MAPKBP1	NM_001128608;NM_014994;NM_001265611;NR_049762;NR_049761	TSS1500;TSS1500;TSS1500;TSS1500;TSS1500	0.173172	1.56492	5.62195	6.01298e-08	0.000633696	7.8705
chr13	+	cg07847863	chr13:53419897-53422872	Island	PCDH8;PCDH8	NM_002590;NM_032949	1stExon;Body	0.303294	-1.89844	5.62033	6.06224e-08	0.000633696	7.86304
chr1	-	cg12226077		OpenSea				0.223305	0.328553	5.61683	6.16995e-08	0.00063658	7.84693
chr5	-	cg09079275	chr5:157002174-157003182	Island	ADAM19	NM_033274	TSS1500	0.275789	-3.27445	5.60783	6.45495e-08	0.000657445	7.80563
chr1	-	cg12797548		OpenSea	NME7;NME7;NME7	NR_104229;NM_197972;NM_013330	Body;Body;Body	0.828696	-2.24872	5.60133	6.66898e-08	0.00066854	7.7758
chr16	-	cg15386880	chr16:33852582-33853710	Island				-0.183391	-0.737526	-5.59945	6.73218e-08	0.00066854	7.76717
chr20	-	cg00637477	chr20:62525796-62526638	Island	DNAJC5	NM_025219	TSS1500	0.316666	-1.82487	5.59388	6.92286e-08	0.000673503	7.74163
chr5	-	cg18540328	chr5:90576347-90576629	N_Shore				0.3766	-1.83012	5.59146	7.00715e-08	0.000673503	7.73056
chr2	+	cg15127938		OpenSea				0.184117	-1.26886	5.59039	7.04483e-08	0.000673503	7.72566
chr5	+	cg01495509		OpenSea	KCNIP1;KCNMB1;KCNMB1	NM_001034838;NM_004137;NM_004137	Body;1stExon;5'UTR	0.262537	-3.27587	5.58823	7.12126e-08	0.000673503	7.71579
chr2	+	cg16210758		OpenSea				0.251302	-0.570281	5.58462	7.25111e-08	0.000677715	7.69927
chr11	-	cg16293463		OpenSea	TENM4	NM_001098816	5'UTR	-0.158044	-0.414886	-5.57424	7.63738e-08	0.000704551	7.65181
chr17	+	cg12088417		OpenSea	RPTOR;RPTOR	NM_001163034;NM_020761	Body;Body	-0.858103	3.02589	-5.57048	7.78239e-08	0.000704551	7.63461
chr16	+	cg00669258		OpenSea	NUP93;NUP93;NUP93	NM_014669;NM_001242795;NM_001242796	Body;5'UTR;5'UTR	0.153334	-1.19735	5.56921	7.83204e-08	0.000704551	7.6288
chr3	-	cg06090362		OpenSea	TRIM42;TRIM42	NM_152616;NM_152616	1stExon;5'UTR	-0.11981	0.435291	-5.56627	7.94774e-08	0.000704551	7.61539
chr1	-	cg03312427		OpenSea	C1orf95	NM_001003665	Body	-0.236241	0.126339	-5.56542	7.98166e-08	0.000704551	7.6115
chr3	+	cg01892727	chr3:3221083-3221617	S_Shore	CRBN	NM_016302	TSS1500	-0.210332	-1.76189	-5.55543	8.38924e-08	0.000719335	7.56596
chr15	+	cg03583951		OpenSea				-0.31299	-0.452033	-5.55499	8.40794e-08	0.000719335	7.56393
chr22	+	cg06008724	chr22:45403036-45406372	Island	PHF21B;PHF21B	NM_138415;NM_001135862	Body;Body	0.567528	-3.38668	5.55264	8.50704e-08	0.000719335	7.55321
chr17	+	cg08818017		OpenSea	NSRP1;NSRP1	NM_032141;NM_001261467	Body;Body	0.191133	0.15839	5.55254	8.51133e-08	0.000719335	7.55275
chr2	+	cg11763760		OpenSea				-0.19224	2.13803	-5.54911	8.65782e-08	0.000724013	7.53715
chr10	-	cg26600802	chr10:115938962-115939292	Island	TDRD1;TDRD1	NM_198795;NM_198795	1stExon;5'UTR	-0.27833	2.4955	-5.54508	8.83337e-08	0.000730999	7.5188
chr12	+	cg10289269	chr12:123754049-123754373	N_Shore	CDK2AP1;CDK2AP1;CDK2AP1;CDK2AP1;CDK2AP1	NM_001270433;NM_001270434;NR_073008;NR_073007;NM_004642	5'UTR;TSS200;Body;Body;Body	0.198975	-2.55294	5.53974	9.07157e-08	0.000739926	7.49448
chr14	-	cg01099024	chr14:70345943-70346527	S_Shore	SMOC1;SMOC1	NM_001034852;NM_022137	Body;Body	-0.240708	-0.717736	-5.53788	9.15573e-08	0.000739926	7.48603
chr14	-	cg16473141	chr14:24641053-24642220	Island	REC8;REC8;REC8;REC8	NM_001048205;NM_005132;NM_005132;NM_001048205	1stExon;1stExon;5'UTR;5'UTR	0.197696	-2.11346	5.53646	9.22066e-08	0.000739926	7.47957
chr6	+	cg05876824		OpenSea				0.242675	-3.20098	5.52799	9.61703e-08	0.000764016	7.4411
chr14	-	cg27636669		OpenSea				-0.694641	-2.05243	-5.5197	1.00215e-07	0.000774145	7.40345
chr16	+	cg21590180		OpenSea	MIR5095	NR_039970	Body	0.187585	1.40653	5.51947	1.00329e-07	0.000774145	7.4024
chr22	-	cg27338353	chr22:46465976-46468528	S_Shelf				0.25183	-1.3569	5.51923	1.00448e-07	0.000774145	7.40132
chr8	+	cg03130128		OpenSea				0.174466	0.574818	5.51744	1.01343e-07	0.000774145	7.39322
chr5	+	cg02357321	chr5:140346105-140346931	N_Shore	PCDHA7;PCDHAC2;PCDHA12;PCDHA6;PCDHA10;PCDHA4;PCDHA11;PCDHA8;PCDHA6;PCDHA1;PCDHA2;PCDHA1;PCDHA9;PCDHAC2;PCDHA13;PCDHA5;PCDHAC1;PCDHA3;PCDHA10	NM_018910;NM_018899;NM_018903;NM_018909;NM_018901;NM_018907;NM_018902;NM_018911;NM_031849;NM_031411;NM_018905;NM_018900;NM_031857;NM_031883;NM_018904;NM_018908;NM_018898;NM_018906;NM_031860	Body;TSS1500;Body;Body;Body;Body;Body;Body;Body;Body;Body;Body;Body;TSS1500;Body;Body;Body;Body;Body	-0.301154	-3.05923	-5.51476	1.02704e-07	0.000777069	7.38102
chr10	-	cg08609163	chr10:104473399-104474711	S_Shelf	SFXN2	NM_178858	5'UTR	0.242813	-0.390147	5.51037	1.04961e-07	0.000784221	7.36115
chr6	-	cg06790759		OpenSea	KDM1B	NM_153042	Body	0.16651	0.664691	5.50351	1.08591e-07	0.000784221	7.33008
chr12	-	cg21404557	chr12:94495833-94496230	N_Shelf				0.262582	-1.20225	5.50321	1.08753e-07	0.000784221	7.32872
chr3	-	cg09732145		OpenSea				-0.102784	-0.388954	-5.50207	1.0937e-07	0.000784221	7.32355
chr17	-	cg08996208		OpenSea	BZRAP1;BZRAP1;BZRAP1	NM_024418;NM_001261835;NM_004758	3'UTR;3'UTR;3'UTR	0.171344	-0.088107	5.5014	1.09731e-07	0.000784221	7.32054
chrX	-	cg04189389	chrX:18371897-18373148	S_Shore	SCML2	NM_006089	TSS1500	0.176656	-1.1696	5.50074	1.1009e-07	0.000784221	7.31755
chr1	+	cg10385089	chr1:52195028-52195821	N_Shore	OSBPL9;OSBPL9;OSBPL9;OSBPL9;OSBPL9;OSBPL9;OSBPL9	NM_148904;NM_148905;NM_148908;NM_148906;NM_024586;NM_148909;NM_148907	TSS1500;TSS1500;Body;5'UTR;Body;Body;TSS1500	-0.172453	-0.725447	-5.49982	1.10595e-07	0.000784221	7.31337
chr9	+	cg19456125		OpenSea	FCN2;FCN2	NM_004108;NM_015837	3'UTR;3'UTR	0.149578	-0.0949991	5.49535	1.1307e-07	0.000784221	7.29315
chr20	+	cg06524337	chr20:60757609-60758378	Island	GTPBP5	NM_015666	TSS1500	-0.235657	-2.34383	-5.49432	1.13646e-07	0.000784221	7.2885
chr17	-	cg15939211		OpenSea	TOM1L2;TOM1L2;TOM1L2;TOM1L2;TOM1L2;TOM1L2	NM_001288789;NM_001288788;NM_001288787;NM_001033551;NM_001082968;NM_001288786	Body;Body;Body;Body;Body;Body	0.155784	0.697897	5.49349	1.14117e-07	0.000784221	7.28472
chr2	+	cg20235803	chr2:201675989-201677306	N_Shore	BZW1;BZW1;LOC101927795	NM_001207067;NM_014670;NR_110275	TSS1500;TSS1500;Body	0.161363	0.385976	5.4928	1.14508e-07	0.000784221	7.2816
chr14	-	cg03290183		OpenSea				0.155758	-1.17381	5.48921	1.16555e-07	0.000784528	7.26541
chr2	-	cg15582376		OpenSea				-0.214418	1.17149	-5.48826	1.17105e-07	0.000784528	7.2611
chr8	+	cg25672774	chr8:27950470-27950868	N_Shore	ELP3;ELP3;ELP3;ELP3;ELP3;ELP3	NM_018091;NM_001284226;NM_001284225;NM_001284224;NM_001284220;NM_001284222	TSS1500;TSS1500;TSS1500;TSS1500;TSS1500;5'UTR	0.170592	0.0613839	5.48677	1.17972e-07	0.000784528	7.25436
chr3	+	cg14655715		OpenSea				-0.196619	0.329567	-5.48586	1.18503e-07	0.000784528	7.25026
chr1	+	cg25676443		OpenSea				0.165948	1.3513	5.48169	1.20968e-07	0.00078558	7.23145
chr5	-	cg00400733	chr5:176170244-176170796	Island				0.174214	-2.59394	5.47874	1.22749e-07	0.00078558	7.21809
chr4	+	cg17739573	chr4:74903953-74904589	S_Shore	CXCL3	NM_002090	TSS1500	0.290495	1.00071	5.47863	1.22815e-07	0.00078558	7.21761
chr14	-	cg15830714		OpenSea				-0.362263	-1.03709	-5.47755	1.23472e-07	0.00078558	7.21273
chr19	-	cg18642503	chr19:14089570-14089796	Island	RFX1	NM_002918	Body	0.240379	-3.61052	5.47618	1.24305e-07	0.00078558	7.20658
chr7	+	cg05076820		OpenSea	LOC100124692	NR_003717	Body	-0.336038	0.318954	-5.47571	1.24595e-07	0.00078558	7.20446
chr12	-	cg03223580	chr12:76741909-76742286	S_Shore	BBS10	NM_024685	TSS1500	0.215423	-2.25947	5.46951	1.28469e-07	0.000799034	7.17648
chr7	-	cg24619709	chr7:128577818-128578756	S_Shore	IRF5;IRF5;IRF5;IRF5;IRF5	NM_001098627;NM_001242452;NM_001098630;NM_001098629;NM_032643	TSS200;5'UTR;5'UTR;5'UTR;5'UTR	0.280825	-2.84018	5.46886	1.2888e-07	0.000799034	7.17356
chr13	-	cg18731055	chr13:49106411-49107463	S_Shore	RCBTB2	NM_001268	TSS1500	0.153785	0.271807	5.4675	1.29746e-07	0.000799034	7.16744
chr11	+	cg20328588	chr11:117747102-117747717	S_Shore	FXYD6;FXYD6;FXYD6;FXYD6;FXYD6	NM_001164831;NM_022003;NM_001164832;NM_001164837;NM_001164836	5'UTR;TSS200;TSS200;TSS200;TSS200	0.191411	-1.2809	5.46385	1.32105e-07	0.000807302	7.15098
chr11	+	cg20831648		OpenSea	ODZ4	NM_001098816	Body	-0.225568	0.882393	-5.46026	1.34462e-07	0.000815437	7.13482
chr3	-	cg00201457	chr3:140401459-140401986	S_Shelf	TRIM42	NM_152616	Body	-0.158438	-0.0468485	-5.45629	1.37117e-07	0.00082158	7.11696
chr1	-	cg09473613		OpenSea	HMGCL;HMGCL	NM_000191;NM_001166059	TSS1500;TSS1500	-0.288691	1.10592	-5.45531	1.37783e-07	0.00082158	7.11253
chr6	+	cg25898742		OpenSea				0.197091	1.50366	5.45414	1.38578e-07	0.00082158	7.10728
chr10	-	cg16742874	chr10:77054582-77054929	S_Shore				0.212835	-2.76544	5.45234	1.39811e-07	0.000822752	7.09918
chr12	-	cg21845803		OpenSea				-0.172072	1.14688	-5.44672	1.43728e-07	0.000829705	7.07394
chr11	-	cg10366093	chr11:57414400-57414664	Island	YPEL4	NM_145008	Body	0.162435	-1.38467	5.44562	1.44506e-07	0.000829705	7.06901
chr17	-	cg20008800		OpenSea				-0.711244	-2.53666	-5.44516	1.44833e-07	0.000829705	7.06694
chr5	+	cg19497367		OpenSea				0.197775	-1.18422	5.44359	1.45955e-07	0.000829705	7.05989
chr10	+	cg08584759	chr10:11911554-11912432	Island	C10orf47	NM_153256	Body	-0.867176	0.830381	-5.44212	1.47019e-07	0.000829705	7.05326
chr3	-	cg10123377		OpenSea				-1.91521	-1.87042	-5.44179	1.47259e-07	0.000829705	7.05177
chr1	-	cg13853198		OpenSea	FCER1G;FCER1G	NM_004106;NM_004106	1stExon;5'UTR	0.303583	-3.33233	5.44023	1.4839e-07	0.00083019	7.04478
chr16	-	cg04016660		OpenSea	KIAA0513	NM_014732	5'UTR	0.216685	-0.088929	5.4349	1.52325e-07	0.000846246	7.02088
chr20	+	cg17390628		OpenSea	BCAS1	NM_003657	TSS1500	-0.200187	0.785438	-5.43207	1.54456e-07	0.000852127	7.00819
chr22	-	cg06768071		OpenSea	SCUBE1	NM_173050	Body	0.142407	-0.922738	5.42779	1.57734e-07	0.000860881	6.989
chr2	-	cg26358225	chr2:237476311-237477263	Island	ACKR3	NM_020311	TSS1500	0.292659	-3.26994	5.42718	1.5821e-07	0.000860881	6.98625
chr4	+	cg00875039	chr4:5713035-5713451	N_Shore	EVC;EVC;EVC;EVC2	NM_153717;NM_001306092;NM_001306090;NM_001166136	TSS1500;TSS1500;TSS1500;TSS1500	0.200513	-2.42666	5.42573	1.59342e-07	0.000861142	6.97974
chr17	-	cg21172077		OpenSea	LOC339166	NR_040000	Body	-0.151947	0.852414	-5.42125	1.6288e-07	0.000868919	6.95969
chr15	+	cg03036214		OpenSea	CA12;CA12	NM_001218;NM_206925	Body;Body	0.188645	-0.716995	5.42114	1.62969e-07	0.000868919	6.95919
chr19	-	cg00360107	chr19:41732006-41732556	N_Shore	AXL;AXL	NM_021913;NM_001699	Body;Body	0.191086	-3.44429	5.41492	1.6801e-07	0.000889825	6.93136
chr6	+	cg02678600	chr6:36929837-36930135	S_Shore	PI16;PI16;PI16;PI16	NM_153370;NM_001199159;NM_001199159;NM_153370	ExonBnd;ExonBnd;Body;Body	0.262076	-3.00229	5.41127	1.71038e-07	0.000892316	6.91505
chr22	+	cg09137533	chr22:46465976-46468528	S_Shore				0.162078	-1.38632	5.41117	1.71128e-07	0.000892316	6.91457
chr19	-	cg08066085		OpenSea	CATSPERD	NM_152784	Body	-0.184118	1.3062	-5.4101	1.72027e-07	0.000892316	6.90979
chr3	+	cg16222710		OpenSea				0.243665	-0.490692	5.4084	1.73457e-07	0.000892316	6.90222
chr17	-	cg13776255		OpenSea	RBFOX3	NM_001082575	5'UTR	-0.13725	-0.470433	-5.40691	1.74734e-07	0.000892316	6.89553
chr3	-	cg19441317		OpenSea	MYLK;MYLK;MYLK;MYLK	NM_053025;NM_053026;NM_053028;NM_053027	Body;Body;Body;Body	-0.161506	0.320824	-5.4044	1.76891e-07	0.000892316	6.88432
chr11	-	cg25235882		OpenSea				-0.16502	0.564818	-5.40415	1.77103e-07	0.000892316	6.88323
chr14	+	cg17729836	chr14:91282227-91282757	S_Shelf				0.270816	0.70467	5.40284	1.78242e-07	0.000892316	6.87737
chr2	-	cg03172765		OpenSea	PSMD1	NM_002807	Body	0.203807	1.90462	5.40245	1.78589e-07	0.000892316	6.8756
chr12	+	cg16533146		OpenSea	MRPS35	NM_021821	Body	0.264496	0.0915127	5.39661	1.83757e-07	0.000912401	6.84955
chr12	+	cg03729092		OpenSea				0.1662	0.515633	5.3922	1.87755e-07	0.000926461	6.82989
chr16	-	cg04571183	chr16:451474-452132	S_Shelf	DECR2	NM_020664	Body	0.107607	0.697588	5.38838	1.9129e-07	0.000927691	6.81286
chr15	-	cg13290620		OpenSea				-0.327953	1.60456	-5.38755	1.92069e-07	0.000927691	6.80915
chr19	+	cg27535410	chr19:846011-846435	Island	PRTN3	NM_002777	Body	0.53938	1.1832	5.38713	1.92468e-07	0.000927691	6.80725
chr4	+	cg11391544		OpenSea				-0.304384	-0.215713	-5.38691	1.92675e-07	0.000927691	6.80627
chr3	+	cg06981309	chr3:146262126-146262505	N_Shore	PLSCR1	NM_021105	5'UTR	0.24964	-0.826459	5.38448	1.9497e-07	0.000933087	6.79546
chr11	-	cg27392413		OpenSea				0.207832	0.767552	5.38265	1.96716e-07	0.000935803	6.78733
chr1	-	cg21961721	chr1:153747655-153748698	S_Shelf	SLC27A3	NM_024330	Body	0.222351	0.666043	5.3808	1.98505e-07	0.00093757	6.77906
chr14	-	cg24470403	chr14:52734207-52735486	N_Shore	PTGDR;PTGDR	NM_000953;NM_001281469	TSS1500;TSS1500	0.19151	-0.718476	5.37983	1.99448e-07	0.00093757	6.77473
chr9	+	cg05875906		OpenSea	GOLGA1	NM_002077	Body	0.17169	0.272713	5.37681	2.02406e-07	0.00094588	6.76129
chr13	+	cg03491687		OpenSea	ENOX1;ENOX1	NM_001242863;NM_017993	5'UTR;5'UTR	0.175314	0.333917	5.37023	2.08991e-07	0.000970942	6.73206
chr10	-	cg25017900	chr10:35103124-35105243	N_Shore	PARD3	NM_019619	Body	-0.198113	1.05513	-5.36843	2.10836e-07	0.000972924	6.72404
chr3	-	cg07001036		OpenSea	CRYBG3	NM_153605	Body	0.134158	0.678816	5.36611	2.13228e-07	0.000972924	6.71374
chr5	+	cg03331794		OpenSea	LOC101929380	NR_105018	TSS1500	0.189569	0.524507	5.36598	2.13364e-07	0.000972924	6.71316
chr5	-	cg11299471		OpenSea				0.188679	0.731306	5.36395	2.15482e-07	0.000972924	6.70414
chr3	-	cg20866090		OpenSea	LPP;LPP;LPP	NM_005578;NM_001167671;NM_001167672	Body;Body;Body	0.20468	1.61365	5.3639	2.15541e-07	0.000972924	6.70389
chr11	-	cg18993113		OpenSea	SBF2	NM_030962	Body	0.18249	-0.145145	5.36225	2.17279e-07	0.000975226	6.69656
chr9	-	cg21252047		OpenSea				0.239827	-0.354749	5.3604	2.19244e-07	0.000978518	6.68834
chr3	+	cg02559928		OpenSea				0.153982	0.0471538	5.35475	2.25349e-07	0.000994915	6.66327
chr14	-	cg04934204	chr14:105780339-105782027	S_Shore	BRF1;BRF1;PACS2;PACS2;PACS2	NM_001242787;NM_001242786;NM_001100913;NM_015197;NM_001243127	TSS1500;TSS1500;Body;Body;5'UTR	0.278438	-3.31848	5.35369	2.26504e-07	0.000994915	6.6586
chr1	-	cg20014974	chr1:8271996-8272202	N_Shore				0.196476	-1.87804	5.35354	2.26675e-07	0.000994915	6.65791
chr4	-	cg19933595	chr4:146857334-146859082	N_Shore	ZNF827	NM_178835	Body	0.22759	-2.38993	5.34984	2.30791e-07	0.00100742	6.64149
chr5	+	cg22893605		OpenSea				0.195426	0.0634729	5.34515	2.36103e-07	0.00101654	6.62072
chr10	+	cg01667636		OpenSea	WBP1L;WBP1L	NM_001083913;NM_017787	Body;Body	0.273972	-0.119086	5.34423	2.37158e-07	0.00101654	6.61664
chr7	-	cg17544672		OpenSea				-0.312575	2.30061	-5.34268	2.38952e-07	0.00101654	6.60977
chr3	+	cg16033723		OpenSea				0.202139	0.779113	5.34109	2.40797e-07	0.00101654	6.60275
chr9	-	cg08919251	chr9:21696487-21696754	N_Shore				-0.154457	1.56055	-5.34082	2.41112e-07	0.00101654	6.60156
chr14	-	cg22162216		OpenSea				-0.173146	0.231169	-5.34045	2.41544e-07	0.00101654	6.59992
chr5	+	cg02661034		OpenSea	LPCAT1	NM_024830	Body	0.192897	-0.332855	5.33954	2.42619e-07	0.00101654	6.59587
chrX	+	cg26222209		OpenSea	HDHD1;HDHD1;HDHD1;HDHD1	NM_001135565;NM_001178136;NM_012080;NM_001178135	Body;Body;Body;Body	0.300773	0.842787	5.33912	2.43118e-07	0.00101654	6.59399
chr17	-	cg14942542	chr17:48712050-48712705	N_Shore	ABCC3;ABCC3	NM_003786;NM_001144070	TSS1500;TSS1500	0.405727	-1.40729	5.3358	2.47054e-07	0.00102759	6.57933
chr9	+	cg16453157		OpenSea				0.319203	-0.924264	5.33391	2.4933e-07	0.00102983	6.57096
chr22	-	cg04229272		OpenSea	TMEM184B;TMEM184B;TMEM184B	NM_001195072;NM_012264;NM_001195071	Body;Body;Body	0.189002	1.35365	5.33321	2.50186e-07	0.00102983	6.56784
chr3	-	cg14763953		OpenSea				0.257073	0.0251538	5.33179	2.51907e-07	0.00103115	6.56158
chr4	+	cg05027594	chr4:16227525-16229145	N_Shore	TAPT1	NM_153365	Body	0.223187	-0.196468	5.33006	2.54024e-07	0.00103115	6.55394
chr19	-	cg19915738	chr19:44952416-44952809	Island	ZNF229	NM_014518	TSS200	0.47212	-2.21889	5.32751	2.57187e-07	0.00103115	6.54265
chr8	+	cg00786165	chr8:1185092-1185445	N_Shore				-0.468589	1.04422	-5.32693	2.57906e-07	0.00103115	6.5401
chr13	-	cg20949342	chr13:20968851-20969220	Island				0.180688	-0.902519	5.3267	2.58202e-07	0.00103115	6.53905
chr12	-	cg26643142	chr12:54399412-54399654	Island				-0.135813	-1.4074	-5.32662	2.58292e-07	0.00103115	6.53873
chr14	+	cg23722168		OpenSea	MEG3;MEG3;MEG3;MEG3;MEG3;MEG3;MEG3;MEG3;MEG3;MEG3;MEG3;MEG3;MEG3;MEG3;MEG3;MEG3	NR_046473;NR_033360;NR_033359;NR_033358;NR_002766;NR_003530;NR_046465;NR_046466;NR_046467;NR_046468;NR_046464;NR_046469;NR_046471;NR_046472;NR_046470;NR_003531	Body;Body;Body;Body;Body;Body;Body;Body;Body;Body;Body;Body;Body;Body;Body;Body	0.215364	0.999846	5.32348	2.62257e-07	0.00104174	6.52483
chr11	-	cg03652715	chr11:1968558-1969003	N_Shelf				0.177689	1.76132	5.31728	2.70235e-07	0.00106287	6.49749
chr14	-	cg04191680		OpenSea	LINC00238;LINC00238;LINC00238	NR_110308;NR_110307;NR_024338	Body;Body;Body	0.221694	0.351461	5.31648	2.71284e-07	0.00106287	6.49395
chr6	-	cg04747395		OpenSea	GFOD1;GFOD1	NM_018988;NM_001242628	Body;5'UTR	0.181239	-1.90831	5.31625	2.71591e-07	0.00106287	6.49292
chr17	-	cg05496067		OpenSea	HNF1B;HNF1B;HNF1B	NM_001304286;NM_001165923;NM_000458	Body;Body;Body	-0.175152	0.776268	-5.31466	2.73686e-07	0.00106451	6.48591
chr6	-	cg11002698	chr6:111135515-111136913	N_Shore	CDK19	NM_015076	Body	0.191154	-1.01386	5.3139	2.7469e-07	0.00106451	6.48256
chr15	-	cg00302972		OpenSea	NEO1;NEO1;NEO1;NEO1;NEO1;NEO1	NM_001172624;NM_001172623;NM_002499;NM_001172624;NM_001172623;NM_002499	ExonBnd;ExonBnd;ExonBnd;Body;Body;Body	0.193218	0.171837	5.31095	2.78641e-07	0.00107458	6.46953
chr11	+	cg16523148	chr11:64901526-64902107	N_Shore	SYVN1;SYVN1	NM_032431;NM_172230	Body;Body	0.220475	-1.49316	5.3065	2.84695e-07	0.0010812	6.44992
chr17	-	cg11260439		OpenSea				-0.172841	0.119543	-5.30611	2.85234e-07	0.0010812	6.4482
chr3	-	cg19991780		OpenSea	RAB7A	NM_004637	3'UTR	0.298297	0.400447	5.30582	2.85636e-07	0.0010812	6.44691
chr12	+	cg14935700		OpenSea				-0.161761	0.626203	-5.3057	2.85801e-07	0.0010812	6.44638
chr10	+	cg17137888		OpenSea				0.143316	-0.202432	5.30305	2.89477e-07	0.00108959	6.43472
chr17	+	cg12654199		OpenSea	RPTOR;RPTOR	NM_001163034;NM_020761	Body;Body	0.224128	-0.239967	5.30213	2.90761e-07	0.00108959	6.43068
chr15	+	cg08756800		OpenSea				-0.297161	0.9886	-5.29423	3.02056e-07	0.00112208	6.39591
chr12	-	cg17367776	chr12:39836211-39837499	S_Shore	KIF21A;KIF21A;KIF21A;KIF21A	NM_001173464;NM_001173465;NM_017641;NM_001173463	TSS1500;TSS1500;TSS1500;TSS1500	0.188213	-2.17973	5.29369	3.02856e-07	0.00112208	6.3935
chr3	+	cg10779423	chr3:50604905-50605359	N_Shore	C3orf18	NM_016210	5'UTR	0.303493	-2.4703	5.29279	3.04165e-07	0.00112208	6.38957
chr1	-	cg12043952		OpenSea				-0.17303	-0.288881	-5.29217	3.05082e-07	0.00112208	6.38682
chr4	+	cg08821747	chr4:39640156-39640923	S_Shore	C4orf34	NM_174921	TSS1500	0.177145	-0.401667	5.29113	3.0661e-07	0.0011225	6.38226
chr6	+	cg06032809		OpenSea				-0.202937	0.302771	-5.28933	3.09274e-07	0.00112706	6.37437
chr10	-	cg25080699	chr10:50602989-50606783	N_Shore	DRGX	NM_001276451	Body	-0.191729	0.458902	-5.2848	3.16111e-07	0.00114202	6.35442
chr10	-	cg00210249		OpenSea	HK1;HK1;HK1;HK1;HK1	NM_033500;NM_000188;NM_033498;NM_033497;NM_033496	Body;Body;Body;Body;Body	0.200242	0.543874	5.28461	3.16396e-07	0.00114202	6.3536
chr3	-	cg14000262		OpenSea				0.189734	0.953891	5.28307	3.18753e-07	0.00114202	6.34683
chr3	+	cg03847932	chr3:73045834-73046517	N_Shore	PPP4R2	NM_174907	TSS1500	-0.533969	1.71804	-5.28282	3.19129e-07	0.00114202	6.34575
chrX	+	cg11596769		OpenSea	LOC100421746	NR_130179	TSS200	-0.206406	-1.05511	-5.28035	3.22952e-07	0.00115052	6.33489
chr14	+	cg13611924		OpenSea	TTLL5	NM_015072	Body	0.183117	-0.154027	5.27827	3.26195e-07	0.00115554	6.32577
chr9	+	cg08960917		OpenSea	NEK6;NEK6;NEK6;NEK6;NEK6;NEK6;NEK6;LOC100129034	NM_001166167;NM_014397;NM_001166171;NM_001166170;NM_001166169;NM_001166168;NM_001145001;NR_027406	3'UTR;3'UTR;3'UTR;3'UTR;3'UTR;3'UTR;3'UTR;TSS1500	0.205272	0.558501	5.27707	3.28081e-07	0.00115554	6.32052
chrX	-	cg25840900		OpenSea				-0.372957	-1.09237	-5.27639	3.29156e-07	0.00115554	6.31753
chr14	+	cg16837588		OpenSea	ASPG	NM_001080464	Body	-0.1256	1.20363	-5.27446	3.32237e-07	0.00115554	6.30903
chr5	+	cg08862479		OpenSea	COL23A1	NM_173465	Body	0.280281	-0.0728947	5.27434	3.32424e-07	0.00115554	6.30852
chr8	-	cg09746261		OpenSea				0.296505	-0.663504	5.27392	3.33089e-07	0.00115554	6.30669
chr22	-	cg08261273		OpenSea	SEC14L4;SEC14L4	NM_001161368;NM_174977	Body;Body	-0.159669	-0.13705	-5.27157	3.36886e-07	0.00116267	6.29636
chr3	-	cg19108859		OpenSea	TFDP2;TFDP2;TFDP2;TFDP2;TFDP2	NM_006286;NM_001178142;NM_001178141;NM_001178139;NM_001178138	TSS1500;TSS1500;TSS1500;Body;5'UTR	-0.236946	2.54812	-5.27084	3.38069e-07	0.00116267	6.29316
chr22	-	cg22237327	chr22:43817197-43817456	N_Shelf	MPPED1	NM_001044370	5'UTR	0.199934	1.66088	5.26943	3.40369e-07	0.00116524	6.28697
chr2	-	cg21804481		OpenSea	CNGA3;CNGA3	NM_001079878;NM_001298	Body;Body	0.188521	1.01732	5.26787	3.4292e-07	0.00116524	6.28016
chr10	+	cg18054375		OpenSea	ZCCHC24	NM_153367	Body	-0.462522	0.947067	-5.26722	3.43996e-07	0.00116524	6.2773
chr11	-	cg10572688		OpenSea	UVRAG	NM_003369	Body	0.248643	0.593084	5.26673	3.44812e-07	0.00116524	6.27514
chr10	-	cg05646117		OpenSea	DHX32;DHX32	NM_018180;NM_018180	1stExon;5'UTR	0.151563	0.464402	5.26497	3.47732e-07	0.00116524	6.26745
chr11	+	cg21919766		OpenSea	NLRX1;NLRX1;NLRX1;NLRX1	NM_024618;NM_001282144;NM_001282143;NM_001282358	Body;Body;Body;Body	0.160958	0.930264	5.26444	3.48619e-07	0.00116524	6.26513
chr5	-	cg10648763	chr5:135364507-135365036	N_Shore	TGFBI	NM_000358	TSS200	0.138491	-1.42029	5.26416	3.49086e-07	0.00116524	6.26391
chr17	+	cg06494199		OpenSea	LPO;LPO;LPO;LPO;LPO	NM_001160102;NM_006151;NR_027647;NM_001160102;NM_006151	1stExon;5'UTR;Body;5'UTR;1stExon	0.220571	0.263182	5.26086	3.54672e-07	0.00117894	6.24943
chr17	+	cg27345637	chr17:56296488-56296842	S_Shore	MKS1;MKS1	NM_017777;NM_001165927	TSS1500;TSS1500	0.256781	-1.24687	5.25731	3.60769e-07	0.00119421	6.23388
chr12	-	cg05041502		OpenSea				0.130124	1.11707	5.256	3.63033e-07	0.00119671	6.22818
chr15	-	cg08129084		OpenSea	IVD;IVD	NM_002225;NM_001159508	3'UTR;3'UTR	0.163481	-0.615037	5.25016	3.73357e-07	0.00122398	6.2026
chr20	-	cg09589462		OpenSea	SULF2;SULF2;SULF2	NM_018837;NM_001161841;NM_198596	Body;Body;Body	0.198203	-1.09788	5.24802	3.77196e-07	0.00122398	6.19327
chr1	-	cg10463369		OpenSea				0.122648	-0.931928	5.24786	3.77495e-07	0.00122398	6.19255
chr2	-	cg27361577	chr2:234663595-234664071	N_Shore	UGT1A10;UGT1A6;UGT1A8;UGT1A4;UGT1A3;UGT1A6;UGT1A9;UGT1A7;UGT1A5	NM_019075;NM_205862;NM_019076;NM_007120;NM_019093;NM_001072;NM_021027;NM_019077;NM_019078	Body;Body;Body;Body;Body;Body;Body;Body;Body	-0.174787	0.566142	-5.24717	3.78742e-07	0.00122398	6.18954
chr19	+	cg01850179	chr19:10340776-10342254	Island	S1PR2	NM_004230	5'UTR	-0.39398	-1.79715	-5.24702	3.79007e-07	0.00122398	6.1889
chr4	+	cg09558281		OpenSea				-0.110136	0.787489	-5.24613	3.80634e-07	0.00122426	6.185
chr5	-	cg16317923		OpenSea	KCNIP1;KCNMB1;KCNMB1	NM_001034838;NM_004137;NM_004137	Body;1stExon;5'UTR	0.23381	-2.75559	5.24296	3.86453e-07	0.00123225	6.17116
chr11	-	cg22077691		OpenSea	PRKRIR;PRKRIR	NR_130898;NM_004705	Body;Body	0.172269	0.299965	5.24241	3.87467e-07	0.00123225	6.16877
chr11	+	cg25664206		OpenSea	FXYD2;FXYD2;FXYD6-FXYD2;FXYD6-FXYD2	NM_021603;NM_001680;NM_001204268;NM_001243598	Body;1stExon;Body;Body	0.183176	-1.53727	5.24197	3.88288e-07	0.00123225	6.16684
chr6	-	cg02727079	chr6:17987415-17988405	N_Shore	KIF13A;KIF13A;KIF13A;KIF13A	NM_022113;NM_001105567;NM_001105568;NM_001105566	Body;Body;Body;Body	0.206702	0.276835	5.24095	3.90195e-07	0.00123225	6.16237
chr22	+	cg16769865		OpenSea				-0.191189	0.755541	-5.24058	3.90876e-07	0.00123225	6.16078
chr14	+	cg06503136		OpenSea	SLC24A4;SLC24A4;SLC24A4	NM_153647;NM_153646;NM_153648	Body;Body;Body	-0.179978	0.765993	-5.23665	3.98313e-07	0.00124524	6.1436
chr17	+	cg10200559	chr17:41278134-41278460	S_Shelf	NBR2	NR_003108	Body	0.238018	0.333883	5.23627	3.99039e-07	0.00124524	6.14194
chr9	-	cg27242902	chr9:125109007-125109644	S_Shore				0.252152	-2.66036	5.23592	3.99698e-07	0.00124524	6.14043
chr16	+	cg02142483		OpenSea				0.343551	-0.914269	5.23274	4.0582e-07	0.00125277	6.12657
chr7	+	cg10864952	chr7:65669965-65670945	S_Shore	TPST1	NM_003596	5'UTR	0.219654	-2.52631	5.23205	4.07162e-07	0.00125277	6.12356
chr17	-	cg06332173	chr17:77770672-77778468	Island				0.163618	-3.73601	5.23114	4.08941e-07	0.00125277	6.11958
chr17	-	cg08106108		OpenSea	RNMTL1	NM_018146	Body	0.267439	0.00638525	5.23037	4.1046e-07	0.00125277	6.1162
chr12	-	cg20445571		OpenSea	SPRYD4	NM_207344	3'UTR	0.184811	0.680562	5.2299	4.1137e-07	0.00125277	6.11418
chr8	+	cg00997551	chr8:109094485-109095849	S_Shore	RSPO2	NM_178565	TSS1500	-0.219919	-1.65892	-5.22915	4.12845e-07	0.00125277	6.11092
chr16	-	cg04102161		OpenSea				0.244523	-1.61079	5.22828	4.14567e-07	0.00125277	6.10713
chr8	-	cg26003909		OpenSea				-0.163349	0.183607	-5.2282	4.14731e-07	0.00125277	6.10677
chr8	+	cg23099207		OpenSea				0.143568	-0.524209	5.22727	4.16587e-07	0.00125361	6.10269
chr22	+	cg11314536		OpenSea	CECR2	NM_031413	3'UTR	0.14638	0.798383	5.22641	4.183e-07	0.00125402	6.09895
chr4	-	cg04638014	chr4:57371582-57372022	N_Shore	ARL9	NM_206919	TSS200	0.202027	-1.17014	5.22406	4.23012e-07	0.00126338	6.08874
chr17	-	cg27597476		OpenSea				-0.186158	0.504779	-5.22037	4.30536e-07	0.00127669	6.07266
chr1	+	cg26525767	chr1:200860076-200860576	N_Shore	C1orf106	NM_018265	TSS1500	0.240827	-3.15602	5.21979	4.31733e-07	0.00127669	6.07013
chr3	-	cg27113538		OpenSea				0.178919	1.11825	5.21952	4.32291e-07	0.00127669	6.06895
chr13	+	cg26620900	chr13:44715873-44716242	N_Shore				0.15574	2.17921	5.21855	4.34305e-07	0.00127789	6.06472
chr4	-	cg19786920	chr4:40751842-40752493	N_Shore	NSUN7	NM_024677	TSS200	0.24337	-3.67439	5.21485	4.42029e-07	0.00129581	6.04864
chr2	+	cg10913394		OpenSea				0.149468	0.317839	5.21175	4.48626e-07	0.00131032	6.03514
chr1	-	cg10143960	chr1:1109314-1110145	Island	TTLL10	NM_001130045	5'UTR	0.456285	-2.10532	5.20967	4.53087e-07	0.0013185	6.02612
chr7	-	cg07897701		OpenSea	ABP1	NM_001091	TSS1500	0.162625	-1.36775	5.20599	4.61113e-07	0.00133696	6.01011
chr10	-	cg02147952	chr10:104473399-104474711	S_Shelf	SFXN2	NM_178858	5'UTR	0.190522	-0.881359	5.20393	4.65644e-07	0.00134519	6.0012
chr3	-	cg22481694		OpenSea	MECOM;MECOM;MECOM;MECOM;MECOM;MECOM;MECOM	NM_005241;NM_001164000;NM_001163999;NM_001205194;NM_001105078;NM_001105077;NM_004991	Body;Body;Body;Body;Body;Body;Body	-0.301457	1.08746	-5.20176	4.70497e-07	0.00135428	5.99174
chr11	-	cg23968739	chr11:68517667-68518179	N_Shore	MTL5;MTL5	NM_001039656;NM_004923	Body;Body	0.183524	2.01741	5.20099	4.72228e-07	0.00135436	5.9884
chr12	-	cg20006825	chr12:6875481-6876923	N_Shore	PTMS	NM_002824	TSS1500	0.174169	-2.3217	5.19993	4.74604e-07	0.00135547	5.98382
chr7	+	cg07064316		OpenSea	KMT2E;KMT2E	NM_018682;NM_182931	Body;Body	-0.270614	1.66331	-5.19884	4.77071e-07	0.00135547	5.9791
chr10	+	cg25024734		OpenSea				0.271759	-2.41477	5.19709	4.81079e-07	0.00135547	5.97147
chr10	+	cg04889043		OpenSea	CPEB3	NM_014912	Body	0.156694	1.05674	5.197	4.8128e-07	0.00135547	5.97109
chr1	+	cg12778567		OpenSea	SLC9A1;SLC9A1	NM_003047;NR_046474	3'UTR;Body	0.218219	-2.09003	5.19649	4.82437e-07	0.00135547	5.9689
chr3	+	cg13714834		OpenSea	LPP;LPP;LPP	NM_001167671;NM_001167672;NM_005578	Body;Body;Body	0.154729	-0.254114	5.19631	4.82854e-07	0.00135547	5.96811
chr2	+	cg23399173	chr2:37551350-37552546	N_Shore				0.228358	-3.99149	5.19532	4.85134e-07	0.00135708	5.96382
chr19	-	cg08676438	chr19:1762372-1762848	S_Shore	ONECUT3	NM_001080488	Body	0.271451	-1.61177	5.19064	4.96051e-07	0.00136351	5.94353
chr9	+	cg05279718		OpenSea				0.256653	-1.13412	5.1906	4.9616e-07	0.00136351	5.94333
chr12	-	cg13865402		OpenSea	PPP1R12A;PPP1R12A;PPP1R12A;PPP1R12A;PPP1R12A	NM_001143886;NM_001244992;NM_002480;NM_001244990;NM_001143885	Body;Body;Body;Body;Body	0.245144	-0.00249916	5.18949	4.98785e-07	0.00136351	5.93852
chr8	+	cg10980921		OpenSea				0.19372	1.55441	5.1885	5.01135e-07	0.00136351	5.93424
chr2	-	cg18912768		OpenSea	ABCB11;ABCB11	NM_003742;NM_003742	5'UTR;1stExon	0.160696	-0.135662	5.18788	5.02602e-07	0.00136351	5.93157
chr2	-	cg01345320		OpenSea	LRP2	NM_004525	Body	0.15262	1.74992	5.18783	5.02728e-07	0.00136351	5.93135
chr6	+	cg25700513		OpenSea	KIF13A;KIF13A;KIF13A;KIF13A	NM_022113;NM_001105567;NM_001105568;NM_001105566	Body;Body;Body;Body	0.169544	0.243092	5.18772	5.02993e-07	0.00136351	5.93087
chr5	+	cg10016695		OpenSea				0.425104	-1.43577	5.18711	5.04459e-07	0.00136351	5.92821
chr7	+	cg16852756		OpenSea	FLJ43663;FLJ43663	NR_015431;NR_024153	Body;Body	-0.183204	1.09628	-5.18638	5.06209e-07	0.00136351	5.92506
chr17	+	cg07268337	chr17:70587771-70589080	S_Shore				-0.177665	0.160611	-5.18543	5.08493e-07	0.00136351	5.92095
chr17	-	cg04960169		OpenSea	RAP1GAP2;RAP1GAP2	NM_015085;NM_001100398	Body;Body	0.241935	-1.65111	5.18501	5.09526e-07	0.00136351	5.9191
chr22	+	cg07843667		OpenSea	MCHR1	NM_005297	TSS1500	0.11587	0.633032	5.18398	5.12018e-07	0.00136351	5.91466
chr7	+	cg26208815		OpenSea	PTPRN2;PTPRN2;PTPRN2	NM_002847;NM_130842;NM_130843	Body;Body;Body	0.387738	-0.327844	5.18382	5.12412e-07	0.00136351	5.91396
chr10	-	cg27192915	chr10:103347679-103348215	N_Shore	POLL;DPCD;POLL;POLL;POLL;POLL	NR_033406;NM_015448;NM_001308382;NM_001174085;NM_001174084;NM_013274	Body;TSS1500;5'UTR;5'UTR;5'UTR;5'UTR	0.212775	-0.381636	5.1824	5.15861e-07	0.00136351	5.90784
chr17	+	cg05853187		OpenSea				0.2969	0.156348	5.18191	5.17079e-07	0.00136351	5.90569
chr13	-	cg02480174		OpenSea				0.160504	-1.39831	5.18017	5.21356e-07	0.00136351	5.89818
chr11	-	cg06107541	chr11:66247269-66248249	N_Shore	LOC101928069;DPP3;DPP3;DPP3	NR_120586;NM_130443;NM_005700;NM_001256670	Body;TSS1500;TSS1500;TSS1500	0.201801	-2.1782	5.18016	5.21377e-07	0.00136351	5.89815
chr13	+	cg02452491		OpenSea	KLF12	NM_007249	Body	0.16285	1.39702	5.17967	5.22613e-07	0.00136351	5.89599
chr7	+	cg01774503		OpenSea				0.258814	1.51433	5.17925	5.23649e-07	0.00136351	5.89419
chr19	+	cg22513901	chr19:47933295-47933827	N_Shore	SLC8A2	NM_015063	3'UTR	0.119274	-1.48101	5.17828	5.26068e-07	0.00136351	5.88998
chr5	+	cg02158130		OpenSea				0.174448	-0.276825	5.17806	5.26607e-07	0.00136351	5.88905
chr3	+	cg21728341		OpenSea				0.120779	-0.106122	5.17795	5.26889e-07	0.00136351	5.88856
chr3	-	cg22247932		OpenSea				-0.181898	-0.0907755	-5.17794	5.26908e-07	0.00136351	5.88853
chr22	-	cg22197811		OpenSea	TMEM184B;TMEM184B;TMEM184B	NM_001195072;NM_012264;NM_001195071	Body;Body;Body	0.315331	0.154905	5.17499	5.34335e-07	0.00137824	5.87577
chr22	+	cg10108828		OpenSea	CYB5R3;CYB5R3;CYB5R3;CYB5R3;CYB5R3	NM_000398;NM_007326;NM_001171661;NM_001129819;NM_001171660	Body;5'UTR;5'UTR;5'UTR;TSS200	0.252198	1.22532	5.17269	5.40217e-07	0.0013889	5.8658
chr17	-	cg27395066	chr17:43221927-43222388	N_Shore	ACBD4;ACBD4;ACBD4;ACBD4	NM_001135704;NM_001135706;NM_024722;NM_001135705	3'UTR;3'UTR;3'UTR;3'UTR	0.20665	-1.02619	5.17144	5.4342e-07	0.00139263	5.86041
chr5	+	cg08333463		OpenSea	STK10	NM_005990	Body	0.172388	1.2887	5.16941	5.48671e-07	0.0013981	5.85164
chr16	-	cg03548384	chr16:84401957-84402497	S_Shore	ATP2C2	NM_014861	Body	0.192333	-0.41721	5.16879	5.5029e-07	0.0013981	5.84896
chr1	+	cg17466510		OpenSea				0.174298	0.208639	5.16785	5.5275e-07	0.0013981	5.8449
chr2	+	cg01223336	chr2:241262311-241262759	Island				-0.143952	-0.189041	-5.16731	5.54166e-07	0.0013981	5.84256
chr18	+	cg14427692		OpenSea				0.228947	0.581728	5.16724	5.54356e-07	0.0013981	5.84225
chr6	-	cg06543365		OpenSea	RPS6KA2	NM_001006932	Body	0.167875	1.16462	5.16514	5.59881e-07	0.0013998	5.83321
chr1	-	cg00831171		OpenSea	ECE1	NM_001113348	Body	0.228479	-1.03891	5.16499	5.60289e-07	0.0013998	5.83255
chr16	+	cg07938281	chr16:324797-326177	Island	RGS11;RGS11;RGS11;RGS11	NM_183337;NM_001286486;NM_001286485;NM_003834	TSS200;TSS200;TSS200;TSS200	0.40849	-2.92045	5.16498	5.60314e-07	0.0013998	5.83251
chr13	-	cg11069855		OpenSea	SLC7A1	NM_003045	5'UTR	0.162616	-0.00195096	5.16318	5.65114e-07	0.00140219	5.82474
chr2	-	cg16023497		OpenSea				0.236609	0.046267	5.16285	5.65996e-07	0.00140219	5.82331
chr16	-	cg05700528		OpenSea	ZCCHC14	NM_015144	Body	-0.142568	0.977714	-5.16264	5.66565e-07	0.00140219	5.8224
chr7	+	cg18887230	chr7:98741205-98741990	N_Shore	SMURF1;SMURF1	NM_020429;NM_181349	Body;Body	-0.227012	1.05245	-5.16038	5.72667e-07	0.00141051	5.81264
chr10	+	cg24288811		OpenSea				-0.205322	1.84121	-5.16008	5.73479e-07	0.00141051	5.81135
chr11	-	cg07145284	chr11:66083572-66083782	S_Shore	CD248	NM_020404	TSS200	0.303599	-1.83562	5.15549	5.86073e-07	0.00142829	5.79155
chr11	-	cg09114153		OpenSea	C11orf21;TSPAN32;C11orf21	NR_024621;NM_139022;NM_001142946	Body;TSS1500;Body	0.269443	-3.00307	5.15524	5.86777e-07	0.00142829	5.79046
chr6	-	cg17271056	chr6:1311068-1314220	N_Shelf				0.184248	0.453326	5.15468	5.88334e-07	0.00142829	5.78804
chr6	-	cg22830768		OpenSea	CNKSR3	NM_173515	Body	0.20495	0.550266	5.15449	5.8886e-07	0.00142829	5.78723
chr8	-	cg09660151		OpenSea				0.367855	0.790712	5.15419	5.89695e-07	0.00142829	5.78594
chr1	-	cg04299649		OpenSea				-0.218862	-0.300891	-5.1533	5.92171e-07	0.00142992	5.78212
chr20	+	cg05974628		OpenSea	PHACTR3;PHACTR3	NM_001199505;NM_080672	Body;Body	-0.141747	-0.583186	-5.15051	6.00045e-07	0.00144455	5.77008
chr11	+	cg09566995	chr11:1315467-1317115	S_Shelf	TOLLIP	NM_019009	Body	0.316065	-2.15615	5.14951	6.02875e-07	0.00144639	5.7658
chr6	+	cg06230847	chr6:30294169-30295071	S_Shelf	TRIM39;TRIM39	NM_172016;NM_021253	Body;Body	0.249872	-0.201699	5.14896	6.04451e-07	0.00144639	5.76342
chr18	+	cg22264019		OpenSea				-0.274467	0.876746	-5.14728	6.09273e-07	0.00145355	5.75618
chr7	+	cg11372071		OpenSea				0.177801	-2.9981	5.14649	6.11555e-07	0.00145398	5.75277
chr14	+	cg16744212		OpenSea				-0.264308	1.43867	-5.14595	6.13115e-07	0.00145398	5.75045
chr1	-	cg03294327		OpenSea				0.192734	0.510184	5.14444	6.17506e-07	0.00145423	5.74395
chr1	-	cg17420885	chr1:87597543-87598515	S_Shore	LOC339524;LOC339524;LOC339524;LOC339524;LOC339524	NR_026986;NR_026989;NR_026987;NR_026988;NR_026985	Body;Body;Body;Body;Body	-0.216513	1.05669	-5.14363	6.19883e-07	0.00145423	5.74045
chr1	-	cg07509708		OpenSea				-0.272923	-1.47148	-5.14355	6.20116e-07	0.00145423	5.74011
chr9	+	cg00650273		OpenSea				-0.296265	1.23863	-5.14288	6.22086e-07	0.00145423	5.73722
chr16	+	cg08822891		OpenSea	SNX29	NM_001080530	Body	0.202364	0.186715	5.14276	6.22441e-07	0.00145423	5.7367
chr9	+	cg14550760		OpenSea	CEL	NM_001807	TSS1500	0.184276	-1.42526	5.14191	6.24951e-07	0.00145423	5.73303
chr6	+	cg06011186		OpenSea				-0.172036	1.69133	-5.14154	6.26034e-07	0.00145423	5.73145
chr11	+	cg17391692		OpenSea	GANAB;GANAB;GANAB;GANAB;GANAB;GANAB;GANAB;GANAB;GANAB;GANAB	NM_001278194;NM_198335;NM_001278194;NM_001278193;NM_001278192;NM_198334;NM_198335;NM_001278193;NM_001278192;NM_198334	Body;ExonBnd;ExonBnd;ExonBnd;ExonBnd;ExonBnd;Body;Body;Body;Body	0.190727	0.00195565	5.13941	6.32355e-07	0.0014619	5.7223
chr17	-	cg17614805	chr17:78857630-78857866	N_Shore	RPTOR;RPTOR	NM_020761;NM_001163034	Body;Body	-0.148735	0.267789	-5.13919	6.33017e-07	0.0014619	5.72135
chr4	-	cg11969330		OpenSea	CYP4V2	NM_207352	Body	-0.580043	0.297615	-5.13811	6.36256e-07	0.00146512	5.7167
chr1	-	cg20731833		OpenSea				0.20254	-0.0654457	5.13618	6.42071e-07	0.00147424	5.70841
chr3	+	cg02954987		OpenSea	LAMB2	NM_002292	TSS200	0.327535	-0.58065	5.1341	6.48402e-07	0.00148449	5.69947
chr19	-	cg16495086	chr19:1046249-1047701	N_Shore	ABCA7	NM_019112	Body	-0.140515	-0.0396043	-5.13224	6.54114e-07	0.0014898	5.69148
chr17	+	cg20257878		OpenSea	MAP3K14	NM_003954	Body	0.093421	0.156766	5.13213	6.54472e-07	0.0014898	5.69098
chr11	-	cg24968426		OpenSea	SLC22A20	NR_033396	Body	0.219977	0.253675	5.13136	6.56854e-07	0.00149095	5.68767
chr17	+	cg13415865		OpenSea	RAP1GAP2;RAP1GAP2	NM_015085;NM_001100398	Body;Body	0.192342	0.930214	5.12987	6.61474e-07	0.00149716	5.68129
chr22	-	cg27310267		OpenSea				-0.128364	1.42951	-5.12887	6.64592e-07	0.00149843	5.677
chr9	+	cg02279396	chr9:139964155-139965284	S_Shore	SAPCD2	NM_178448	TSS1500	0.171681	-2.08571	5.12849	6.6581e-07	0.00149843	5.67534
chr19	+	cg14548240	chr19:54605985-54606590	N_Shore	OSCAR;OSCAR;OSCAR;OSCAR;OSCAR;OSCAR;NDUFA3	NM_133169;NM_133168;NM_130771;NM_206818;NM_001282350;NM_001282349;NM_004542	5'UTR;5'UTR;5'UTR;5'UTR;5'UTR;5'UTR;TSS1500	0.162328	1.38384	5.12607	6.73426e-07	0.00150323	5.66497
chr12	-	cg07115148		OpenSea	ITPR2	NM_002223	Body	0.188571	-0.35425	5.12528	6.75954e-07	0.00150323	5.66156
chr12	-	cg27607040		OpenSea				0.179986	-1.12681	5.12421	6.79359e-07	0.00150323	5.65698
chr19	-	cg24468070	chr19:54974175-54976819	Island	CDC42EP5	NM_145057	Body	0.417783	-2.23338	5.12386	6.80469e-07	0.00150323	5.6555
chr1	+	cg03331924	chr1:208041862-208042718	N_Shelf				0.199877	0.214354	5.12378	6.80755e-07	0.00150323	5.65511
chr1	+	cg19708554	chr1:166134258-166136448	S_Shore	FAM78B	NM_001017961	TSS1500	0.19168	-2.22119	5.12371	6.80958e-07	0.00150323	5.65484
chr14	-	cg20205144		OpenSea	STXBP6;STXBP6;STXBP6	NM_014178;NM_001304476;NM_001304477	Body;Body;Body	-0.187585	0.679544	-5.12364	6.81186e-07	0.00150323	5.65454
chr10	+	cg23177739		OpenSea	HK1;HK1;HK1;HK1;HK1	NM_033500;NM_000188;NM_033498;NM_033497;NM_033496	Body;Body;Body;Body;Body	0.168587	0.577292	5.12036	6.91805e-07	0.00152243	5.64045
chr5	+	cg16800580		OpenSea	WDR70	NM_018034	Body	0.20334	-1.91612	5.11819	6.98913e-07	0.00153383	5.63114
chrX	+	cg21153181	chrX:153639734-153640675	N_Shelf	DNASE1L1;DNASE1L1;DNASE1L1;DNASE1L1;DNASE1L1	NM_006730;NM_006730;NM_001009934;NM_001009932;NM_001009933	5'UTR;1stExon;5'UTR;5'UTR;5'UTR	0.37515	-2.12117	5.11706	7.02614e-07	0.0015377	5.62633
chr3	+	cg01309665	chr3:62304514-62304780	Island	C3orf14;C3orf14;C3orf14;C3orf14;PTPRG-AS1;PTPRG-AS1;PTPRG-AS1	NM_001291942;NM_001291943;NM_001291941;NM_020685;NR_038283;NR_038282;NR_038281	TSS200;TSS200;TSS200;TSS200;Body;Body;Body	0.372359	-2.91853	5.11641	7.04777e-07	0.00153814	5.62353
chr7	+	cg22386425		OpenSea	SMURF1;SMURF1;SMURF1	NM_001199847;NM_020429;NM_181349	Body;Body;Body	0.141556	1.22585	5.11403	7.12722e-07	0.00153814	5.61332
chr16	+	cg02102075	chr16:474922-476815	N_Shore	RAB11FIP3	NM_014700	TSS1500	0.256678	-0.705517	5.11402	7.12758e-07	0.00153814	5.61327
chr20	+	cg22691785	chr20:23015716-23016879	N_Shelf				-0.16999	1.98283	-5.11355	7.14335e-07	0.00153814	5.61126
chr8	-	cg11941886		OpenSea	MROH5;MROH5;MROH5	NR_102364;NR_102363;NM_207414	Body;Body;Body	-0.189508	0.396018	-5.11347	7.14596e-07	0.00153814	5.61092
chr4	+	cg26708781		OpenSea	AFF1	NM_001166693	Body	0.197302	1.52703	5.11295	7.16356e-07	0.00153814	5.60868
chr8	+	cg24581795		OpenSea	TNFRSF10B;TNFRSF10B;TNFRSF10B	NM_147187;NR_027140;NM_003842	Body;Body;Body	0.189076	0.913024	5.11233	7.18432e-07	0.00153814	5.60605
chr12	-	cg05452419		OpenSea	SPRYD4	NM_207344	Body	0.197776	-0.463953	5.11203	7.19467e-07	0.00153814	5.60474
chr17	+	cg06700275	chr17:77043741-77044489	N_Shore	C1QTNF1;C1QTNF1;C1QTNF1	NM_198594;NM_030968;NM_198593	5'UTR;Body;Body	-0.151199	0.186338	-5.1118	7.20242e-07	0.00153814	5.60376
chr2	-	cg15063540		OpenSea				-0.21208	1.31466	-5.10778	7.33978e-07	0.00155995	5.58655
chr11	+	cg16353371		OpenSea				0.181747	0.949636	5.10692	7.36969e-07	0.00155995	5.58285
chr2	+	cg00656630	chr2:121009918-121011228	S_Shore	RALB	NM_002881	5'UTR	0.202931	-0.831748	5.1069	7.37024e-07	0.00155995	5.58278
chr4	+	cg27112742		OpenSea	ACSL1	NM_001995	Body	0.336874	1.35618	5.10653	7.38305e-07	0.00155995	5.5812
chr3	+	cg15868235		OpenSea				-0.116151	0.848485	-5.10453	7.45265e-07	0.00156447	5.57265
chr15	-	cg04870120		OpenSea				0.273074	-1.30772	5.10437	7.45842e-07	0.00156447	5.57195
chr17	-	cg22386583		OpenSea	RPTOR;RPTOR	NM_001163034;NM_020761	Body;Body	0.242358	-0.843006	5.10422	7.46354e-07	0.00156447	5.57132
chr14	-	cg10972138		OpenSea	FOXN3	NM_001085471	5'UTR	0.152362	0.564416	5.10341	7.49219e-07	0.00156634	5.56783
chr12	-	cg05760918	chr12:123754049-123754373	N_Shore	CDK2AP1;CDK2AP1;CDK2AP1;CDK2AP1;CDK2AP1	NM_001270433;NM_001270434;NR_073008;NR_073007;NM_004642	5'UTR;TSS200;Body;Body;Body	0.184613	-2.19177	5.10226	7.53276e-07	0.00156819	5.56291
chr15	+	cg23059709		OpenSea	CGNL1	NM_032866	Body	-0.154792	0.688491	-5.10204	7.54052e-07	0.00156819	5.56198
chr2	-	cg20954448		OpenSea				0.189822	0.226162	5.10084	7.58312e-07	0.00157294	5.55684
chr11	+	cg26236329		OpenSea				0.224794	-1.92801	5.09919	7.64194e-07	0.00157827	5.54981
chr10	-	cg06953130	chr10:11911554-11912432	Island	C10orf47	NM_153256	3'UTR	-0.589067	1.10981	-5.0988	7.65602e-07	0.00157827	5.54813
chr1	+	cg00756518		OpenSea	JAK1	NM_002227	Body	0.230376	1.33511	5.09846	7.66845e-07	0.00157827	5.54666
chr12	-	cg14292548		OpenSea				0.141474	-0.158889	5.09739	7.70694e-07	0.0015821	5.54209
chr17	-	cg20803587	chr17:80790368-80790581	S_Shelf	ZNF750;TBCD	NM_024702;NM_005993	5'UTR;Body	0.137716	1.64542	5.09553	7.77472e-07	0.0015919	5.53412
chr11	+	cg20652899	chr11:117747102-117747717	S_Shore	FXYD6;FXYD6;FXYD6;FXYD6;FXYD6	NM_001164831;NM_022003;NM_001164832;NM_001164837;NM_001164836	5'UTR;TSS200;TSS200;TSS200;TSS200	0.272215	0.275268	5.09052	7.95944e-07	0.00162553	5.51274
chrX	-	cg08686580	chrX:153656733-153657363	N_Shelf	CH17-340M24.3	NR_103768	Body	0.130521	0.433469	5.08969	7.99056e-07	0.00162749	5.50918
chr8	-	cg01922838		OpenSea				-0.215585	0.749965	-5.08892	8.01938e-07	0.00162749	5.50591
chr3	+	cg14282093		OpenSea				0.169766	-0.953361	5.08863	8.03048e-07	0.00162749	5.50465
chr14	+	cg03252361	chr14:21492735-21494270	Island	NDRG2;NDRG2;NDRG2;NDRG2;NDRG2;NDRG2;NDRG2;NDRG2;NDRG2;NDRG2;NDRG2;NDRG2;NDRG2;NDRG2;NDRG2;NDRG2;NDRG2;NDRG2;NDRG2	NM_001282215;NM_201537;NM_201536;NM_201535;NM_016250;NM_001282214;NM_001282213;NM_201541;NM_201540;NM_201539;NM_201538;NM_001282216;NM_001282212;NM_001282215;NM_201537;NM_201536;NM_201535;NM_016250;NM_001282211	5'UTR;5'UTR;5'UTR;5'UTR;5'UTR;TSS1500;TSS1500;TSS1500;TSS1500;TSS1500;TSS1500;TSS1500;TSS200;1stExon;1stExon;1stExon;1stExon;1stExon;Body	0.398043	-2.86583	5.08624	8.12081e-07	0.00163392	5.49446
chr12	+	cg25424475		OpenSea	C12orf42	NR_103526	Body	-0.238898	-0.00729	-5.08617	8.12359e-07	0.00163392	5.49415
chr6	+	cg03875496		OpenSea				0.197696	-3.10263	5.08509	8.16468e-07	0.00163392	5.48956
chr11	-	cg02960500		OpenSea	NTM	NM_001048209	Body	0.299653	0.969633	5.08459	8.18371e-07	0.00163392	5.48744
chr11	+	cg21409469	chr11:61594996-61596710	N_Shore	FADS2;FADS2;FADS2	NM_004265;NM_001281501;NM_001281502	TSS1500;Body;Body	0.342048	-3.29646	5.08456	8.18479e-07	0.00163392	5.48732
chr16	+	cg06810647	chr16:1660054-1665095	Island	CRAMP1L	NM_020825	Body	0.320028	-2.43333	5.08454	8.18563e-07	0.00163392	5.48722
chr4	-	cg13888710	chr4:39699359-39700214	Island	UBE2K;UBE2K;UBE2K	NM_001111113;NM_005339;NM_001111112	TSS200;TSS200;TSS200	-0.182552	-1.888	-5.08339	8.23015e-07	0.00163527	5.48228
chr7	-	cg04477249		OpenSea	SLC25A13;SLC25A13;SLC25A13	NR_027662;NM_014251;NM_001160210	Body;Body;Body	0.171597	1.69484	5.0833	8.23356e-07	0.00163527	5.48191
chr19	+	cg06962429		OpenSea	PTPRH;PTPRH	NM_001161440;NM_002842	Body;Body	0.203639	-0.38073	5.08105	8.32081e-07	0.00164848	5.47231
chr12	-	cg19431670		OpenSea				-0.27432	1.107	-5.07854	8.41908e-07	0.00165103	5.46162
chr12	+	cg06320917	chr12:6862672-6862989	S_Shore	MLF2;MLF2	NM_005439;NR_026581	TSS1500;TSS1500	-0.163218	-3.35214	-5.07838	8.42553e-07	0.00165103	5.46092
chr19	-	cg19256101		OpenSea	LIPE-AS1;LIPE-AS1	NR_073180;NR_073179	Body;Body	0.260443	1.82838	5.07678	8.4888e-07	0.00165103	5.45411
chr5	-	cg26388153		OpenSea				0.200592	-1.34809	5.07676	8.48968e-07	0.00165103	5.45401
chr5	+	cg26826004	chr5:140794358-140795045	N_Shore	PCDHGA4;PCDHGA6;PCDHGA9;PCDHGA1;PCDHGA8;PCDHGA5;PCDHGB1;PCDHGB4;PCDHGA3;PCDHGA10;PCDHGA2;PCDHGB6;PCDHGA7;PCDHGB2;PCDHGA10;PCDHGB5;PCDHGB3	NM_018917;NM_018919;NM_018921;NM_018912;NM_032088;NM_018918;NM_018922;NM_003736;NM_018916;NM_018913;NM_018915;NM_018926;NM_018920;NM_018923;NM_032090;NM_018925;NM_018924	Body;Body;Body;Body;Body;Body;Body;Body;Body;TSS200;Body;Body;Body;Body;TSS200;Body;Body	-0.253939	-3.13948	-5.07647	8.50123e-07	0.00165103	5.45278
chr10	-	cg04300151	chr10:65224870-65225887	S_Shore	JMJD1C	NM_032776	TSS1500	0.23991	-1.36911	5.07641	8.5035e-07	0.00165103	5.45253
chr15	+	cg03652686		OpenSea				-0.152469	0.748734	-5.07627	8.50919e-07	0.00165103	5.45193
chr5	-	cg17649857	chr5:177952110-177952738	S_Shelf	COL23A1	NM_173465	Body	0.248926	0.178689	5.07622	8.51102e-07	0.00165103	5.45173
chr2	-	cg07011538	chr2:47499464-47499813	N_Shelf				0.117453	0.485344	5.07598	8.52075e-07	0.00165103	5.45069
chr3	+	cg10101634	chr3:32433104-32434162	N_Shore	CMTM7;CMTM7	NM_138410;NM_181472	TSS1500;TSS1500	0.179301	-1.35747	5.07454	8.57808e-07	0.0016581	5.44458
chr6	+	cg08977815		OpenSea	LRFN2	NM_020737	5'UTR	-0.163836	0.300038	-5.07376	8.60969e-07	0.00166017	5.44123
chr12	+	cg20567140	chr12:48153329-48153551	N_Shore	RAPGEF3;RAPGEF3;RAPGEF3;RAPGEF3	NM_001098532;NM_001098532;NM_006105;NM_001098531	1stExon;5'UTR;5'UTR;Body	0.245314	-1.59087	5.07304	8.63844e-07	0.00166168	5.4382
chr10	+	cg21852208		OpenSea	SGMS1	NM_147156	5'UTR	0.239086	-0.408946	5.07156	8.6985e-07	0.00166895	5.43189
chr12	+	cg07254781		OpenSea				0.335509	-2.81022	5.07108	8.71827e-07	0.00166895	5.42982
chr1	+	cg15163525		OpenSea	PGBD5	NM_001258311	Body	-0.174363	1.17761	-5.0701	8.75815e-07	0.0016693	5.42567
chr7	-	cg20697025		OpenSea				0.203477	-2.43545	5.06989	8.76695e-07	0.0016693	5.42476
chr1	+	cg10091866	chr1:185703458-185703662	S_Shore	HMCN1	NM_031935	Body	-0.264551	1.7576	-5.06872	8.8151e-07	0.0016693	5.41977
chr3	+	cg20540428	chr3:73045834-73046517	N_Shore	PPP4R2	NM_174907	TSS1500	-0.655275	-0.253814	-5.06869	8.8161e-07	0.0016693	5.41967
chr7	-	cg14603031	chr7:2563610-2564056	N_Shore	LFNG;LFNG;LFNG;LFNG	NM_001166355;NM_001040167;NM_001040168;NM_002304	Body;Body;Body;Body	0.29532	-1.92677	5.0682	8.83651e-07	0.0016693	5.41756
chr6	-	cg01643835		OpenSea				0.180272	0.248689	5.06796	8.84618e-07	0.0016693	5.41656
chr8	-	cg26652957		OpenSea				-0.220433	0.697064	-5.06583	8.93494e-07	0.00168206	5.40748
chr3	-	cg26060132		OpenSea	IRAK2	NM_001570	Body	0.166663	0.46916	5.06434	8.99719e-07	0.00168977	5.40115
chr9	-	cg10850338		OpenSea				0.176114	0.818153	5.06241	9.07855e-07	0.00170103	5.39296
chr14	+	cg13664805		OpenSea				0.140348	0.143389	5.06121	9.12959e-07	0.00170657	5.38786
chr20	+	cg03469221		OpenSea				0.213339	-0.943323	5.05999	9.18211e-07	0.0017071	5.38263
chr3	+	cg27245791	chr3:141456881-141457591	N_Shore	RNF7;RNF7;RNF7;RNF7;RNF7	NM_014245;NM_001201370;NM_183237;NR_037703;NR_037702	TSS1500;TSS1500;TSS1500;TSS1500;TSS1500	0.251107	-0.538419	5.05933	9.21023e-07	0.0017071	5.37985
chr4	+	cg05750542		OpenSea				-0.151128	-0.200571	-5.05867	9.23887e-07	0.0017071	5.37702
chr19	+	cg24347263		OpenSea				0.199294	-0.903609	5.05748	9.29019e-07	0.0017071	5.37198
chr20	+	cg23816682		OpenSea				-0.134685	1.46322	-5.05733	9.29685e-07	0.0017071	5.37133
chr11	+	cg12060123		OpenSea	TRIM78P	NR_002777	Body	-0.163781	0.947391	-5.05727	9.29918e-07	0.0017071	5.3711
chr21	-	cg07808966		OpenSea	TMPRSS2;TMPRSS2	NM_005656;NM_001135099	5'UTR;Body	-0.165709	0.811577	-5.05714	9.30504e-07	0.0017071	5.37053
chr12	+	cg27536188		OpenSea	NRIP2;LOC100507424	NM_031474;NR_038933	TSS1500;TSS1500	0.185122	0.796631	5.05674	9.32242e-07	0.0017071	5.36883
chr3	+	cg23258304		OpenSea				-0.276817	-1.79441	-5.05641	9.33649e-07	0.0017071	5.36746
chr11	+	cg21541025	chr11:66824118-66824621	N_Shore	RHOD;RHOD	NM_014578;NM_001300886	TSS1500;TSS1500	0.14378	-2.03391	5.05587	9.36034e-07	0.0017071	5.36513
chr4	-	cg09380927		OpenSea	STX18	NM_016930	Body	0.141738	0.782204	5.05567	9.3688e-07	0.0017071	5.36431
chr14	+	cg04705929		OpenSea	SCFD1;SCFD1;SCFD1;SCFD1;SCFD1;SCFD1	NM_001283032;NM_016106;NM_001283031;NM_001283033;NM_182835;NM_001257376	TSS1500;TSS1500;TSS1500;TSS1500;TSS1500;TSS1500	-0.336076	1.79146	-5.05451	9.41991e-07	0.00171249	5.35936
chr14	+	cg10551832		OpenSea				0.184177	-1.57055	5.05282	9.49456e-07	0.00171904	5.35217
chrX	-	cg23986186	chrX:70585715-70587063	N_Shore	BCYRN1;TAF1;TAF1	NR_001568;NM_138923;NM_004606	Body;TSS1500;TSS1500	-0.191484	-2.94252	-5.05271	9.49927e-07	0.00171904	5.35172
chr8	+	cg15232539	chr8:19459905-19460137	N_Shore	CSGALNACT1;CSGALNACT1;CSGALNACT1;CSGALNACT1	NM_001130518;NM_001130518;NR_024040;NM_018371	1stExon;5'UTR;Body;5'UTR	0.312509	-0.826368	5.05141	9.557e-07	0.00172203	5.34621
chr20	+	cg08912400	chr20:61992186-61993599	Island	CHRNA4	NM_000744	TSS1500	-0.236319	-3.15558	-5.04935	9.64934e-07	0.00172203	5.33746
chr16	-	cg27339474	chr16:58231265-58231610	N_Shelf	CSNK2A2	NM_001896	Body	0.140608	0.878306	5.0488	9.67389e-07	0.00172203	5.33514
chr5	-	cg14619949	chr5:76114562-76115044	S_Shore	F2RL1	NM_005242	Body	0.214852	-1.33878	5.0483	9.69648e-07	0.00172203	5.33302
chr8	-	cg09726055		OpenSea				0.246896	-0.671739	5.04813	9.7043e-07	0.00172203	5.33228
chr16	+	cg09555736	chr16:474922-476815	N_Shore	RAB11FIP3	NM_014700	TSS1500	0.276607	-0.795408	5.04767	9.72509e-07	0.00172203	5.33034
chr1	-	cg13101226		OpenSea	NMNAT2;NMNAT2	NM_170706;NM_015039	Body;Body	-0.168491	0.612786	-5.04721	9.74586e-07	0.00172203	5.3284
chr7	+	cg25516589		OpenSea				0.138404	0.534117	5.04714	9.74933e-07	0.00172203	5.32807
chr20	+	cg02190788		OpenSea	LOC100506175;FAM65C;FAM65C	NR_111906;NR_110890;NM_001290268	Body;Body;Body	0.1986	1.38706	5.04704	9.75373e-07	0.00172203	5.32766
chr14	-	cg21320262	chr14:24457864-24458100	N_Shelf	DHRS4L2;DHRS4L2;DHRS4L2	NM_001193637;NM_001193636;NM_001193635	5'UTR;5'UTR;5'UTR	0.214967	0.0018022	5.04704	9.75379e-07	0.00172203	5.32765
chr8	-	cg23363015		OpenSea	LOC101929897	NR_125823	Body	0.286994	-1.76045	5.0467	9.76915e-07	0.00172203	5.32622
chr8	-	cg16976808		OpenSea	TPD52;TPD52;TPD52;TPD52;TPD52;TPD52;TPD52	NR_105037;NR_105036;NR_105035;NR_105034;NM_005079;NM_001025253;NM_001287144	Body;Body;Body;Body;Body;Body;Body	0.199488	-0.393643	5.04561	9.81893e-07	0.00172203	5.3216
chr22	+	cg25044876	chr22:43045009-43045679	N_Shelf	CYB5R3;CYB5R3;CYB5R3	NM_007326;NM_000398;NM_001129819	5'UTR;Body;5'UTR	0.254491	-1.47901	5.04508	9.84313e-07	0.00172203	5.31936
chr10	-	cg01311537		OpenSea	C10orf128	NM_001010863	Body	0.236301	1.01057	5.045	9.84696e-07	0.00172203	5.319
chr19	-	cg12784827		OpenSea				0.147542	-1.42778	5.04499	9.8475e-07	0.00172203	5.31895
chr19	+	cg08075174		OpenSea	C5AR2	NM_001271749	TSS1500	0.183313	-2.90255	5.04433	9.87755e-07	0.00172203	5.31618
chr1	+	cg26070272	chr1:222885326-222886230	N_Shelf	AIDA	NM_022831	Body	0.217002	0.781716	5.04419	9.88426e-07	0.00172203	5.31556
chr20	-	cg04972979		OpenSea	C20orf54;C20orf54	NM_033409;NM_033409	1stExon;5'UTR	0.205115	-0.860342	5.04235	9.9693e-07	0.0017251	5.30776
chr1	-	cg02017285		OpenSea				0.150741	0.449872	5.04233	9.97024e-07	0.0017251	5.30768
chr1	+	cg26265881		OpenSea	VCAM1;VCAM1;VCAM1;VCAM1;VCAM1;VCAM1	NM_001078;NM_001199834;NM_080682;NM_001078;NM_001199834;NM_080682	5'UTR;5'UTR;5'UTR;1stExon;1stExon;1stExon	-0.203763	0.951633	-5.04206	9.98265e-07	0.0017251	5.30655
chr4	+	cg00381131	chr4:154074383-154075045	N_Shore	TRIM2	NM_001130067	TSS1500	0.21625	-3.68854	5.04103	1.00308e-06	0.0017251	5.30217
chr18	-	cg06976213	chr18:77395323-77395575	N_Shelf				0.242489	0.414468	5.04096	1.00339e-06	0.0017251	5.30189
chr21	+	cg11362599		OpenSea				0.241462	-1.17864	5.0409	1.00368e-06	0.0017251	5.30162
chr8	+	cg14099579		OpenSea	ERICH5;ERICH5	NM_001170806;NM_173549	Body;Body	0.261295	-2.51868	5.04054	1.00539e-06	0.0017251	5.30008
chr1	-	cg23210268		OpenSea	GREM2	NM_022469	TSS1500	0.295478	0.931251	5.03946	1.01043e-06	0.00172699	5.29552
chr16	-	cg01207767		OpenSea	FTO	NM_001080432	Body	0.234966	0.488695	5.03881	1.01351e-06	0.00172699	5.29275
chr2	+	cg27474094		OpenSea	ARHGAP15	NM_018460	Body	0.190773	-0.666236	5.03817	1.01654e-06	0.00172699	5.29003
chr2	+	cg00319052		OpenSea	DGUOK-AS1;DGUOK-AS1	NR_104029;NR_104030	Body;Body	0.170148	1.44275	5.03776	1.01846e-06	0.00172699	5.28832
chr12	-	cg24131359		OpenSea	CPM	NM_001874	5'UTR	0.209113	-0.125183	5.03757	1.01937e-06	0.00172699	5.28751
chr13	-	cg24850711	chr13:29067788-29069977	N_Shore	FLT1;FLT1;FLT1;FLT1	NM_001159920;NM_001160030;NM_002019;NM_001160031	Body;Body;Body;Body	-0.243584	0.100935	-5.03697	1.02222e-06	0.00172699	5.28496
chr14	+	cg02138386		OpenSea	DPF3;DPF3;DPF3;DPF3	NM_001280542;NM_001280543;NM_001280544;NM_012074	Body;Body;Body;Body	0.150857	-0.0387097	5.03694	1.02238e-06	0.00172699	5.28482
chr10	+	cg09299075		OpenSea	ADK;ADK	NM_001123;NM_006721	Body;Body	0.233508	-0.261484	5.03662	1.02388e-06	0.00172699	5.28348
chr6	-	cg15884789		OpenSea	ZNF165	NM_003447	TSS1500	0.138489	0.918909	5.03558	1.02886e-06	0.00172849	5.27907
chr22	-	cg06390490		OpenSea	TMEM184B;TMEM184B;TMEM184B	NM_001195072;NM_012264;NM_001195071	Body;Body;Body	0.387006	0.345403	5.03527	1.03034e-06	0.00172849	5.27776
chr4	+	cg10461390		OpenSea	LRBA;LRBA	NM_006726;NM_001199282	Body;Body	0.311173	-1.6721	5.03507	1.0313e-06	0.00172849	5.27692
chr22	-	cg15332094		OpenSea				0.326106	-2.45792	5.03383	1.03725e-06	0.00173278	5.27168
chr10	-	cg03865524	chr10:45360174-45360526	S_Shore				0.145407	-1.10554	5.03363	1.03822e-06	0.00173278	5.27083
chr1	+	cg05324191		OpenSea	LOC101929023	NR_125972	Body	0.133042	-0.308318	5.03313	1.04062e-06	0.00173315	5.26872
chr5	+	cg11258404	chr5:76115510-76116089	Island	F2RL1	NM_005242	Body	0.224958	-2.17417	5.03258	1.0433e-06	0.00173398	5.26638
chr11	+	cg14818960		OpenSea	FOLR1;FOLR1;FOLR1;FOLR1	NM_000802;NM_016724;NM_016725;NM_016729	5'UTR;5'UTR;5'UTR;TSS200	0.10867	1.41824	5.03052	1.05335e-06	0.00174091	5.25767
chr17	+	cg07435331	chr17:21178819-21179690	N_Shore				0.198179	-1.01082	5.03023	1.05478e-06	0.00174091	5.25643
chr2	-	cg07534027		OpenSea	SAG	NM_000541	Body	0.21755	-0.200655	5.02997	1.05603e-06	0.00174091	5.25535
chr19	-	cg09164835		OpenSea	HPN;HPN	NM_002151;NM_182983	Body;Body	0.14922	-0.404373	5.02945	1.05863e-06	0.00174091	5.25311
chr7	-	cg07338713		OpenSea	GRB10;GRB10	NM_001001555;NM_001001555	ExonBnd;5'UTR	0.124644	0.982057	5.02855	1.06307e-06	0.00174091	5.2493
chr13	+	cg16185666	chr13:52158056-52159235	N_Shore	WDFY2	NM_052950	TSS1500	0.0953067	-0.567399	5.02798	1.06588e-06	0.00174091	5.2469
chr2	-	cg03480346	chr2:24232680-24233260	N_Shore	MFSD2B	NM_001080473	TSS1500	0.150975	0.500013	5.02777	1.0669e-06	0.00174091	5.24603
chr1	+	cg27339021	chr1:51701767-51702542	N_Shore	RNF11	NM_014372	TSS1500	0.259716	-2.42272	5.02714	1.07003e-06	0.00174091	5.24336
chr11	+	cg27137887		OpenSea	AMBRA1	NM_017749	Body	0.197044	-0.852681	5.02708	1.07033e-06	0.00174091	5.24311
chr21	+	cg12269436	chr21:34602241-34603265	N_Shore	IFNAR2;IFNAR2;IFNAR2;IFNAR2;IFNAR2;IFNAR2	NM_001289128;NM_001289126;NM_001289125;NM_207584;NM_207585;NM_000874	TSS1500;TSS1500;TSS1500;TSS1500;TSS1500;TSS1500	0.145471	1.23022	5.02692	1.07111e-06	0.00174091	5.24244
chr1	-	cg15310231	chr1:1389555-1389889	N_Shore	ATAD3C	NM_001039211	Body	-0.125896	1.09179	-5.02621	1.07468e-06	0.00174091	5.23942
chrX	-	cg09953594		OpenSea				-0.265571	2.09183	-5.02617	1.07488e-06	0.00174091	5.23925
chr22	-	cg04278252		OpenSea	TTC28-AS1	NR_026963	Body	0.216817	-0.278871	5.02569	1.07728e-06	0.00174091	5.23722
chr2	+	cg18871807		OpenSea				0.235435	-2.16165	5.02515	1.07999e-06	0.00174091	5.23493
chrX	-	cg17481638	chrX:10094050-10094406	N_Shelf	WWC3	NM_015691	Body	0.264506	0.670934	5.02508	1.08034e-06	0.00174091	5.23463
chr6	-	cg14264308		OpenSea	SERPINB9P1	NR_033851	Body	0.256145	-3.71574	5.02315	1.09005e-06	0.001753	5.22649
chr9	-	cg08817764		OpenSea				0.256553	-0.436065	5.02183	1.09678e-06	0.00176025	5.2209
chr3	+	cg26063944		OpenSea	FHIT;FHIT	NM_002012;NM_001166243	5'UTR;5'UTR	0.223437	-1.10959	5.02046	1.10376e-06	0.00176206	5.21512
chr13	+	cg00504595		OpenSea	TNFRSF19;TNFRSF19	NM_148957;NM_148957	1stExon;5'UTR	-0.184706	-0.086925	-5.02032	1.1045e-06	0.00176206	5.21452
chr9	-	cg14305907	chr9:116860979-116861591	N_Shore	KIF12	NM_138424	5'UTR	0.166093	-1.86116	5.01724	1.12038e-06	0.00176206	5.20153
chr8	+	cg12668482	chr8:72987480-72988023	Island	TRPA1;TRPA1	NM_007332;NM_007332	1stExon;5'UTR	0.280032	-2.91508	5.01718	1.12069e-06	0.00176206	5.20127
chr7	+	cg21129531	chr7:127671158-127672853	N_Shore	LRRC4;SND1	NM_022143;NM_014390	5'UTR;Body	0.160351	0.971253	5.01714	1.12093e-06	0.00176206	5.20107
chr9	-	cg08694430		OpenSea				0.18081	0.479707	5.01712	1.12104e-06	0.00176206	5.20099
chr17	+	cg13549638	chr17:78863569-78863813	N_Shelf	RPTOR;RPTOR	NM_001163034;NM_020761	Body;Body	0.235447	-0.395091	5.01613	1.12615e-06	0.00176206	5.19685
chr15	+	cg12109883		OpenSea				0.149876	0.304565	5.01589	1.12743e-06	0.00176206	5.19582
chr7	-	cg03984560		OpenSea	SLC13A4	NM_012450	Body	-0.186515	0.127675	-5.01567	1.1286e-06	0.00176206	5.19487
chr17	+	cg10380533		OpenSea	PRCD	NR_033357	TSS1500	0.0755776	-1.2236	5.01534	1.13031e-06	0.00176206	5.1935
chr19	+	cg02945192	chr19:1039764-1040254	N_Shore	CNN2;CNN2	NM_004368;NM_201277	3'UTR;3'UTR	0.292006	-3.18807	5.01524	1.13082e-06	0.00176206	5.19309
chr17	+	cg21701585	chr17:37307498-37307775	N_Shelf	PLXDC1	NM_020405	Body	0.259103	0.00962279	5.01512	1.13145e-06	0.00176206	5.19258
chr4	-	cg00159699		OpenSea				-0.169789	0.473256	-5.01511	1.1315e-06	0.00176206	5.19254
chr5	-	cg00064778	chr5:126564997-126565580	N_Shore				0.194393	-1.85125	5.01499	1.13214e-06	0.00176206	5.19202
chrX	+	cg24399474		OpenSea	NXF3	NM_022052	TSS200	0.216741	-1.48466	5.01493	1.13247e-06	0.00176206	5.19176
chr2	+	cg12292810		OpenSea	TTC7A;TTC7A;TTC7A;TTC7A	NM_001288953;NM_001288955;NM_001288951;NM_020458	Body;5'UTR;Body;Body	0.322578	-1.74394	5.01393	1.13775e-06	0.00176206	5.18752
chr14	+	cg13419761		OpenSea				0.237585	-0.746096	5.01354	1.13979e-06	0.00176206	5.1859
chr3	+	cg13950181		OpenSea	CACNA2D3	NM_018398	Body	-0.193935	1.79958	-5.01353	1.13986e-06	0.00176206	5.18584
chr1	-	cg09856436	chr1:854765-854973	S_Shore	FLJ39609	NR_026874	TSS1500	0.200876	-0.320881	5.01336	1.14075e-06	0.00176206	5.18513
chr1	-	cg09124230		OpenSea	CSMD2	NM_052896	Body	-0.13191	0.502394	-5.01307	1.14226e-06	0.00176206	5.18392
chr22	+	cg19039872		OpenSea	GRAP2;GRAP2;GRAP2;GRAP2;GRAP2	NM_001291826;NM_001291828;NM_004810;NM_001291824;NM_001291825	5'UTR;5'UTR;Body;Body;Body	0.216775	-0.0697937	5.0117	1.14954e-06	0.00176766	5.17815
chr1	+	cg00932104	chr1:19970255-19971923	S_Shore	NBL1;NBL1	NM_182744;NM_005380	Body;5'UTR	0.180454	-0.953124	5.01131	1.15165e-06	0.00176766	5.17648
chr2	+	cg03340760		OpenSea				0.217019	0.610437	5.0107	1.15488e-06	0.00176766	5.17393
chr1	+	cg00789037		OpenSea	NLRP3;NLRP3;NLRP3;NLRP3;NLRP3;NLRP3	NM_001127461;NM_001079821;NM_004895;NM_001127462;NM_001243133;NM_183395	5'UTR;5'UTR;TSS1500;TSS1500;TSS1500;TSS1500	0.151242	-1.56086	5.01063	1.15528e-06	0.00176766	5.17361
chr1	+	cg23706070		OpenSea				-0.120639	-0.652384	-5.00931	1.1624e-06	0.00176766	5.16802
chr13	+	cg08889561		OpenSea	TMTC4;TMTC4;TMTC4	NM_001286453;NM_001079669;NM_032813	Body;Body;Body	0.157624	1.27588	5.00877	1.16529e-06	0.00176766	5.16576
chr3	-	cg02970714		OpenSea				0.415764	-1.38883	5.00866	1.16588e-06	0.00176766	5.1653
chr17	-	cg18054943	chr17:7284223-7284687	N_Shore	TNK1	NM_003985	TSS1500	0.155065	-1.22031	5.0086	1.16619e-06	0.00176766	5.16506
chr1	+	cg09667394		OpenSea	AK5;AK5	NM_174858;NM_012093	Body;Body	0.24133	-1.75259	5.00851	1.16668e-06	0.00176766	5.16468
chr6	-	cg12112211		OpenSea	ZDHHC14;ZDHHC14	NM_024630;NM_153746	Body;Body	0.31019	-2.65502	5.00824	1.16814e-06	0.00176766	5.16354
chr7	+	cg21210409		OpenSea				0.144208	-0.0955178	5.00766	1.17128e-06	0.00176903	5.1611
chr22	+	cg08531940		OpenSea				-0.164624	0.806966	-5.00691	1.17539e-06	0.00177188	5.15791
chr7	+	cg15948787		OpenSea	CDK6;CDK6	NM_001259;NM_001145306	Body;Body	0.202754	-0.799842	5.00456	1.18823e-06	0.00177482	5.14803
chr16	-	cg20732539		OpenSea	IL21R;IL21R	NM_181078;NM_181079	5'UTR;Body	-0.21918	0.488291	-5.00418	1.19036e-06	0.00177482	5.1464
chr22	+	cg02839328		OpenSea				-0.164154	0.719611	-5.00412	1.19067e-06	0.00177482	5.14616
chr11	-	cg20179939		OpenSea	KIRREL3;KIRREL3;KIRREL3	NM_032531;NM_001301097;NM_001161707	Body;Body;Body	-0.171488	0.383757	-5.00297	1.19705e-06	0.00177482	5.1413
chr5	+	cg03602014	chr5:126564997-126565580	N_Shore				0.172882	-1.09029	5.00223	1.20116e-06	0.00177482	5.13818
chr22	+	cg04350355	chr22:36960369-36961054	S_Shore	CACNG2	NM_006078	Body	-0.162405	1.64845	-5.00182	1.2034e-06	0.00177482	5.13648
chr17	+	cg09725772	chr17:72667195-72667710	N_Shore	RAB37	NM_175738	TSS1500	-0.223879	1.14322	-5.00181	1.20347e-06	0.00177482	5.13643
chr1	+	cg22906442	chr1:1691767-1692063	N_Shore	NADK;NADK;NADK;NADK	NM_001198995;NM_001198994;NM_001198993;NM_023018	TSS200;Body;Body;Body	0.185587	-0.589285	5.00168	1.20419e-06	0.00177482	5.13589
chr19	+	cg01262010		OpenSea	PNPLA6;PNPLA6;PNPLA6;PNPLA6;PNPLA6	NM_001166113;NM_001166111;NM_006702;NM_001166112;NM_001166114	Body;Body;Body;Body;Body	0.230067	-2.31803	5.00165	1.20436e-06	0.00177482	5.13576
chr1	-	cg13791379		OpenSea	OBSCN;OBSCN	NM_052843;NM_001098623	Body;Body	-0.152996	1.39542	-5.00164	1.2044e-06	0.00177482	5.13573
chr14	+	cg14622790	chr14:24641053-24642220	Island	REC8;REC8;REC8;REC8	NM_005132;NM_005132;NM_001048205;NM_001048205	1stExon;5'UTR;5'UTR;1stExon	0.230867	-2.67772	5.00148	1.20533e-06	0.00177482	5.13502
chr15	+	cg13873558		OpenSea				0.216754	-1.40464	5.00102	1.20786e-06	0.00177482	5.13312
chr2	-	cg13113723		OpenSea	ALS2;ALS2	NM_020919;NM_020919	ExonBnd;Body	0.256236	1.51094	5.00001	1.21356e-06	0.00177482	5.12883
chr3	-	cg05660812		OpenSea				-0.142699	1.39009	-4.99992	1.21403e-06	0.00177482	5.12848
chr1	+	cg23365999		OpenSea				0.252056	0.411743	4.99937	1.21718e-06	0.00177482	5.12613
chr1	+	cg14161676		OpenSea	COL16A1	NM_001856	3'UTR	-0.251491	1.50252	-4.99879	1.22041e-06	0.00177482	5.12372
chr14	+	cg18556834	chr14:24641053-24642220	Island	REC8;REC8	NM_001048205;NM_005132	TSS200;TSS200	0.337123	-2.80146	4.9981	1.22434e-06	0.00177482	5.12079
chr17	+	cg06225967		OpenSea	CEP95	NM_138363	Body	0.144112	-0.419294	4.99807	1.22448e-06	0.00177482	5.12069
chr14	+	cg07138962		OpenSea	CCDC85C	NM_001144995	Body	0.185188	-1.11701	4.99801	1.22483e-06	0.00177482	5.12043
chr3	+	cg21757763		OpenSea	ANO10;ANO10;ANO10;ANO10;ANO10	NM_001204834;NM_001204833;NM_001204832;NM_018075;NM_001204831	Body;Body;Body;Body;Body	-0.243742	1.74925	-4.998	1.2249e-06	0.00177482	5.12038
chr15	-	cg11433387		OpenSea				0.0912285	0.532176	4.99781	1.22596e-06	0.00177482	5.11959
chr7	-	cg10385101	chr7:710146-710630	N_Shelf	PRKAR1B;PRKAR1B;PRKAR1B;PRKAR1B;PRKAR1B;PRKAR1B	NM_001164759;NM_001164762;NM_001164758;NM_001164760;NM_001164761;NM_002735	Body;Body;Body;Body;Body;Body	0.178442	-1.69653	4.99772	1.22649e-06	0.00177482	5.11919
chr13	+	cg06524531		OpenSea				0.181415	0.513071	4.997	1.23058e-06	0.0017775	5.11616
chr17	-	cg18339631		OpenSea				0.208376	-0.202477	4.99571	1.23793e-06	0.00178488	5.11075
chr18	+	cg02345961	chr18:34854247-34855163	Island	BRUNOL4;BRUNOL4;BRUNOL4;BRUNOL4	NM_001025088;NM_020180;NM_001025089;NM_001025087	Body;Body;Body;Body	0.276995	-2.09308	4.99464	1.24411e-06	0.00178875	5.10622
chr3	+	cg13879482		OpenSea	RAB7A;RAB7A	NM_004637;NM_004637	ExonBnd;Body	0.168238	-0.414019	4.99438	1.24558e-06	0.00178875	5.10514
chr5	-	cg25353450	chr5:140794358-140795045	N_Shore	PCDHGA4;PCDHGA6;PCDHGA9;PCDHGA1;PCDHGA8;PCDHGA10;PCDHGA5;PCDHGB1;PCDHGA10;PCDHGB4;PCDHGA3;PCDHGA2;PCDHGB6;PCDHGA7;PCDHGB2;PCDHGB5;PCDHGB3	NM_018917;NM_018919;NM_018921;NM_018912;NM_032088;NM_032090;NM_018918;NM_018922;NM_018913;NM_003736;NM_018916;NM_018915;NM_018926;NM_018920;NM_018923;NM_018925;NM_018924	Body;Body;Body;Body;Body;TSS1500;Body;Body;TSS1500;Body;Body;Body;Body;Body;Body;Body;Body	-0.340437	-3.40598	-4.99407	1.24738e-06	0.00178875	5.10383
chr6	-	cg15204880		OpenSea	ZDHHC14;ZDHHC14	NM_024630;NM_153746	Body;Body	0.248637	-1.03231	4.99231	1.25758e-06	0.00179569	5.09642
chrX	+	cg11844737	chrX:40034239-40036007	S_Shore	BCOR;BCOR	NM_001123383;NM_001123384	TSS1500;TSS1500	0.234707	-1.9069	4.99193	1.25979e-06	0.00179569	5.09482
chr7	-	cg02294028	chr7:114562170-114563193	S_Shore	MDFIC;MDFIC	NM_199072;NM_001166345	Body;Body	-0.333263	-1.0277	-4.99175	1.26082e-06	0.00179569	5.09408
chr8	+	cg14813353	chr8:1711234-1712654	N_Shore	CLN8	NM_018941	TSS1500	0.264443	-0.975845	4.99157	1.26188e-06	0.00179569	5.09332
chr17	+	cg06613198		OpenSea	SAP30BP;SAP30BP;SAP30BP;SAP30BP;SAP30BP	NR_126037;NR_126036;NM_013260;NM_001301855;NM_001301839	Body;Body;Body;Body;Body	0.164557	-0.829392	4.99129	1.26352e-06	0.00179569	5.09214
chr19	-	cg15110396		OpenSea				-0.170638	1.71307	-4.98978	1.27236e-06	0.00180183	5.08579
chr1	+	cg18740665		OpenSea	LBR;LBR	NM_194442;NM_002296	Body;Body	0.203834	0.135966	4.98978	1.27238e-06	0.00180183	5.08578
chr17	-	cg16460860	chr17:17743412-17743988	S_Shore				0.193472	-0.570704	4.98873	1.27858e-06	0.0018074	5.08136
chr3	+	cg11845002		OpenSea	BBX;BBX;BBX	NM_001142568;NM_020235;NM_001276286	Body;Body;Body	0.217062	0.182568	4.98826	1.28132e-06	0.00180762	5.07941
chr2	+	cg16893989		OpenSea	ABCB11	NM_003742	Body	0.179398	1.04677	4.98785	1.2838e-06	0.00180762	5.07765
chr3	-	cg01247283		OpenSea				0.11404	0.112114	4.98701	1.2888e-06	0.00180762	5.07412
chr1	+	cg21680719	chr1:38470617-38471396	N_Shelf	FHL3	NM_004468	5'UTR	0.198717	-0.478241	4.98674	1.29035e-06	0.00180762	5.07302
chr10	+	cg27141751		OpenSea	C10orf72	NM_001031746	Body	0.275135	-0.910897	4.98513	1.30003e-06	0.00180762	5.06623
chr7	-	cg25982946	chr7:141438004-141438393	N_Shore	SSBP1;SSBP1;SSBP1;SSBP1;SSBP1;SSBP1;WEE2-AS1	NM_003143;NM_001256513;NM_001256512;NM_001256511;NR_046269;NM_001256510;NR_015392	TSS1500;TSS1500;TSS1500;TSS1500;TSS1500;TSS1500;Body	0.235841	-2.40625	4.98509	1.30026e-06	0.00180762	5.06606
chr7	-	cg19576639		OpenSea				0.254516	-2.10552	4.985	1.30078e-06	0.00180762	5.0657
chr14	-	cg03010561	chr14:69950459-69951916	N_Shelf				0.171533	0.965163	4.98485	1.30168e-06	0.00180762	5.06507
chr14	+	cg03227958		OpenSea	PRIMA1	NM_178013	3'UTR	-0.139835	0.228072	-4.98484	1.30174e-06	0.00180762	5.06503
chr2	+	cg22490454	chr2:467849-468659	S_Shore				0.249688	-2.40775	4.98415	1.30589e-06	0.00180762	5.06214
chr16	-	cg07674304		OpenSea	WWOX	NM_016373	Body	-0.211576	0.356762	-4.98415	1.30589e-06	0.00180762	5.06213
chr13	-	cg11816444		OpenSea				0.174967	-0.75774	4.98413	1.30605e-06	0.00180762	5.06202
chr15	-	cg00710286	chr15:40763162-40764196	S_Shore	CHST14	NM_130468	1stExon	0.137837	-0.940291	4.98238	1.31664e-06	0.00181465	5.05468
chr1	-	cg01781529	chr1:22446520-22446943	N_Shelf	WNT4	NM_030761	3'UTR	0.144292	0.0889906	4.98236	1.31675e-06	0.00181465	5.0546
chr16	-	cg05150619		OpenSea	MIR5095	NR_039970	Body	0.198618	0.276484	4.98123	1.32365e-06	0.00181465	5.04985
chr21	-	cg18548246	chr21:34099716-34100796	S_Shore	PAXBP1-AS1;SYNJ1;SYNJ1;SYNJ1;SYNJ1;PAXBP1-AS1	NR_038880;NM_001160302;NM_001160306;NM_003895;NM_203446;NR_038879	Body;TSS1500;TSS1500;TSS1500;TSS1500;Body	0.23482	-1.49628	4.9812	1.32384e-06	0.00181465	5.04972
chr10	+	cg21935427		OpenSea	CASP7;CASP7;CASP7;CASP7;CASP7;CASP7;CASP7	NM_001267058;NM_001267057;NM_033338;NM_033340;NM_001227;NM_001267056;NM_033339	TSS200;Body;Body;Body;Body;Body;Body	0.112277	-0.230441	4.9811	1.32446e-06	0.00181465	5.04929
chr5	-	cg00866500	chr5:180045789-180048897	Island	FLT4;FLT4	NM_002020;NM_182925	Body;Body	-0.148946	0.960491	-4.98099	1.3251e-06	0.00181465	5.04885
chr1	+	cg10994249	chr1:226127112-226127695	N_Shelf	LEFTY2	NM_003240	3'UTR	0.134113	-0.0191434	4.98066	1.32711e-06	0.00181465	5.04747
chr10	-	cg06507244		OpenSea	DHX32;DHX32	NM_018180;NM_018180	5'UTR;1stExon	0.205129	1.47409	4.98014	1.3303e-06	0.00181588	5.04529
chr19	-	cg02381279	chr19:16394450-16394662	N_Shore				0.289603	-1.62016	4.97838	1.34115e-06	0.00182756	5.0379
chr4	+	cg23858532	chr4:154074383-154075045	N_Shore	TRIM2	NM_001130067	TSS1500	0.176063	-3.07876	4.97738	1.34738e-06	0.00183149	5.03369
chr18	-	cg01874478		OpenSea				-0.13428	0.819038	-4.97684	1.35076e-06	0.00183149	5.03141
chr8	-	cg00412675		OpenSea	GATA4	NM_002052	Body	0.243236	1.09126	4.9768	1.35096e-06	0.00183149	5.03127
chr20	-	cg09395552		OpenSea	CHD6	NM_032221	Body	0.184291	0.620813	4.97644	1.35326e-06	0.00183149	5.02972
chr11	+	cg15572478		OpenSea	TPCN2	NM_139075	Body	0.171809	-0.906047	4.97495	1.36254e-06	0.00183953	5.02351
chr2	+	cg16431278		OpenSea	TMEM131	NM_015348	Body	0.130223	0.657966	4.97449	1.36547e-06	0.00183953	5.02155
chr2	+	cg13223682	chr2:174890243-174890814	N_Shore				0.182305	-0.793985	4.97431	1.3666e-06	0.00183953	5.0208
chr3	+	cg02369451		OpenSea				-0.130792	0.945681	-4.97401	1.36846e-06	0.00183953	5.01957
chr7	+	cg01370294	chr7:55411965-55412772	S_Shore				-0.244888	1.68113	-4.97216	1.38019e-06	0.00185217	5.0118
chr1	-	cg14921166	chr1:219347109-219347572	S_Shore	LYPLAL1;LYPLAL1-AS1;LYPLAL1;LYPLAL1;LYPLAL1;LYPLAL1	NM_001300772;NR_038845;NM_138794;NM_001300770;NM_001300769;NM_001300771	TSS1500;TSS1500;Body;Body;Body;5'UTR	0.190852	-1.67364	4.97141	1.38497e-06	0.0018523	5.00866
chr12	-	cg26547506		OpenSea	SPRYD4	NM_207344	Body	0.162035	-0.176426	4.97122	1.3862e-06	0.0018523	5.00785
chr2	+	cg06613222		OpenSea	PRKCE	NM_005400	Body	0.13516	-0.063076	4.97105	1.38729e-06	0.0018523	5.00714
chr5	-	cg06485308	chr5:178003623-178004247	N_Shore	COL23A1	NM_173465	Body	-0.178086	0.824957	-4.97054	1.39057e-06	0.00185357	5.00499
chr2	-	cg08764282		OpenSea	CDK15;CDK15;CDK15	NM_001261436;NM_001261435;NM_139158	Body;Body;Body	0.120785	0.566486	4.96958	1.3967e-06	0.00185372	5.00099
chr3	+	cg17963609	chr3:101394976-101396096	S_Shore	ZBTB11-AS1;ZBTB11	NR_024407;NM_014415	Body;TSS1500	0.27975	-3.08344	4.969	1.40048e-06	0.00185372	4.99853
chr5	-	cg08383364		OpenSea				-0.195042	1.45017	-4.96885	1.40147e-06	0.00185372	4.99789
chr13	+	cg18607411	chr13:80913157-80913461	N_Shore	SPRY2	NM_005842	Body	-0.152842	1.35757	-4.96854	1.40347e-06	0.00185372	4.99659
chr17	+	cg10157715	chr17:35060322-35060692	Island				0.208612	-1.11964	4.96814	1.40604e-06	0.00185372	4.99492
chr7	-	cg09301177		OpenSea				0.257427	1.98137	4.96805	1.40663e-06	0.00185372	4.99455
chr14	-	cg15112362	chr14:69259612-69262900	Island	ZFP36L1;ZFP36L1;ZFP36L1	NM_001244701;NM_004926;NM_001244698	Body;TSS1500;TSS1500	-0.16568	-3.49255	-4.96799	1.40702e-06	0.00185372	4.99429
chr2	+	cg26728617		OpenSea	SFXN5	NM_144579	Body	0.164686	0.758077	4.96717	1.41233e-06	0.00185764	4.99087
chr19	+	cg05257528	chr19:846011-846435	Island	PRTN3	NM_002777	Body	0.191364	-0.294261	4.96629	1.41806e-06	0.00186209	4.98719
chr8	+	cg13063040	chr8:145669110-145670460	Island	NFKBIL2	NM_013432	Body	-0.153496	-1.15451	-4.96475	1.42816e-06	0.0018626	4.98073
chr12	+	cg08782435		OpenSea	TDG	NM_003211	Body	0.23969	0.255996	4.96467	1.42867e-06	0.0018626	4.98041
chr22	-	cg24991609		OpenSea	TBC1D22A;TBC1D22A;TBC1D22A;TBC1D22A;TBC1D22A	NM_001284304;NM_001284305;NM_001284303;NM_014346;NR_104292	Body;Body;Body;Body;Body	0.221704	1.76647	4.96464	1.42891e-06	0.0018626	4.98025
chr1	+	cg13523231		OpenSea	INPP5B;INPP5B	NM_001297434;NM_005540	Body;Body	0.299945	-2.26782	4.96443	1.4303e-06	0.0018626	4.97937
chr22	-	cg06291750	chr22:43045009-43045679	N_Shelf	CYB5R3;CYB5R3;CYB5R3;CYB5R3;CYB5R3	NM_001171660;NM_000398;NM_007326;NM_001171661;NM_001129819	TSS1500;Body;5'UTR;5'UTR;5'UTR	0.158015	-0.311438	4.96404	1.43287e-06	0.0018626	4.97773
chr11	+	cg11200858	chr11:67770426-67771629	S_Shore	UNC93B1	NM_030930	TSS1500	0.121877	-0.745935	4.96366	1.43534e-06	0.0018626	4.97617
chr17	-	cg20203041	chr17:41855634-41856346	S_Shore	DUSP3;C17orf105	NM_004090;NM_001136483	TSS1500;TSS200	0.18927	-2.61973	4.96351	1.43638e-06	0.0018626	4.97551
chr5	-	cg24705158		OpenSea	COL23A1	NM_173465	Body	0.242538	0.236089	4.96338	1.4372e-06	0.0018626	4.97499
chr10	-	cg03098589		OpenSea	VTI1A	NM_145206	Body	0.245691	1.12455	4.96173	1.44818e-06	0.00187181	4.96807
chr19	+	cg15176213	chr19:36642327-36643585	Island	COX7A1;COX7A1	NM_001864;NM_001864	5'UTR;1stExon	0.212258	-1.21454	4.9616	1.44902e-06	0.00187181	4.96754
chr2	+	cg07539543		OpenSea				0.144433	-0.281226	4.96094	1.45347e-06	0.0018745	4.96476
chr20	+	cg17752901		OpenSea				0.221752	-1.88518	4.9601	1.45907e-06	0.00187868	4.96126
chr6	-	cg11229497		OpenSea	TRIM31	NM_007028	Body	0.148598	-0.40674	4.95876	1.46813e-06	0.0018847	4.95563
chr1	-	cg10298815	chr1:101004471-101005885	Island	GPR88	NM_022049	5'UTR	-0.346658	-2.80104	-4.9587	1.46849e-06	0.0018847	4.95541
chr14	-	cg20650823		OpenSea	TECPR2	NM_014844	Body	0.161711	-0.231042	4.95811	1.47253e-06	0.00188644	4.95291
chr11	+	cg03897951		OpenSea				-0.128307	0.42718	-4.95775	1.47495e-06	0.00188644	4.95142
chr16	-	cg26757472		OpenSea				0.132054	-1.10809	4.95736	1.47759e-06	0.00188644	4.94979
chr19	+	cg11736420		OpenSea	ASF1B	NM_018154	Body	0.147019	1.4241	4.95542	1.49086e-06	0.00188644	4.94166
chr6	+	cg06031268	chr6:2765203-2766775	S_Shelf	WRNIP1;WRNIP1	NM_130395;NM_020135	Body;Body	0.310548	0.603681	4.9553	1.49164e-06	0.00188644	4.94118
chr11	-	cg05568930	chr11:75525711-75525916	N_Shelf				0.171995	-0.718017	4.95516	1.49266e-06	0.00188644	4.94056
chr1	+	cg06983052	chr1:90286189-90287222	S_Shore	LRRC8D;LRRC8D	NM_018103;NM_001134479	5'UTR;5'UTR	0.157758	-0.274755	4.95488	1.49452e-06	0.00188644	4.93943
chr5	-	cg19730422		OpenSea	CYFIP2;CYFIP2;CYFIP2;CYFIP2	NM_001037333;NM_014376;NM_001291722;NM_001291721	Body;Body;Body;Body	0.121753	-0.717713	4.95441	1.49779e-06	0.00188644	4.93744
chr19	+	cg25746394		OpenSea	APOC2	NM_000483	5'UTR	0.152679	-0.874878	4.95426	1.49885e-06	0.00188644	4.9368
chr1	-	cg18000396		OpenSea				-0.185703	1.92495	-4.9541	1.49989e-06	0.00188644	4.93617
chr4	-	cg12984877	chr4:146857334-146859082	N_Shore	ZNF827	NM_178835	Body	0.130033	-0.414792	4.95406	1.50022e-06	0.00188644	4.93597
chr8	-	cg12112853		OpenSea	PTK2B;PTK2B;PTK2B;PTK2B	NM_173176;NM_173175;NM_173174;NM_004103	Body;Body;Body;Body	0.276633	0.0929928	4.95388	1.50147e-06	0.00188644	4.93521
chr18	+	cg18009898	chr18:3729123-3729406	N_Shelf	DLGAP1;DLGAP1;DLGAP1;DLGAP1;DLGAP1;DLGAP1;DLGAP1;DLGAP1;DLGAP1	NM_001003809;NM_001242766;NM_001308390;NM_001242764;NM_001242763;NM_001242762;NM_004746;NM_001242765;NM_001242761	Body;Body;Body;Body;Body;Body;Body;Body;Body	-0.189702	0.130419	-4.95385	1.50163e-06	0.00188644	4.93511
chr20	-	cg07948691		OpenSea				0.194982	0.0800347	4.95306	1.50709e-06	0.00188644	4.93181
chr22	-	cg23738210		OpenSea	MYO18B	NM_032608	Body	-0.19684	-0.304763	-4.95295	1.50788e-06	0.00188644	4.93134
chr11	+	cg09412305		OpenSea	C11orf94	NM_001080446	TSS1500	0.126341	0.321385	4.95277	1.5091e-06	0.00188644	4.9306
chr20	+	cg19286648		OpenSea				0.176609	0.912407	4.95261	1.51022e-06	0.00188644	4.92993
chr3	-	cg27243312	chr3:65364942-65365261	Island	MAGI1;MAGI1;MAGI1	NM_015520;NM_001033057;NM_004742	Body;Body;Body	-0.159881	0.675569	-4.9522	1.51309e-06	0.00188702	4.9282
chr11	-	cg10616300	chr11:66138806-66139729	N_Shore	SLC29A2	NM_001532	Body	0.184505	-3.3209	4.95186	1.51542e-06	0.00188702	4.9268
chr1	+	cg02976588		OpenSea				0.319313	-1.95723	4.95095	1.52178e-06	0.00189196	4.923
chr15	-	cg27529515		OpenSea				0.245413	-1.07347	4.95044	1.52538e-06	0.00189348	4.92084
chr1	-	cg10040748	chr1:211432105-211434134	N_Shore	RCOR3;RCOR3;RCOR3	NM_001136225;NM_001136224;NM_001136223	TSS1500;TSS1500;TSS1500	0.236379	-2.92266	4.94991	1.52912e-06	0.00189516	4.91862
chr11	+	cg02593704		OpenSea	MARK2;MARK2;MARK2;MARK2	NM_001039469;NM_001163297;NM_004954;NM_001163296	Body;Body;Body;Body	0.245629	-2.2014	4.94716	1.54851e-06	0.0019162	4.90716
chr8	+	cg13340765		OpenSea				0.244822	-2.31014	4.94607	1.55634e-06	0.0019229	4.90258
chr19	+	cg03730490		OpenSea	PEPD;PEPD;PEPD	NM_001166057;NM_001166056;NM_000285	Body;Body;Body	0.172292	0.547077	4.94534	1.56152e-06	0.00192408	4.89956
chr14	+	cg05142445		OpenSea	TTLL5	NM_015072	Body	0.19117	-0.733322	4.94526	1.56214e-06	0.00192408	4.89919
chr2	+	cg09805347		OpenSea				0.145892	0.823269	4.94484	1.56515e-06	0.0019248	4.89744
chr14	-	cg13519191		OpenSea				-0.256582	1.17319	-4.94417	1.56994e-06	0.00192663	4.89466
chr17	-	cg21348406		OpenSea				0.359718	-3.63667	4.9437	1.57337e-06	0.00192663	4.89268
chr3	+	cg09908934		OpenSea	CNOT10;CNOT10;CNOT10;CNOT10	NR_046352;NM_015442;NM_001256741;NM_001256742	Body;Body;Body;Body	0.159	2.01051	4.94362	1.57392e-06	0.00192663	4.89237
chr1	-	cg12548634	chr1:44883136-44884272	Island	RNF220	NM_018150	Body	0.25349	-3.61547	4.94269	1.58065e-06	0.00192737	4.88849
chr7	-	cg11982214		OpenSea	ELMO1;ELMO1;ELMO1;ELMO1;ELMO1;ELMO1	NR_038120;NM_001206480;NM_014800;NM_001206482;NM_001039459;NM_130442	Body;Body;Body;Body;5'UTR;5'UTR	0.143857	0.55738	4.94258	1.58146e-06	0.00192737	4.88802
chr10	-	cg04248757	chr10:119494493-119494991	Island				0.385262	-3.05486	4.94253	1.5818e-06	0.00192737	4.88782
chr6	+	cg20026178	chr6:2765203-2766775	S_Shore	WRNIP1;WRNIP1	NM_130395;NM_020135	Body;Body	0.181249	-1.64872	4.94121	1.59141e-06	0.00193612	4.88232
chr2	-	cg22737154		OpenSea				0.190145	-0.909602	4.94081	1.59435e-06	0.00193672	4.88064
chr11	+	cg10473466		OpenSea				-0.141753	-0.257517	-4.94003	1.60012e-06	0.00194076	4.87736
chr6	+	cg01383911	chr6:30294169-30295071	S_Shelf	TRIM39;TRIM39	NM_172016;NM_021253	Body;Body	0.266304	-0.106775	4.9387	1.60987e-06	0.00194962	4.87183
chr10	-	cg07468316		OpenSea				0.147976	0.256678	4.93828	1.613e-06	0.00195043	4.87007
chr6	-	cg06671710	chr6:25882327-25882560	N_Shelf				0.279859	0.182331	4.93696	1.62279e-06	0.00195929	4.86456
chr1	-	cg25859095		OpenSea	EPHB2;EPHB2;EPHB2;EPHB2	NM_017449;NM_001309192;NM_004442;NM_001309193	Body;Body;Body;Body	0.13437	1.63237	4.93532	1.63503e-06	0.00197107	4.85773
chr14	+	cg16955505	chr14:23563978-23564724	S_Shore	C14orf119;ACIN1;ACIN1;ACIN1	NM_017924;NM_001164815;NM_001164814;NM_014977	5'UTR;TSS1500;TSS1500;TSS1500	0.16639	0.275941	4.93278	1.65423e-06	0.00197982	4.84712
chr2	-	cg05904605		OpenSea	GALNT14	NM_024572	Body	-0.183167	1.47478	-4.93222	1.65849e-06	0.00197982	4.84478
chr7	-	cg06800829		OpenSea	CUX1;CUX1;CUX1;CUX1;CUX1;CUX1;CUX1	NM_001202543;NM_001202545;NM_001913;NM_001202544;NM_001202546;NM_181500;NM_181552	Body;Body;Body;Body;Body;Body;Body	0.168007	-0.323507	4.9319	1.66091e-06	0.00197982	4.84346
chr3	+	cg11098603		OpenSea	KPNA1;KPNA1	NR_026698;NM_002264	Body;Body	0.259421	-0.693116	4.93185	1.6613e-06	0.00197982	4.84324
chr7	-	cg17291423		OpenSea	PTPRN2;PTPRN2;PTPRN2	NM_002847;NM_130842;NM_130843	Body;Body;Body	0.28259	-1.42505	4.93151	1.66388e-06	0.00197982	4.84183
chr9	+	cg15734589		OpenSea	PBX3;PBX3;PBX3;PBX3	NR_024123;NR_024122;NM_006195;NM_001134778	Body;Body;Body;Body	0.303454	-1.58404	4.93145	1.66428e-06	0.00197982	4.84161
chr22	-	cg06134315		OpenSea				0.20532	-1.62075	4.93134	1.66513e-06	0.00197982	4.84115
chr12	-	cg06516640		OpenSea	ITPR2	NM_002223	Body	0.186028	-0.490758	4.93131	1.66535e-06	0.00197982	4.84103
chr10	+	cg01941719		OpenSea	CELF2-AS1;CELF2;CELF2;CELF2;CELF2	NR_126062;NM_001025077;NM_006561;NM_001083591;NM_001025076	Body;Body;Body;Body;Body	-0.170394	1.82946	-4.93128	1.66564e-06	0.00197982	4.84087
chr12	-	cg02617388	chr12:48213109-48214188	S_Shelf				0.110271	-0.663908	4.93107	1.66721e-06	0.00197982	4.84002
chr9	+	cg14170787		OpenSea	AKAP2;PALM2-AKAP2;PALM2-AKAP2;AKAP2	NM_001004065;NM_147150;NM_007203;NM_001136562	Body;Body;Body;5'UTR	0.170698	-0.189026	4.93064	1.67048e-06	0.00198074	4.83823
chr15	-	cg22686722		OpenSea				-0.338287	1.18204	-4.92949	1.67936e-06	0.00198324	4.83342
chr19	+	cg15690347	chr19:50931270-50931638	Island	SPIB	NM_003121	Body	0.196518	-1.05313	4.92933	1.6806e-06	0.00198324	4.83275
chr15	+	cg08650597		OpenSea	ALDH1A3;ALDH1A3	NM_000693;NM_001293815	Body;Body	0.167462	-0.0257726	4.92926	1.6811e-06	0.00198324	4.83247
chr1	+	cg04083076	chr1:169454558-169455577	N_Shelf	SLC19A2	NM_006996	Body	0.292291	0.0802414	4.92907	1.68257e-06	0.00198324	4.83168
chr2	-	cg03249045		OpenSea	RBMS1;RBMS1	NM_002897;NM_016836	Body;Body	0.159883	1.72337	4.92857	1.68644e-06	0.00198427	4.82959
chr4	+	cg26492299		OpenSea				-0.194497	1.45984	-4.92831	1.68844e-06	0.00198427	4.82851
chr13	+	cg17268758		OpenSea	PCCA;PCCA;PCCA	NM_001127692;NM_001178004;NM_000282	Body;Body;Body	-0.168732	0.506578	-4.92733	1.69604e-06	0.00198586	4.82443
chr14	+	cg23858502		OpenSea	SAMD4A;SAMD4A;SAMD4A	NM_001161577;NM_001161576;NM_015589	Body;Body;Body	-0.190765	0.855832	-4.92722	1.69693e-06	0.00198586	4.82395
chr4	+	cg00910279	chr4:106067473-106067968	S_Shelf	TET2;TET2	NM_017628;NM_001127208	5'UTR;5'UTR	0.178792	1.07497	4.92717	1.69729e-06	0.00198586	4.82376
chr8	+	cg07851983	chr8:82192378-82193685	N_Shore	FABP5	NM_001444	TSS1500	0.185302	0.3612	4.92468	1.71678e-06	0.00200508	4.81338
chr8	-	cg15914497		OpenSea				0.313331	-1.48089	4.92423	1.72028e-06	0.00200508	4.81153
chr8	+	cg01427849		OpenSea	TOX	NM_014729	Body	0.190533	2.43382	4.92397	1.72238e-06	0.00200508	4.81042
chr2	-	cg26507630	chr2:131113090-131114277	N_Shore	PTPN18;PTPN18	NM_001142370;NM_014369	TSS1500;TSS1500	0.154232	-2.06104	4.92378	1.72382e-06	0.00200508	4.80966
chr19	+	cg16931554		OpenSea	ZC3H4	NM_015168	Body	0.228777	0.128149	4.92305	1.72959e-06	0.002008	4.80663
chr8	-	cg12887704		OpenSea				-0.163553	0.564149	-4.92283	1.73138e-06	0.002008	4.80568
chr16	-	cg27394911		OpenSea				-0.218939	0.806468	-4.9223	1.7356e-06	0.00200996	4.80347
chr3	-	cg11557929	chr3:48487793-48488581	S_Shore	ATRIP;ATRIP	NM_130384;NM_032166	Body;Body	0.124366	0.784827	4.92118	1.74447e-06	0.00201729	4.79884
chr5	+	cg22705055	chr5:139554389-139555457	N_Shore	CYSTM1	NM_032412	TSS1500	0.147071	0.0475272	4.92034	1.75123e-06	0.00202216	4.79532
chr1	-	cg20167074	chr1:151965657-151966387	S_Shore	S100A10	NM_002966	TSS1500	-0.189228	0.858443	-4.91979	1.75561e-06	0.00202301	4.79305
chr15	-	cg26601170		OpenSea	SCG5;SCG5	NM_003020;NM_001144757	Body;Body	0.213773	0.812919	4.91961	1.75705e-06	0.00202301	4.79231
chr20	+	cg03642096		OpenSea	ZMYND8;ZMYND8;ZMYND8;ZMYND8;ZMYND8;ZMYND8;ZMYND8;ZMYND8;ZMYND8;ZMYND8;ZMYND8;ZMYND8;ZMYND8;ZMYND8;ZMYND8;ZMYND8;ZMYND8;ZMYND8	NM_001281774;NM_001281773;NM_001281772;NM_001281780;NM_001281779;NM_001281769;NM_183048;NM_183047;NM_012408;NM_001281778;NM_001281777;NM_001281776;NM_001281775;NM_001281783;NM_001281782;NM_001281781;NM_001281771;NM_001281784	5'UTR;5'UTR;5'UTR;5'UTR;5'UTR;Body;Body;Body;Body;Body;Body;Body;Body;Body;Body;Body;Body;Body	0.244681	-3.19587	4.91889	1.76284e-06	0.00202674	4.78931
chr6	-	cg18792984		OpenSea	NCR2;NCR2;NCR2	NM_001199509;NM_001199510;NM_004828	TSS1500;TSS1500;TSS1500	0.119327	1.37182	4.91857	1.76544e-06	0.00202679	4.78798
chr1	-	cg09033006		OpenSea	C1orf100	NM_001012970	5'UTR	-0.414386	-0.612119	-4.91742	1.77478e-06	0.00203182	4.78318
chr14	+	cg09998189	chr14:70345943-70346527	S_Shore	SMOC1;SMOC1	NM_001034852;NM_022137	Body;Body	-0.206966	-2.33146	-4.91704	1.77786e-06	0.00203182	4.7816
chr17	+	cg26126806	chr17:17685016-17687240	Island	RAI1	NM_030665	5'UTR	0.159	-1.71906	4.91686	1.7793e-06	0.00203182	4.78087
chr1	-	cg25311963	chr1:1550453-1552015	N_Shelf				0.169063	0.373906	4.91677	1.78005e-06	0.00203182	4.78048
chr1	+	cg26785800	chr1:27854416-27854963	S_Shore				0.132822	-1.09816	4.91485	1.79578e-06	0.00204133	4.77249
chr1	+	cg07147033	chr1:1550453-1552015	N_Shore	MIB2;MIB2;MIB2;MIB2;MIB2	NM_001170687;NM_001170688;NM_080875;NR_033183;NM_001170686	TSS1500;TSS1500;TSS1500;TSS1500;TSS1500	0.249583	-1.51909	4.91468	1.79711e-06	0.00204133	4.77182
chr2	+	cg09641127		OpenSea	KLF11	NM_003597	3'UTR	0.183583	0.960028	4.91451	1.79851e-06	0.00204133	4.77111
chr3	+	cg23368173		OpenSea	PRSS45	NM_199183	TSS200	0.139035	0.403271	4.914	1.80276e-06	0.00204133	4.76896
chr2	-	cg12117194		OpenSea				-0.123963	1.76702	-4.91355	1.80649e-06	0.00204133	4.76709
chr9	+	cg13462622	chr9:34577866-34578258	S_Shore	CNTFR;LOC415056;CNTFR	NM_147164;NR_024369;NM_001842	5'UTR;Body;5'UTR	-0.10715	-0.379371	-4.91332	1.80835e-06	0.00204133	4.76615
chr10	-	cg05962511	chr10:102729299-102729710	S_Shore				0.144887	-1.64695	4.91328	1.80868e-06	0.00204133	4.76598
chr2	+	cg10454912	chr2:45164561-45166567	S_Shore	SIX3-AS1;SIX3-AS1	NR_103785;NR_103786	Body;Body	0.205673	-2.00409	4.91325	1.80894e-06	0.00204133	4.76585
chr1	-	cg01182697	chr1:54518601-54519299	S_Shore	C1orf83;TMEM59	NM_153035;NM_004872	Body;TSS1500	0.219044	-1.80697	4.91272	1.81336e-06	0.00204158	4.76364
chr10	+	cg01856692		OpenSea				0.286735	-0.919295	4.91247	1.81535e-06	0.00204158	4.76264
chr1	+	cg04210113		OpenSea				0.139937	1.40358	4.91207	1.81867e-06	0.00204158	4.76098
chr17	+	cg22992099		OpenSea	NF1;NF1;NF1	NM_001128147;NM_001042492;NM_000267	Body;Body;Body	0.173866	0.34628	4.91198	1.81944e-06	0.00204158	4.76059
chr15	-	cg10485466	chr15:90776699-90777636	Island	CIB1;C15orf58	NM_006384;NM_001013657	TSS200;TSS200	-0.076798	-1.18491	-4.911	1.82765e-06	0.00204762	4.7565
chr1	+	cg08937734		OpenSea	UBR4	NM_020765	Body	0.154575	1.12453	4.91072	1.82998e-06	0.00204762	4.75535
chr7	-	cg05722197		OpenSea	RNF216;RNF216	NM_207111;NM_207116	Body;Body	0.144352	0.00361206	4.90919	1.84285e-06	0.00205694	4.74898
chr8	+	cg05395867		OpenSea				0.154058	1.80388	4.90831	1.85023e-06	0.00205694	4.74534
chr8	-	cg08810842	chr8:22547486-22553427	Island	EGR3	NM_004430	Body	0.253866	-2.38969	4.90768	1.8556e-06	0.00205694	4.74271
chr11	-	cg16253834	chr11:75525711-75525916	N_Shelf				0.211869	-0.459411	4.90755	1.85663e-06	0.00205694	4.7422
chr11	-	cg11343148	chr11:33278657-33280175	N_Shore	HIPK3;HIPK3;HIPK3	NM_005734;NM_001048200;NM_001278163	TSS1500;TSS1500;TSS200	0.255422	-0.38736	4.90744	1.85758e-06	0.00205694	4.74174
chr2	+	cg11434397		OpenSea				0.274572	-1.94288	4.90668	1.86406e-06	0.00205694	4.73857
chr13	-	cg03903831	chr13:24734771-24735538	S_Shelf	SPATA13;SPATA13	NM_001166271;NM_153023	5'UTR;5'UTR	0.117737	0.624121	4.90662	1.86458e-06	0.00205694	4.73832
chr1	-	cg19243842	chr1:3059050-3059268	N_Shore	PRDM16;PRDM16	NM_022114;NM_199454	Body;Body	-0.147148	0.774577	-4.90656	1.8651e-06	0.00205694	4.73807
chr10	-	cg15409925		OpenSea	INPP5A	NM_005539	Body	0.247287	-2.95478	4.90619	1.86825e-06	0.00205694	4.73653
chr6	+	cg09572125		OpenSea	SYNGAP1	NM_006772	Body	0.26466	-1.25028	4.90603	1.86964e-06	0.00205694	4.73586
chr7	+	cg23208717		OpenSea	ZNF775	NM_173680	5'UTR	0.258051	1.14967	4.90565	1.87281e-06	0.00205694	4.73432
chr8	+	cg24299548		OpenSea				-0.191164	0.251226	-4.90564	1.87297e-06	0.00205694	4.73424
chr11	-	cg21709803	chr11:61594996-61596710	N_Shore	FADS2	NM_004265	TSS1500	0.292429	-3.64897	4.90544	1.87466e-06	0.00205694	4.73342
chr17	-	cg25986712		OpenSea	KSR1	NM_014238	5'UTR	0.13003	0.923757	4.90498	1.87859e-06	0.00205694	4.73152
chr12	-	cg22700848		OpenSea	NCOR2;NCOR2	NM_006312;NM_001077261	5'UTR;5'UTR	0.213419	-1.37337	4.90489	1.87936e-06	0.00205694	4.73115
chr6	+	cg04414860	chr6:116574906-116575367	S_Shore	TSPYL4	NM_021648	TSS1500	0.211266	-1.52265	4.90478	1.88027e-06	0.00205694	4.73071
chr7	-	cg16018424		OpenSea	LOC100506178	NR_038393	Body	0.338843	-2.14775	4.90432	1.88428e-06	0.00205694	4.72877
chr18	+	cg13661200		OpenSea				0.523957	-4.2692	4.90416	1.88565e-06	0.00205694	4.72811
chr2	+	cg17187163	chr2:238395061-238396241	N_Shore	MLPH;MLPH	NM_001042467;NM_024101	TSS1500;TSS1500	-0.157573	-1.41053	-4.90394	1.88751e-06	0.00205694	4.72721
chrX	-	cg23387422	chrX:153639734-153640675	N_Shelf	DNASE1L1;DNASE1L1;DNASE1L1;DNASE1L1	NM_006730;NM_001009934;NM_001009932;NM_001009933	TSS200;5'UTR;5'UTR;5'UTR	0.291153	-1.37568	4.90341	1.89209e-06	0.00205821	4.72501
chr9	-	cg03095344		OpenSea	GPR107;GPR107;GPR107;GPR107	NM_001287346;NM_001136558;NM_001136557;NM_020960	3'UTR;Body;Body;Body	-0.380609	-2.17071	-4.90321	1.89385e-06	0.00205821	4.72417
chr1	+	cg19448908		OpenSea				-0.283131	1.77619	-4.90243	1.9006e-06	0.00206273	4.72093
chr1	-	cg25541863		OpenSea				-0.197119	1.54192	-4.90202	1.90416e-06	0.00206377	4.71923
chr1	-	cg14206251	chr1:90286189-90287222	N_Shore	LRRC8D	NM_001134479	TSS1500	0.202102	-1.2138	4.9011	1.91215e-06	0.00206961	4.71543
chr15	+	cg07306253		OpenSea	DNAJC17;C15orf62;C15orf62	NM_018163;NM_001130448;NM_001130448	Body;1stExon;5'UTR	0.242336	-1.75759	4.89799	1.93947e-06	0.00208858	4.70253
chrX	-	cg15944251	chrX:7065693-7066488	N_Shore	MIR4767;HDHD1;HDHD1;HDHD1;HDHD1	NR_039924;NM_001135565;NM_001178136;NM_012080;NM_001178135	TSS1500;Body;Body;Body;Body	-0.294762	-1.7107	-4.89789	1.94039e-06	0.00208858	4.7021
chr14	+	cg15656112		OpenSea	SAMD4A;SAMD4A	NM_001161576;NM_015589	Body;Body	0.319915	-0.181612	4.89771	1.94198e-06	0.00208858	4.70136
chr5	-	cg00221694	chr5:178801298-178801816	S_Shelf				-0.120537	-0.503959	-4.89764	1.94263e-06	0.00208858	4.70106
chr16	-	cg05299836	chr16:31119557-31120744	N_Shore	BCKDK;BCKDK	NM_001122957;NM_005881	TSS1500;TSS1500	-0.202175	0.356836	-4.89761	1.94283e-06	0.00208858	4.70096
chr3	+	cg11858213		OpenSea	CRTAP	NM_006371	Body	0.176495	-0.686694	4.89694	1.94883e-06	0.00209122	4.69816
chr20	+	cg19077255		OpenSea				-0.158491	-0.0733742	-4.89671	1.95086e-06	0.00209122	4.69721
chr5	-	cg22841716	chr5:131705169-131705971	N_Shore	SLC22A5;SLC22A5;LOC553103	NM_003060;NM_001308122;NR_110997	TSS1500;TSS1500;Body	0.235563	-0.160105	4.89616	1.95578e-06	0.00209122	4.69492
chr15	-	cg09206294		OpenSea	MAPKBP1;MAPKBP1	NM_001128608;NM_014994	Body;Body	0.144423	1.00538	4.89615	1.95581e-06	0.00209122	4.69491
chr15	+	cg17180678	chr15:89914363-89915061	Island				0.17419	-3.20861	4.8958	1.95895e-06	0.00209176	4.69345
chr16	-	cg09322513		OpenSea	LOC283867	NR_027755	Body	0.205399	-1.50517	4.89508	1.96537e-06	0.00209339	4.69048
chr13	-	cg09896849		OpenSea				-0.257134	-0.617354	-4.89504	1.9658e-06	0.00209339	4.69028
chr7	-	cg26365743		OpenSea	COG5;COG5;COG5	NM_006348;NM_181733;NM_001161520	Body;Body;Body	0.259174	0.0172025	4.89475	1.96838e-06	0.00209339	4.68909
chr8	-	cg25681902		OpenSea				0.220734	0.465725	4.89409	1.9743e-06	0.00209687	4.68636
chr1	-	cg05963773		OpenSea	PIK3R3;PIK3R3;PIK3R3;PIK3R3;PIK3R3	NM_003629;NM_001303429;NM_001114172;NM_001303428;NM_001303427	Body;Body;Body;Body;Body	-0.268387	1.25456	-4.89298	1.98428e-06	0.00210466	4.68178
chr4	-	cg04526298		OpenSea				0.19225	-1.21516	4.89096	2.00269e-06	0.00211897	4.67339
chr1	-	cg17714127		OpenSea	CDA;CDA	NM_001785;NM_001785	5'UTR;1stExon	0.281036	-3.29155	4.89091	2.0031e-06	0.00211897	4.6732
chr2	-	cg05240667		OpenSea				0.17993	0.276596	4.88957	2.01534e-06	0.00212908	4.66767
chr17	-	cg21597480	chr17:66507790-66508956	S_Shelf	PRKAR1A;PRKAR1A;PRKAR1A;PRKAR1A;PRKAR1A;PRKAR1A	NM_212471;NM_002734;NM_001276289;NM_212472;NM_001276290;NM_001278433	5'UTR;5'UTR;5'UTR;5'UTR;TSS1500;5'UTR	0.273111	-1.39855	4.88893	2.0213e-06	0.00213105	4.66498
chr11	+	cg14199661		OpenSea				0.207341	-0.0528858	4.88879	2.02256e-06	0.00213105	4.66441
chr16	-	cg15698598		OpenSea				0.255963	0.485527	4.88763	2.03331e-06	0.00213889	4.6596
chr3	+	cg09639220		OpenSea				-0.229655	0.783476	-4.8874	2.03539e-06	0.00213889	4.65867
chr17	+	cg00911794	chr17:1952919-1962328	Island	HIC1;HIC1	NM_001098202;NM_006497	3'UTR;3'UTR	0.313833	-1.16127	4.88666	2.04226e-06	0.00214326	4.65561
chr10	-	cg02630211		OpenSea	ARHGAP19;ARHGAP19;ARHGAP19;ARHGAP19-SLIT1	NM_001204300;NM_032900;NM_001256423;NR_037909	3'UTR;3'UTR;3'UTR;Body	0.181099	1.25644	4.88632	2.04541e-06	0.00214375	4.65421
chr4	-	cg05078833		OpenSea	STAP1	NM_012108	Body	0.203795	0.426074	4.88569	2.0513e-06	0.00214658	4.6516
chr6	+	cg04771062	chr6:2765203-2766775	S_Shore	WRNIP1;WRNIP1	NM_130395;NM_020135	Body;Body	0.152242	-0.927172	4.88545	2.05352e-06	0.00214658	4.65061
chr7	+	cg17885507		OpenSea	ANLN;ANLN;ANLN	NM_001284302;NM_001284301;NM_018685	Body;Body;Body	0.200888	0.686518	4.88461	2.0614e-06	0.00215198	4.64714
chr17	-	cg19557110		OpenSea	ANKFY1	NM_016376	Body	0.220691	0.737331	4.88404	2.06678e-06	0.00215352	4.64477
chr11	+	cg21920570	chr11:63766058-63768666	Island	MACROD1	NM_014067	Body	0.200595	-2.31361	4.88379	2.06913e-06	0.00215352	4.64373
chr8	+	cg00325212	chr8:42009723-42011098	S_Shore	AP3M2;AP3M2;AP3M2	NM_006803;NM_001134296;NM_001134296	5'UTR;5'UTR;ExonBnd	-0.155851	1.35184	-4.88359	2.07101e-06	0.00215352	4.64291
chr1	+	cg16478544	chr1:74663826-74664035	N_Shore	FPGT;FPGT;FPGT-TNNI3K;FPGT;FPGT-TNNI3K;LRRIQ3	NM_001199329;NM_001199328;NM_001199327;NM_003838;NM_001112808;NM_001105659	TSS1500;TSS1500;TSS1500;TSS1500;TSS1500;5'UTR	-0.287773	1.70336	-4.88306	2.07601e-06	0.00215591	4.64072
chr19	+	cg11722666		OpenSea	ARHGAP35	NM_004491	Body	0.10997	0.962511	4.8822	2.08417e-06	0.00216156	4.63715
chr13	+	cg10842456		OpenSea	DLEU1	NR_109974	Body	0.138333	1.08077	4.88158	2.09005e-06	0.00216393	4.6346
chr1	-	cg12474394	chr1:19970255-19971923	S_Shore	NBL1;NBL1;MINOS1-NBL1;MINOS1-NBL1;NBL1;NBL1;NBL1;NBL1;NBL1;NBL1	NM_001204086;NM_001278166;NM_001204089;NM_001204088;NM_001278164;NM_182744;NM_001278165;NM_001204084;NM_005380;NM_001204085	Body;TSS1500;5'UTR;Body;5'UTR;Body;5'UTR;5'UTR;5'UTR;5'UTR	0.307442	-0.457411	4.88138	2.09191e-06	0.00216393	4.63379
chr1	+	cg00707317	chr1:183386000-183387664	Island	NMNAT2;NMNAT2	NM_015039;NM_015039	5'UTR;1stExon	0.177903	-3.81469	4.8806	2.09941e-06	0.00216886	4.63054
chr6	+	cg13400720		OpenSea	ATXN1;ATXN1	NM_001128164;NM_000332	5'UTR;5'UTR	-0.230885	0.517659	-4.88015	2.10371e-06	0.00217002	4.62868
chr4	+	cg16281562		OpenSea				-0.124941	1.09503	-4.87988	2.1063e-06	0.00217002	4.62756
chr8	-	cg01901274		OpenSea				0.154932	0.735368	4.87963	2.10872e-06	0.00217002	4.62651
chr17	+	cg25773790		OpenSea				0.180245	-0.29362	4.87918	2.11301e-06	0.00217162	4.62467
chr14	-	cg04136490		OpenSea	RNASE11	NM_145250	5'UTR	-0.230545	1.96387	-4.87776	2.12665e-06	0.00218138	4.61882
chr18	+	cg04274445		OpenSea	CNDP1	NM_032649	Body	0.150238	0.404433	4.87722	2.13192e-06	0.00218138	4.61657
chr12	+	cg14121983		OpenSea				-0.209844	-0.449613	-4.87713	2.13284e-06	0.00218138	4.61618
chr8	+	cg03226204	chr8:81083320-81084057	S_Shelf				0.321592	2.20596	4.87706	2.13349e-06	0.00218138	4.6159
chr1	-	cg15317926		OpenSea	LUZP1;LUZP1	NM_033631;NM_001142546	5'UTR;5'UTR	0.28461	0.0887403	4.87625	2.14131e-06	0.00218656	4.61258
chr6	-	cg00699601		OpenSea				0.3403	-2.94013	4.87588	2.14492e-06	0.00218744	4.61105
chr11	-	cg06962677		OpenSea	KDM2A;KDM2A	NR_027473;NM_012308	Body;Body	0.271581	-1.89938	4.87539	2.14972e-06	0.00218767	4.60902
chr7	-	cg17264513	chr7:8473139-8475199	S_Shore	NXPH1	NM_152745	Body	-0.286786	-0.866182	-4.8753	2.15066e-06	0.00218767	4.60862
chr11	-	cg19677259		OpenSea	MTL5	NM_004923	3'UTR	0.162648	1.41621	4.87368	2.16656e-06	0.00219915	4.60193
chr11	+	cg12615754		OpenSea	OTOG;OTOG	NM_001292063;NM_001277269	Body;Body	-0.157865	0.208421	-4.87355	2.16775e-06	0.00219915	4.60143
chr4	-	cg03069432		OpenSea				0.209937	2.03663	4.8733	2.17025e-06	0.00219915	4.60038
chr15	-	cg13159166	chr15:78556405-78557542	S_Shore	DNAJA4;DNAJA4;DNAJA4	NM_001130183;NM_018602;NM_001130182	TSS1500;Body;Body	0.163335	0.337923	4.87287	2.1745e-06	0.00220066	4.59861
chr10	+	cg22488718		OpenSea				0.134062	-0.330752	4.8723	2.18012e-06	0.00220354	4.59626
chr8	+	cg00686391		OpenSea	TRAPPC9;TRAPPC9	NM_001160372;NM_031466	Body;Body	0.24527	-1.59988	4.87197	2.18342e-06	0.00220396	4.59489
chr1	-	cg03529003	chr1:11994694-11994969	N_Shore	PLOD1	NM_000302	TSS1500	0.169957	-3.00679	4.8717	2.18609e-06	0.00220396	4.59378
chr7	+	cg25978130		OpenSea	ZC3HC1;ZC3HC1;ZC3HC1	NM_001282191;NM_001282190;NM_016478	Body;Body;Body	0.258633	-2.37384	4.87109	2.19212e-06	0.00220724	4.59127
chr9	+	cg03936758		OpenSea				0.244854	-1.32754	4.87047	2.19831e-06	0.00221067	4.58871
chr17	-	cg00207893	chr17:74017769-74018658	N_Shelf	EVPL	NM_001988	Body	-0.132262	0.461646	-4.86982	2.20485e-06	0.00221444	4.58602
chr13	-	cg13638593		OpenSea	PCDH9;PCDH9	NM_020403;NM_203487	Body;Body	-0.195977	0.449353	-4.86863	2.21677e-06	0.00222302	4.58112
chr16	-	cg26086917		OpenSea	DPEP1	NM_001128141	TSS200	0.220774	-0.898501	4.86841	2.21899e-06	0.00222302	4.58021
chr2	-	cg03106056	chr2:217236025-217237129	S_Shore	MARCH4	NM_020814	TSS1500	-0.322113	-0.895864	-4.86678	2.23546e-06	0.00222904	4.57349
chr8	-	cg20456448		OpenSea	DOCK5	NM_024940	Body	-0.278246	1.19483	-4.86676	2.23567e-06	0.00222904	4.57341
chr1	+	cg14607332		OpenSea	RERE;RERE	NM_001042681;NM_012102	Body;Body	0.184332	0.063247	4.8664	2.23937e-06	0.00222904	4.5719
chr3	-	cg13349266	chr3:38035701-38036000	N_Shore	VILL;VILL	NM_015873;NM_015873	5'UTR;1stExon	0.11245	0.405976	4.86628	2.24059e-06	0.00222904	4.57141
chr2	+	cg11209121	chr2:157185557-157186355	S_Shore	NR4A2;NR4A2	NM_006186;NM_006186	Body;ExonBnd	0.154657	-1.39907	4.86623	2.24113e-06	0.00222904	4.57119
chr6	-	cg14023451		OpenSea	GPLD1;GPLD1	NM_177483;NM_001503	TSS200;TSS200	0.155908	0.209488	4.86614	2.242e-06	0.00222904	4.57084
chr16	-	cg26840970		OpenSea	ZNF19	NM_006961	TSS200	0.219563	0.902053	4.86588	2.24463e-06	0.00222904	4.56977
chr17	+	cg24434387	chr17:45055317-45056838	N_Shelf				0.168515	-0.150629	4.86487	2.25493e-06	0.00223646	4.56561
chr4	-	cg02622874		OpenSea	MOB1B;MOB1B;MOB1B	NM_001244767;NM_173468;NM_001244766	Body;Body;Body	0.301395	-2.2633	4.86371	2.26682e-06	0.00224327	4.56084
chr10	-	cg05171195		OpenSea	RHOBTB1;RHOBTB1;RHOBTB1;RHOBTB1	NM_014836;NR_024555;NR_024554;NR_024556	Body;Body;Body;Body	0.149621	1.23468	4.86365	2.26744e-06	0.00224327	4.56059
chr8	+	cg15944766	chr8:29210483-29210801	Island				0.421872	-2.08063	4.86331	2.27096e-06	0.00224396	4.55918
chr11	+	cg22553158		OpenSea	DLG2;DLG2;DLG2;DLG2;DLG2	NM_001142700;NM_001206769;NM_001300983;NM_001364;NM_001142699	TSS1500;Body;Body;Body;Body	-0.155499	1.34493	-4.86246	2.27971e-06	0.00224869	4.55568
chr12	+	cg12302692		OpenSea	C1RL-AS1	NR_026947	Body	0.142746	0.920106	4.8621	2.28353e-06	0.00224869	4.55417
chr3	+	cg07691624	chr3:9885512-9885780	S_Shore	RPUSD3;RPUSD3	NM_001142547;NM_173659	TSS1500;TSS1500	0.15353	0.901233	4.86176	2.28702e-06	0.00224869	4.55278
chr1	-	cg12094442		OpenSea	PIK3C2B	NM_002646	Body	-0.167508	2.20086	-4.86147	2.28998e-06	0.00224869	4.5516
chr11	+	cg24322746		OpenSea	C11orf21;C11orf21;TSPAN32	NM_001142946;NR_024621;NM_139022	TSS1500;TSS1500;Body	0.2661	-2.44854	4.86087	2.29631e-06	0.00224869	4.5491
chr12	-	cg05930046		OpenSea				-0.180648	1.07592	-4.86077	2.29736e-06	0.00224869	4.54868
chr11	+	cg17681750	chr11:63766058-63768666	Island	MACROD1	NM_014067	Body	0.144488	-1.49796	4.86066	2.29848e-06	0.00224869	4.54824
chr1	+	cg12798845		OpenSea	XPR1;XPR1	NM_004736;NM_001135669	Body;Body	0.148556	-1.24084	4.86045	2.3007e-06	0.00224869	4.54736
chr6	+	cg06778113		OpenSea	LACE1	NM_145315	Body	-0.28608	1.61212	-4.85989	2.30654e-06	0.00224869	4.54506
chr6	-	cg09386264		OpenSea				-0.352569	0.30446	-4.85988	2.30658e-06	0.00224869	4.54504
chr3	-	cg02626729		OpenSea	ABI3BP	NM_015429	Body	-0.227888	2.30922	-4.85981	2.30738e-06	0.00224869	4.54473
chr11	-	cg23464565	chr11:57194340-57194650	S_Shore	SLC43A3;SLC43A3;SLC43A3;SLC43A3;SLC43A3	NM_017611;NM_014096;NM_001278206;NM_001278201;NM_199329	5'UTR;TSS1500;TSS1500;TSS1500;TSS1500	0.123401	-1.64955	4.85921	2.31366e-06	0.00224869	4.54226
chr2	+	cg01353265		OpenSea	MAL;MAL;MAL;MAL	NM_002371;NM_022438;NM_022440;NM_022439	Body;Body;Body;Body	0.223045	-0.537044	4.85919	2.31381e-06	0.00224869	4.5422
chrX	+	cg24834461	chrX:153639734-153640675	N_Shelf	DNASE1L1;DNASE1L1;DNASE1L1;DNASE1L1	NM_006730;NM_001009934;NM_001009932;NM_001009933	TSS200;5'UTR;5'UTR;5'UTR	0.308005	-1.61295	4.85904	2.31537e-06	0.00224869	4.54159
chr5	+	cg02966415	chr5:150400000-150400490	S_Shelf	GPX3	NM_002084	Body	0.219244	-0.421464	4.85862	2.31987e-06	0.00225031	4.53982
chr1	-	cg21861962		OpenSea				-0.208814	0.961946	-4.85761	2.33048e-06	0.00225585	4.53568
chr17	-	cg08124860		OpenSea	MIR548W	NR_036146	Body	0.181953	-1.96758	4.85734	2.33334e-06	0.00225585	4.53457
chr7	+	cg15519279		OpenSea				0.228604	-0.0517292	4.85703	2.33659e-06	0.00225585	4.5333
chr9	+	cg06316398		OpenSea				0.191308	1.131	4.857	2.33694e-06	0.00225585	4.53317
chr10	-	cg16849488		OpenSea	C10orf90	NM_001004298	Body	-0.15006	0.970776	-4.85657	2.34147e-06	0.00225748	4.53141
chr15	+	cg20201846		OpenSea	C15orf59-AS1;C15orf59-AS1	NR_120353;NR_120352	TSS1500;TSS1500	-0.112294	1.04156	-4.85601	2.34743e-06	0.00226048	4.5291
chr8	+	cg10568881		OpenSea	MTDH	NM_178812	Body	0.164699	1.55456	4.85514	2.35676e-06	0.00226671	4.5255
chr2	-	cg07055302	chr2:55509233-55509720	N_Shore				0.239422	2.99514	4.85473	2.36111e-06	0.00226728	4.52382
chr2	-	cg08274552	chr2:220492105-220492748	N_Shore	SLC4A3;SLC4A3	NM_201574;NM_005070	TSS1500;TSS1500	0.143898	0.949195	4.85455	2.36305e-06	0.00226728	4.52307
chr15	+	cg13008897		OpenSea				0.132334	0.512247	4.85328	2.37669e-06	0.00227483	4.51785
chr1	+	cg10748339		OpenSea				-0.15024	1.24843	-4.85305	2.37913e-06	0.00227483	4.51691
chr14	+	cg05632216		OpenSea	SERPINA3	NM_001085	5'UTR	-0.16255	0.48306	-4.85267	2.38325e-06	0.00227483	4.51534
chr4	+	cg14718741		OpenSea				0.143543	2.52627	4.85244	2.38568e-06	0.00227483	4.51442
chr21	-	cg18028160		OpenSea	MAP3K7CL;MAP3K7CL;MAP3K7CL;MAP3K7CL;MAP3K7CL;MAP3K7CL	NM_001286634;NM_001286623;NM_020152;NM_001286622;NM_001286618;NM_001286617	5'UTR;5'UTR;5'UTR;5'UTR;5'UTR;5'UTR	0.293819	-2.40858	4.85244	2.38572e-06	0.00227483	4.5144
chr19	-	cg20018984	chr19:852855-853495	N_Shore	ELANE	NM_001972	TSS200	0.216726	-2.3548	4.85222	2.3881e-06	0.00227483	4.5135
chr17	-	cg25835376		OpenSea				0.292294	-0.720755	4.85153	2.39562e-06	0.00227683	4.51064
chr17	-	cg16151914		OpenSea	SAP30BP;SAP30BP;SAP30BP;SAP30BP;SAP30BP	NR_126037;NR_126036;NM_013260;NM_001301855;NM_001301839	Body;Body;Body;Body;Body	0.12137	1.36693	4.8515	2.39593e-06	0.00227683	4.51052
chr8	-	cg26120971		OpenSea				0.20856	-0.21216	4.84994	2.4129e-06	0.00228448	4.50412
chr5	+	cg07846978		OpenSea	SLC36A1;SLC36A1	NM_001308150;NM_078483	Body;Body	0.208535	-0.0991549	4.84985	2.41387e-06	0.00228448	4.50375
chr13	+	cg20366906	chr13:53419897-53422872	Island	PCDH8;PCDH8	NM_002590;NM_032949	1stExon;1stExon	0.136456	-1.6386	4.84936	2.41922e-06	0.00228448	4.50174
chr22	+	cg24989447		OpenSea	PIK3IP1-AS1;PATZ1;PATZ1;PATZ1	NR_110542;NM_014323;NM_032050;NM_032052	TSS1500;Body;Body;Body	0.593811	0.225281	4.84929	2.42002e-06	0.00228448	4.50144
chr3	-	cg03786325		OpenSea	LRRIQ4	NM_001080460	Body	0.123895	0.598563	4.84924	2.42058e-06	0.00228448	4.50123
chr5	+	cg26970797		OpenSea	SRFBP1	NM_152546	Body	-0.269063	1.34237	-4.84918	2.42124e-06	0.00228448	4.50098
chr10	+	cg19543782		OpenSea	CCNY;CCNY;CCNY;CCNY;CCNY	NM_001282853;NM_181698;NM_001282854;NM_145012;NM_001282852	Body;Body;5'UTR;Body;Body	0.204321	0.421743	4.84825	2.43139e-06	0.00228813	4.49718
chr17	-	cg10183965	chr17:3827795-3828137	N_Shelf				0.124605	-0.264599	4.84792	2.43513e-06	0.00228813	4.49579
chr4	-	cg26852894		OpenSea				-0.184401	1.53778	-4.8479	2.43534e-06	0.00228813	4.49571
chr3	-	cg08920838		OpenSea				0.159675	-0.239948	4.84777	2.4367e-06	0.00228813	4.4952
chr11	-	cg16996281		OpenSea	MFRP;C1QTNF5	NM_031433;NM_015645	TSS1500;TSS1500	-0.184878	0.202056	-4.84752	2.43951e-06	0.00228813	4.49415
chr1	+	cg06430925		OpenSea	HIVEP3;HIVEP3	NM_001127714;NM_024503	5'UTR;5'UTR	0.155519	-0.664605	4.84709	2.44427e-06	0.00228965	4.49238
chr16	-	cg09284745		OpenSea	ANKRD11;ANKRD11;ANKRD11;ANKRD11	NM_013275;NM_001256183;NM_001256182;NR_045839	Body;Body;Body;Body	0.156096	1.52293	4.84655	2.45025e-06	0.00228965	4.49017
chr21	+	cg08888905	chr21:47009996-47011163	N_Shore				-0.211966	0.562677	-4.84603	2.45602e-06	0.00228965	4.48803
chr11	+	cg02980360		OpenSea	PTPRJ;PTPRJ	NM_001098503;NM_002843	Body;Body	0.162716	-1.55322	4.84596	2.45677e-06	0.00228965	4.48775
chr17	-	cg18403478		OpenSea	SMYD4	NM_052928	3'UTR	0.189444	1.35319	4.84574	2.45918e-06	0.00228965	4.48686
chr5	-	cg16797824		OpenSea	PIK3R1	NM_181523	Body	0.310284	-2.07533	4.84571	2.45953e-06	0.00228965	4.48673
chr7	-	cg24446586	chr7:27225050-27225629	Island	HOXA11AS;HOXA11	NR_002795;NM_005523	Body;TSS1500	0.350087	-2.64468	4.84555	2.46131e-06	0.00228965	4.48608
chr9	+	cg11741634		OpenSea	CNTFR;CNTFR;CNTFR;CNTFR-AS1	NM_001842;NM_001207011;NM_147164;NR_024369	Body;Body;Body;Body	-0.164132	0.426843	-4.84524	2.46484e-06	0.00229026	4.48477
chr20	-	cg13885391	chr20:18268544-18269405	S_Shore	ZNF133;ZNF133;ZNF133;ZNF133;ZNF133;ZNF133;ZNF133;ZNF133;ZNF133;ZNF133;ZNF133;ZNF133;ZNF133;ZNF133;ZNF133;ZNF133	NM_001282996;NM_001283002;NM_001282999;NM_001282998;NM_001282997;NM_001282995;NM_003434;NM_001083330;NM_001283001;NM_001283000;NM_001283004;NM_001283003;NM_001283008;NM_001283007;NM_001283006;NM_001283005	5'UTR;5'UTR;5'UTR;5'UTR;5'UTR;5'UTR;5'UTR;5'UTR;5'UTR;5'UTR;5'UTR;5'UTR;5'UTR;Body;Body;Body	0.169328	1.00419	4.84474	2.47038e-06	0.00229114	4.48273
chr14	-	cg15070897		OpenSea	SLC7A7;SLC7A7;SLC7A7;SLC7A7	NM_003982;NM_003982;NM_001126106;NM_001126105	5'UTR;1stExon;5'UTR;5'UTR	0.204636	-0.646847	4.84463	2.47156e-06	0.00229114	4.4823
chr7	-	cg17207806		OpenSea	CLDN15;CLDN15;CLDN15;CLDN15	NM_014343;NM_014343;NM_001185080;NM_001185080	1stExon;5'UTR;5'UTR;ExonBnd	0.189215	-1.38014	4.8432	2.48766e-06	0.00230338	4.4764
chr7	-	cg16395457	chr7:81240381-81240708	Island				0.273242	1.49514	4.84243	2.49638e-06	0.00230876	4.47323
chr17	-	cg05505961		OpenSea	ARSG	NM_014960	Body	0.186801	0.491847	4.8421	2.50006e-06	0.00230948	4.47189
chr19	+	cg08669447	chr19:44203558-44203987	Island				0.189013	-3.60797	4.84168	2.50479e-06	0.00231116	4.47017
chr6	+	cg12820223		OpenSea				0.218309	-1.46206	4.84099	2.5126e-06	0.00231444	4.46735
chr13	-	cg10877241		OpenSea				0.212847	0.0702562	4.84081	2.51474e-06	0.00231444	4.46657
chr19	+	cg00789427	chr19:56631771-56633076	N_Shore	ZNF787	NM_001002836	5'UTR	0.326533	0.259791	4.8406	2.51709e-06	0.00231444	4.46573
chr17	-	cg05099035		OpenSea	MARCH10;MARCH10;MARCH10;MARCH10;MIR548W	NM_001100875;NM_152598;NM_001288779;NM_001288780;NR_036146	Body;Body;Body;Body;Body	-0.178187	0.0897003	-4.83952	2.52945e-06	0.00232083	4.46128
chr15	-	cg10746396		OpenSea	PCSK6;PCSK6;PCSK6;PCSK6;PCSK6;PCSK6;PCSK6	NM_002570;NM_001291309;NM_138319;NM_138324;NM_138323;NM_138325;NM_138322	Body;Body;Body;Body;Body;Body;Body	0.242311	-3.85419	4.83948	2.52988e-06	0.00232083	4.46112
chr1	-	cg08671624	chr1:17292904-17293115	N_Shore	CROCC;CROCC	NM_014675;NM_014675	ExonBnd;Body	-0.167614	1.82032	-4.83843	2.54193e-06	0.0023292	4.45681
chr17	-	cg14971269	chr17:76498807-76499075	Island	DNAH17	NM_173628	Body	-0.140371	1.63441	-4.83789	2.54815e-06	0.00233206	4.45459
chr10	+	cg16091741	chr10:23384533-23385078	S_Shelf	MSRB2	NM_012228	Body	-0.250418	2.11651	-4.83765	2.55093e-06	0.00233206	4.4536
chr3	+	cg08814829		OpenSea	LARS2-AS1;LARS2	NR_048543;NM_015340	Body;Body	0.170984	2.30119	4.83677	2.56107e-06	0.00233613	4.45
chr1	+	cg04727682		OpenSea				0.285869	-2.44338	4.83644	2.56483e-06	0.00233613	4.44866
chr1	-	cg05802374		OpenSea	NPHP4;NPHP4;NPHP4;NPHP4	NR_111987;NM_015102;NM_001291594;NM_001291593	Body;Body;5'UTR;5'UTR	0.212536	-2.21707	4.83628	2.56678e-06	0.00233613	4.44797
chr20	+	cg22243675	chr20:388472-389342	N_Shore	RBCK1;RBCK1	NM_006462;NM_031229	TSS1500;TSS1500	0.201662	-2.02684	4.83625	2.56714e-06	0.00233613	4.44785
chr7	-	cg11147786	chr7:19156050-19158042	Island	TWIST1	NM_000474	TSS1500	0.15872	-4.18107	4.83599	2.57012e-06	0.00233617	4.44679
chrX	+	cg10580990		OpenSea	NOX1;NOX1;NOX1	NM_013955;NM_007052;NM_001271815	TSS1500;TSS1500;TSS1500	0.285	-1.4704	4.8355	2.57575e-06	0.0023386	4.44481
chr12	+	cg13082349		OpenSea	TXNRD1	NM_001093771	Body	0.187478	0.597655	4.83523	2.57899e-06	0.00233888	4.44366
chr3	-	cg27386529	chr3:47516997-47517650	S_Shore	SCAP	NM_012235	TSS1500	0.191014	-1.17994	4.83446	2.58795e-06	0.00233961	4.44051
chr5	-	cg14527110	chr5:131563094-131563954	N_Shore	P4HA2;P4HA2;P4HA2;P4HA2;P4HA2	NM_001017973;NM_001142598;NM_004199;NM_001142599;NM_001017974	5'UTR;5'UTR;5'UTR;5'UTR;5'UTR	0.127904	-1.42094	4.83407	2.5925e-06	0.00233961	4.43892
chr9	+	cg21178645		OpenSea	DIRAS2	NM_017594	Body	-0.141725	0.45188	-4.83406	2.59256e-06	0.00233961	4.4389
chr3	+	cg17115101		OpenSea	PLCL2;PLCL2	NM_001144382;NM_015184	Body;5'UTR	0.326553	-1.85711	4.83405	2.59275e-06	0.00233961	4.43883
chr3	+	cg08171890		OpenSea	ZBTB38	NM_001080412	5'UTR	-0.138767	0.644831	-4.8339	2.59453e-06	0.00233961	4.43821
chr15	-	cg00811614		OpenSea	SNX1;SNX1;SNX1	NM_003099;NM_148955;NM_001242933	Body;Body;Body	0.273981	-0.265028	4.83283	2.60706e-06	0.00234494	4.43383
chr11	-	cg02735733		OpenSea	TRIM29	NM_012101	Body	-0.0963367	1.20989	-4.83258	2.60995e-06	0.00234494	4.43283
chr6	-	cg27000690	chr6:34433411-34434371	S_Shelf	PACSIN1	NM_020804	5'UTR	0.199206	-0.17805	4.83163	2.62122e-06	0.00234494	4.42891
chr3	+	cg25965425	chr3:183959061-183959747	S_Shelf	ALG3;ALG3;ALG3;ALG3	NR_024533;NR_024534;NM_005787;NM_001006941	Body;Body;Body;Body	0.100364	-0.0540449	4.8315	2.62272e-06	0.00234494	4.42839
chr6	+	cg04546122		OpenSea	AHI1;AHI1;AHI1	NM_001134830;NM_017651;NM_001134831	Body;Body;Body	0.189542	0.0972729	4.83146	2.6232e-06	0.00234494	4.42823
chr8	+	cg23166590		OpenSea				0.183614	1.01646	4.8314	2.6239e-06	0.00234494	4.42799
chr5	+	cg19545701		OpenSea	LOC102467080	NR_104658	Body	0.226134	-0.487281	4.83126	2.62564e-06	0.00234494	4.42738
chr12	-	cg08176694		OpenSea	PITPNM2	NM_020845	5'UTR	0.180981	-1.43689	4.83123	2.62596e-06	0.00234494	4.42728
chr18	+	cg12395205	chr18:12254147-12255089	Island	CIDEA;CIDEA	NM_001279;NM_198289	Body;TSS200	0.305113	-2.83736	4.83114	2.627e-06	0.00234494	4.42691
chr11	+	cg19474052		OpenSea	RAPSN;RAPSN	NM_005055;NM_032645	TSS1500;TSS1500	0.183875	1.03316	4.83075	2.63165e-06	0.00234645	4.42531
chr7	+	cg04694534		OpenSea	PTPRN2;PTPRN2;PTPRN2;PTPRN2;PTPRN2	NM_001308268;NM_002847;NM_130843;NM_130842;NM_001308267	Body;Body;Body;Body;Body	-0.119909	1.08791	-4.83038	2.63609e-06	0.00234778	4.42378
chr12	-	cg03680790		OpenSea	STX2;STX2	NM_001980;NM_194356	Body;Body	-0.207199	0.589648	-4.82938	2.64795e-06	0.0023557	4.4197
chr3	-	cg19778003		OpenSea	TAGLN3;TAGLN3;TAGLN3;TAGLN3	NM_001008273;NM_001008272;NM_001008273;NM_013259	1stExon;5'UTR;5'UTR;5'UTR	0.300604	-2.48749	4.82892	2.65346e-06	0.0023563	4.41781
chr11	-	cg24435741	chr11:10472000-10472857	N_Shore	AMPD3	NM_000480	TSS1500	0.204599	-0.556784	4.82883	2.65455e-06	0.0023563	4.41744
chr22	-	cg09430935		OpenSea	PPIL2;PPIL2;PPIL2	NM_148175;NM_014337;NM_148176	Body;Body;Body	0.180735	0.5713	4.82811	2.66323e-06	0.00236136	4.41448
chr20	-	cg04937481		OpenSea				0.201625	-0.210941	4.82537	2.69633e-06	0.00238765	4.40326
chr3	+	cg14475875	chr3:193854575-193856015	S_Shore	HES1	NM_005524	3'UTR	0.206892	-2.52636	4.82516	2.69889e-06	0.00238765	4.4024
chr11	-	cg15595954		OpenSea	MIR612;NEAT1	NR_030343;NR_131012	TSS1500;Body	0.142838	-0.401083	4.82407	2.71223e-06	0.002395	4.39792
chr7	-	cg16570051		OpenSea	AEBP1	NM_001129	Body	0.121971	-0.830526	4.82373	2.71638e-06	0.002395	4.39654
chr14	+	cg23993677		OpenSea	C14orf93;C14orf93;C14orf93;C14orf93;C14orf93;C14orf93	NM_001282969;NM_001282968;NM_001130708;NM_001130706;NM_001282970;NM_021944	Body;Body;Body;Body;Body;Body	0.122105	0.706375	4.82363	2.71764e-06	0.002395	4.39612
chr6	+	cg10596412		OpenSea				0.188592	-1.37684	4.8235	2.71926e-06	0.002395	4.39558
chr18	+	cg00069658		OpenSea				0.167633	-2.3784	4.82259	2.7304e-06	0.00240215	4.39186
chr13	+	cg10064663		OpenSea	TBC1D4;TBC1D4;TBC1D4	NM_014832;NM_001286658;NM_001286659	Body;Body;Body	-0.27985	1.48726	-4.82221	2.73507e-06	0.00240359	4.39031
chr2	+	cg06515041		OpenSea	HDLBP;HDLBP;HDLBP	NM_005336;NM_203346;NM_001243900	Body;Body;Body	0.144969	1.10094	4.82186	2.73936e-06	0.00240471	4.38889
chr16	+	cg22694618		OpenSea	GTF3C1;GTF3C1	NM_001520;NM_001286242	Body;Body	0.241734	0.649743	4.8207	2.75377e-06	0.0024109	4.38412
chr4	+	cg03567896	chr4:7069098-7070402	N_Shore	GRPEL1	NM_025196	Body	0.157689	-0.0996704	4.82064	2.75454e-06	0.0024109	4.38387
chr8	+	cg12446629	chr8:132052203-132054749	N_Shore	ADCY8	NM_001115	1stExon	0.202215	-1.5923	4.82056	2.75552e-06	0.0024109	4.38355
chr3	+	cg23632863		OpenSea	CLSTN2	NM_022131	Body	0.14389	-0.305179	4.81975	2.76554e-06	0.00241183	4.38025
chr5	+	cg15800513		OpenSea				0.213852	-0.961316	4.81956	2.76799e-06	0.00241183	4.37945
chr1	+	cg06441926		OpenSea	CDC42BPA;CDC42BPA	NM_003607;NM_014826	Body;Body	-0.146295	1.87154	-4.81954	2.76826e-06	0.00241183	4.37936
chr1	-	cg08914946		OpenSea				0.125765	0.535286	4.8195	2.76873e-06	0.00241183	4.37921
chr20	+	cg11901715		OpenSea	C20orf79	NM_178483	TSS200	-0.115314	0.131118	-4.81808	2.78649e-06	0.00242465	4.3734
chr17	+	cg00083704	chr17:8868469-8869372	S_Shore	PIK3R5;PIK3R5;PIK3R5;PIK3R5;PIK3R5	NM_001142633;NM_001251855;NM_001251853;NM_001251852;NM_001251851	TSS1500;TSS1500;TSS1500;TSS1500;TSS1500	0.306513	-1.61912	4.81711	2.79871e-06	0.00243262	4.36943
chr16	-	cg24509697		OpenSea				0.157689	-0.760087	4.81625	2.80953e-06	0.00243516	4.36593
chr2	+	cg06450441		OpenSea	ABI2;ABI2;ABI2;ABI2;ABI2	NM_001282927;NM_001282932;NM_005759;NM_001282926;NM_001282925	Body;Body;Body;Body;Body	0.198596	-0.952504	4.81625	2.80958e-06	0.00243516	4.36591
chr11	+	cg25754143	chr11:2442070-2442402	S_Shelf	TRPM5	NM_014555	TSS1500	-0.150828	0.67107	-4.81615	2.81083e-06	0.00243516	4.36551
chrX	+	cg10163050	chrX:153639734-153640675	N_Shelf	DNASE1L1;DNASE1L1;DNASE1L1;DNASE1L1	NM_006730;NM_001009934;NM_001009932;NM_001009933	TSS200;5'UTR;5'UTR;5'UTR	0.260846	-1.67662	4.81555	2.81845e-06	0.00243888	4.36305
chr16	+	cg09981464	chr16:87441387-87441671	Island	ZCCHC14	NM_015144	3'UTR	0.21026	1.41192	4.81533	2.82127e-06	0.00243888	4.36214
chr6	-	cg03499675		OpenSea	C6orf27	NM_025258	Body	0.156034	-1.3692	4.81478	2.82823e-06	0.00244224	4.3599
chr8	+	cg03101552	chr8:1711234-1712654	N_Shore	CLN8	NM_018941	TSS1500	0.288044	-0.0558293	4.81422	2.83544e-06	0.00244581	4.35759
chr8	-	cg17453187		OpenSea				-0.216474	1.85063	-4.81264	2.8556e-06	0.0024533	4.35116
chr19	+	cg07209760		OpenSea				0.175455	1.31555	4.81261	2.85603e-06	0.0024533	4.35102
chr10	-	cg12745173		OpenSea	SLC25A16;SLC25A16	NM_152707;NM_152707	ExonBnd;Body	0.215817	0.619839	4.8126	2.85618e-06	0.0024533	4.35098
chr3	+	cg00109834		OpenSea	TFDP2;TFDP2	NM_001178139;NM_001178138	Body;5'UTR	0.175377	0.798682	4.81257	2.85648e-06	0.0024533	4.35088
chr5	+	cg09681244		OpenSea				-0.209218	0.501853	-4.81217	2.86174e-06	0.00245517	4.34921
chr5	+	cg14445459		OpenSea	CPLX2	NM_006650	5'UTR	0.122494	-0.209156	4.81098	2.87702e-06	0.00246321	4.34438
chr3	+	cg08066500		OpenSea	CNTN4	NM_175607	5'UTR	0.150231	2.07602	4.81096	2.87734e-06	0.00246321	4.34428
chr22	-	cg14410487		OpenSea	POLR2F;POLR2F	NM_001301131;NM_001301130	Body;Body	0.150546	-1.32072	4.81048	2.88357e-06	0.00246321	4.34231
chr2	+	cg10330169	chr2:232826077-232826836	S_Shelf	DIS3L2	NM_152383	5'UTR	-0.231223	1.55019	-4.81022	2.8869e-06	0.00246321	4.34127
chr1	-	cg01425967	chr1:161228477-161229028	N_Shore	PCP4L1	NM_001102566	TSS1500	0.19094	-3.4411	4.81009	2.88866e-06	0.00246321	4.34071
chr2	+	cg01207951	chr2:74211214-74212314	N_Shelf				0.259266	-2.9636	4.80998	2.89001e-06	0.00246321	4.34029
chr20	+	cg05962022		OpenSea				-0.232837	0.430736	-4.80977	2.89282e-06	0.00246321	4.33941
chr11	+	cg00547090	chr11:27493640-27494357	N_Shore	LOC105376671;LOC105376671;LGR4	NR_131169;NR_131170;NM_018490	TSS1500;TSS1500;Body	0.251023	-2.60942	4.80927	2.89924e-06	0.00246603	4.33739
chr1	+	cg08486371		OpenSea	C1orf95	NM_001003665	Body	-0.162652	1.19717	-4.80871	2.90664e-06	0.00246922	4.33508
chr12	-	cg11290998		OpenSea				0.126666	-0.313367	4.80851	2.90921e-06	0.00246922	4.33428
chr5	-	cg09655130		OpenSea				-0.209593	0.56837	-4.80825	2.91257e-06	0.00246939	4.33323
chr14	+	cg18081515	chr14:104630465-104630711	N_Shore	KIF26A	NM_015656	Body	-0.151615	0.501217	-4.80762	2.92084e-06	0.00246939	4.33065
chr1	+	cg15900052		OpenSea	HS2ST1;HS2ST1	NM_001134492;NM_012262	Body;Body	0.16255	0.747609	4.80743	2.92341e-06	0.00246939	4.32986
chr5	-	cg05671968		OpenSea				-0.160342	1.70417	-4.80734	2.92465e-06	0.00246939	4.32947
chr2	+	cg07835424	chr2:200320502-200329681	Island				0.28208	-2.47038	4.80731	2.92495e-06	0.00246939	4.32938
chr2	+	cg07656337	chr2:223183013-223185468	N_Shore				-0.280259	-1.92864	-4.80689	2.93052e-06	0.00247147	4.32765
chr10	+	cg12965009		OpenSea				0.215521	-2.07111	4.80596	2.94275e-06	0.00247915	4.32387
chr1	+	cg15924548		OpenSea	RAB25	NM_020387	Body	0.197321	0.447883	4.80572	2.94603e-06	0.00247929	4.32286
chr16	-	cg21243269		OpenSea	CPNE2	NM_152727	Body	0.18778	-0.878098	4.80468	2.95982e-06	0.00248469	4.31862
chr12	+	cg04033527		OpenSea				0.213756	-0.380297	4.80466	2.96008e-06	0.00248469	4.31854
chr3	-	cg00049674		OpenSea	ADCY5;ADCY5	NM_001199642;NM_183357	Body;Body	-0.204788	0.580417	-4.80434	2.9643e-06	0.00248469	4.31725
chr12	-	cg27345534		OpenSea	PRB1;PRB1;PRB1	NM_005039;NM_199353;NM_199354	TSS1500;TSS1500;TSS1500	-0.255603	1.42745	-4.80429	2.96496e-06	0.00248469	4.31705
chr10	-	cg25599500		OpenSea	LOC105376360	NR_131187	Body	-0.215368	1.52406	-4.80355	2.97484e-06	0.00248843	4.31403
chr2	+	cg06530131		OpenSea	MGAT5	NM_002410	Body	0.211177	1.23934	4.80349	2.97568e-06	0.00248843	4.31377
chr3	-	cg14405369		OpenSea	SPSB4	NM_080862	Body	0.25445	0.283773	4.80247	2.98942e-06	0.00249728	4.30959
chr12	+	cg20848759		OpenSea	RBMS2;RBMS2	NM_002898;NM_002898	ExonBnd;Body	-0.196588	1.14896	-4.80185	2.99774e-06	0.00249864	4.30707
chr12	-	cg15945865		OpenSea				-0.149152	-0.141062	-4.80162	3.00076e-06	0.00249864	4.30615
chr18	-	cg10334948		OpenSea	L3MBTL4	NM_173464	5'UTR	-0.162739	1.74709	-4.80159	3.00124e-06	0.00249864	4.30601
chr5	+	cg25387487	chr5:157002174-157003182	Island	ADAM19	NM_033274	TSS1500	0.308422	-3.31963	4.80136	3.00427e-06	0.00249864	4.30509
chr3	-	cg17278444		OpenSea	ITPR1;ITPR1;ITPR1	NM_001099952;NM_001168272;NM_002222	Body;Body;Body	0.159556	1.30965	4.80106	3.00833e-06	0.00249864	4.30386
chr8	+	cg07538204		OpenSea	ASPH;ASPH;ASPH;ASPH;ASPH	NM_001164755;NM_004318;NM_032466;NM_001164756;NM_001164754	Body;Body;Body;Body;Body	0.259545	-2.30564	4.80084	3.01141e-06	0.00249864	4.30294
chr3	-	cg15034757		OpenSea				-0.151614	-0.21113	-4.80053	3.01559e-06	0.00249864	4.30168
chr22	+	cg11168293	chr22:49063538-49063900	S_Shelf	FAM19A5;FAM19A5	NM_015381;NM_001082967	Body;Body	-0.157303	0.799729	-4.80048	3.01621e-06	0.00249864	4.30149
chr8	+	cg03780748		OpenSea	XKR6	NM_173683	Body	-0.162094	0.907245	-4.79968	3.02709e-06	0.00249917	4.29823
chr17	+	cg11442173	chr17:61514752-61515386	Island	CYB561;CYB561;CYB561	NM_001017917;NM_001017916;NM_001915	5'UTR;5'UTR;5'UTR	-0.211007	2.68238	-4.7995	3.02952e-06	0.00249917	4.2975
chr20	+	cg00812081	chr20:32232170-32232403	N_Shelf	CBFA2T2;CBFA2T2;CBFA2T2	NM_005093;NM_001039709;NM_001032999	Body;Body;Body	0.131643	0.034568	4.79937	3.03134e-06	0.00249917	4.29695
chr7	-	cg22673749		OpenSea				-0.186078	0.777003	-4.79936	3.03143e-06	0.00249917	4.29692
chr17	+	cg17783086	chr17:62774366-62777797	Island	LOC146880;LOC146880	NR_027487;NR_026899	Body;Body	0.2009	-2.09217	4.79928	3.03257e-06	0.00249917	4.29658
chr22	-	cg04136175		OpenSea	TMEM184B;TMEM184B;TMEM184B	NM_001195072;NM_012264;NM_001195071	Body;Body;Body	0.232495	2.06597	4.79811	3.04856e-06	0.00250974	4.29181
chr17	-	cg04296540	chr17:33787401-33787845	Island				0.504306	-2.14371	4.79649	3.07083e-06	0.00252119	4.2852
chr6	-	cg08792630	chr6:108878830-108883404	S_Shore	FOXO3;FOXO3	NM_001455;NM_201559	Body;Body	0.289471	-1.52228	4.79618	3.0751e-06	0.00252119	4.28394
chr6	-	cg01577609		OpenSea	KIF6;KIF6;KIF6	NM_001289020;NM_145027;NM_001289021	Body;Body;Body	-0.153697	0.324804	-4.79611	3.07606e-06	0.00252119	4.28366
chr3	-	cg01293296		OpenSea	PPP2R3A;PPP2R3A;PPP2R3A	NM_002718;NM_181897;NM_001190447	Body;Body;Body	0.126982	0.0744771	4.79603	3.07713e-06	0.00252119	4.28334
chr18	+	cg08283465		OpenSea				-0.23658	0.689386	-4.79588	3.07929e-06	0.00252119	4.28271
chr11	-	cg27636058		OpenSea	ZDHHC5	NM_015457	Body	-0.306164	1.32233	-4.79572	3.0815e-06	0.00252119	4.28205
chr6	-	cg23509699		OpenSea				0.323124	0.40334	4.79504	3.0909e-06	0.0025244	4.27929
chr20	+	cg25492345		OpenSea				0.315478	0.277275	4.79488	3.09307e-06	0.0025244	4.27865
chr15	+	cg13316619		OpenSea				0.181514	0.282353	4.79448	3.09862e-06	0.0025244	4.27703
chr17	+	cg12224203		OpenSea				-0.372059	-1.63156	-4.79426	3.10175e-06	0.0025244	4.27611
chr16	+	cg07192997	chr16:68269010-68272143	Island	ESRP2	NM_024939	TSS200	0.199443	-3.05556	4.79418	3.10281e-06	0.0025244	4.2758
chr6	-	cg24807547	chr6:37503538-37504291	S_Shore				0.222606	-1.66968	4.79393	3.10637e-06	0.0025244	4.27476
chr7	+	cg25223140		OpenSea				-0.23539	1.51641	-4.79383	3.10768e-06	0.0025244	4.27438
chr21	-	cg03607728	chr21:30391264-30391758	Island	RWDD2B;RWDD2B	NM_016940;NM_016940	1stExon;5'UTR	-0.127594	-3.62984	-4.79269	3.12368e-06	0.00252902	4.26972
chr4	+	cg11399879	chr4:7511868-7512428	S_Shore	SORCS2	NM_020777	Body	0.171127	-1.24336	4.79224	3.13e-06	0.00252902	4.26788
chr1	+	cg22616255	chr1:221050448-221050864	N_Shore				0.204516	-2.82798	4.79201	3.13315e-06	0.00252902	4.26697
chr3	+	cg19307851		OpenSea	ZXDC;ZXDC;ZXDC	NR_104249;NM_025112;NM_001040653	Body;Body;Body	0.346404	0.145628	4.79201	3.13319e-06	0.00252902	4.26696
chr5	+	cg07140792		OpenSea				0.195821	-0.0657005	4.79201	3.13324e-06	0.00252902	4.26694
chr17	-	cg05529039		OpenSea	PSME3;PSME3;AOC2;AOC2	NM_176863;NM_005789;NM_001158;NM_009590	3'UTR;3'UTR;TSS1500;TSS1500	0.172338	-1.21614	4.79161	3.13883e-06	0.00252902	4.26533
chr1	-	cg08134805		OpenSea	LYST;LYST	NM_001301365;NM_000081	Body;Body	0.111957	1.40071	4.79151	3.14024e-06	0.00252902	4.26492
chr9	-	cg24545533		OpenSea	ABL1;ABL1	NM_005157;NM_007313	Body;Body	0.192853	1.4385	4.79129	3.14342e-06	0.00252902	4.264
chr17	-	cg07740214		OpenSea				0.156247	0.373948	4.79097	3.14795e-06	0.00252902	4.26269
chr2	-	cg07039683		OpenSea				0.188922	-1.48309	4.79087	3.14926e-06	0.00252902	4.26232
chr12	+	cg07412611	chr12:100593253-100593814	N_Shore				0.166945	0.382032	4.79084	3.14965e-06	0.00252902	4.2622
chr15	-	cg03219393		OpenSea	SLCO3A1;SLCO3A1	NM_013272;NM_001145044	Body;Body	0.255903	-1.54511	4.79071	3.15156e-06	0.00252902	4.26165
chr22	-	cg24582896		OpenSea	CYB5R3;CYB5R3;CYB5R3;CYB5R3;CYB5R3	NM_000398;NM_007326;NM_001171661;NM_001129819;NM_001171660	Body;5'UTR;5'UTR;5'UTR;TSS200	0.153579	-0.849131	4.79031	3.15722e-06	0.002531	4.26002
chr2	-	cg27198679		OpenSea				-0.259429	1.30341	-4.78973	3.16549e-06	0.00253384	4.25765
chr16	-	cg26569315		OpenSea	SLC7A5	NM_003486	Body	0.201032	2.58325	4.78943	3.16976e-06	0.00253384	4.25643
chr1	-	cg14043562		OpenSea	VCAM1;VCAM1;VCAM1;VCAM1;VCAM1;VCAM1	NM_001078;NM_001199834;NM_080682;NM_001078;NM_001199834;NM_080682	5'UTR;5'UTR;5'UTR;1stExon;1stExon;1stExon	-0.180162	1.02686	-4.78939	3.17033e-06	0.00253384	4.25626
chr10	-	cg25500709		OpenSea				0.174724	2.48411	4.78887	3.17768e-06	0.00253652	4.25416
chr1	+	cg08509564	chr1:38099677-38100864	Island	RSPO1;RSPO1;RSPO1;RSPO1	NM_001242910;NM_001242909;NM_001242908;NM_001038633	TSS200;TSS200;TSS200;TSS200	-0.121513	-1.54295	-4.7887	3.18007e-06	0.00253652	4.25348
chr5	-	cg06882830		OpenSea	COL23A1	NM_173465	Body	0.142769	1.7099	4.788	3.19015e-06	0.00254201	4.25061
chr16	+	cg09750057	chr16:82203648-82204231	S_Shelf				0.137622	1.41858	4.78753	3.19689e-06	0.00254483	4.24869
chr17	+	cg27210166		OpenSea	RPTOR;RPTOR	NM_001163034;NM_020761	Body;Body	-0.904712	3.35205	-4.78706	3.20358e-06	0.0025476	4.2468
chr13	+	cg25662731		OpenSea				0.209395	-1.22258	4.78628	3.21476e-06	0.00255355	4.24363
chr12	+	cg15462294		OpenSea	P2RX7;P2RX7;P2RX7;P2RX7;P2RX7;P2RX7;P2RX7;P2RX7;P2RX7;P2RX7	NR_033953;NR_033949;NR_033948;NR_033956;NR_033955;NR_033954;NR_033952;NR_033951;NR_033950;NM_002562	Body;Body;Body;Body;Body;Body;Body;Body;Body;Body	0.189774	0.642624	4.78595	3.21963e-06	0.00255355	4.24226
chr2	+	cg18648852		OpenSea				-0.297692	1.91485	-4.78587	3.2207e-06	0.00255355	4.24196
chr17	+	cg14426167		OpenSea	SSH2	NM_033389	Body	0.123603	-0.695969	4.78515	3.23119e-06	0.00255931	4.23901
chr1	-	cg26594982		OpenSea				0.196174	0.26528	4.78467	3.23818e-06	0.00256229	4.23705
chr4	+	cg03862787		OpenSea				0.199033	-4.08441	4.78381	3.25058e-06	0.00256954	4.23358
chr16	+	cg04513006	chr16:68269010-68272143	Island	ESRP2	NM_024939	TSS200	0.318603	-2.52166	4.78251	3.26971e-06	0.00258123	4.22825
chr15	+	cg19003958		OpenSea	PCSK6;PCSK6;PCSK6;PCSK6;PCSK6;PCSK6;PCSK6;PCSK6	NM_002570;NM_138320;NM_138319;NM_138324;NM_138323;NM_138325;NM_138322;NM_138321	Body;Body;Body;Body;Body;Body;Body;Body	-0.16148	1.07625	-4.78213	3.2752e-06	0.00258123	4.22673
chr9	+	cg11488017		OpenSea	RXRA	NM_002957	Body	0.170537	-1.24129	4.78208	3.27595e-06	0.00258123	4.22652
chr4	+	cg24324190		OpenSea	TTC29;TTC29	NM_031956;NM_001300761	Body;Body	-0.281607	1.47132	-4.78177	3.28055e-06	0.00258123	4.22525
chr15	+	cg15879154		OpenSea				0.374439	-3.19793	4.7815	3.28447e-06	0.00258123	4.22417
chr4	-	cg06426416	chr4:5709985-5710495	Island	EVC2;EVC2	NM_001166136;NM_147127	5'UTR;TSS200	0.136222	-3.30139	4.78128	3.28775e-06	0.00258123	4.22326
chr20	+	cg06937882	chr20:24972665-24973700	S_Shore	C20orf3	NM_020531	TSS1500	0.301694	-1.13445	4.78125	3.28811e-06	0.00258123	4.22316
chr7	+	cg26967080		OpenSea				0.164182	0.661557	4.78019	3.30376e-06	0.00259096	4.21885
chr1	-	cg16965552	chr1:48937304-48937683	N_Shore	SPATA6	NM_019073	Body	0.2126	-1.04376	4.77904	3.32091e-06	0.00260121	4.21415
chr1	-	cg15026376		OpenSea	PCP4L1	NM_001102566	Body	0.178016	-0.445326	4.77887	3.32337e-06	0.00260121	4.21348
chr8	+	cg03275375		OpenSea				-0.145937	-0.501013	-4.77847	3.32937e-06	0.00260223	4.21185
chr13	-	cg26766875		OpenSea	STK24;STK24	NM_001032296;NM_001286649	Body;Body	-0.250688	0.459038	-4.77835	3.33123e-06	0.00260223	4.21134
chr12	-	cg08431805	chr12:121022419-121022704	N_Shore				0.14917	-1.86837	4.77769	3.34101e-06	0.0026073	4.20868
chr7	+	cg10580293	chr7:29605827-29606290	Island	PRR15	NM_175887	5'UTR	-0.541026	-1.88823	-4.77746	3.34441e-06	0.0026074	4.20776
chr12	-	cg24470379		OpenSea	HEBP1	NM_015987	Body	0.305926	-1.89972	4.77606	3.36545e-06	0.0026194	4.20206
chr5	+	cg23098195		OpenSea				0.181184	-2.00019	4.776	3.3664e-06	0.0026194	4.20181
chr1	-	cg23617193	chr1:64971358-64971604	S_Shore	CACHD1	NM_020925	Body	0.202646	-3.66432	4.77574	3.37037e-06	0.00261992	4.20074
chr8	+	cg00123055	chr8:55370170-55372525	Island	SOX17	NM_022454	1stExon	0.365	-1.96384	4.77507	3.3805e-06	0.00262378	4.19802
chr19	+	cg05194248		OpenSea	EPS15L1;EPS15L1;EPS15L1;EPS15L1;EPS15L1;EPS15L1	NR_047665;NM_001258374;NR_047666;NM_021235;NM_001258375;NM_001258376	Body;Body;Body;Body;Body;Body	0.162686	0.176494	4.77497	3.38194e-06	0.00262378	4.19763
chr2	-	cg24812442	chr2:237080188-237080432	N_Shore				-0.170902	-3.01678	-4.77438	3.39096e-06	0.00262821	4.19521
chr15	+	cg15567297	chr15:90029931-90030328	N_Shore	RHCG	NM_016321	Body	-0.178199	0.131378	-4.77337	3.40624e-06	0.00263748	4.19113
chr1	+	cg00013369		OpenSea				-0.134665	1.7496	-4.77268	3.41687e-06	0.00264314	4.18831
chr1	-	cg10951873	chr1:25255527-25259005	N_Shore	RUNX3;RUNX3	NM_001031680;NM_004350	Body;Body	-0.208013	-3.65025	-4.77216	3.42478e-06	0.00264324	4.18621
chr16	+	cg02370667	chr16:84029456-84029710	Island	NECAB2	NM_019065	Body	0.230212	-4.09971	4.77162	3.43316e-06	0.00264324	4.18399
chrX	+	cg21459545	chrX:153639734-153640675	N_Shore	DNASE1L1;DNASE1L1;DNASE1L1;DNASE1L1	NM_001009934;NM_001009932;NM_006730;NM_001009933	5'UTR;5'UTR;TSS1500;5'UTR	0.200827	-0.925056	4.77148	3.43532e-06	0.00264324	4.18342
chr6	-	cg24142769		OpenSea				-0.153688	-0.243067	-4.77121	3.43948e-06	0.00264324	4.18232
chr5	-	cg04091563	chr5:148033472-148034080	Island	HTR4;HTR4;HTR4;HTR4;HTR4;HTR4;HTR4	NM_000870;NM_001040172;NM_001040174;NM_001040173;NM_001040169;NM_001040171;NM_199453	TSS1500;TSS1500;TSS1500;TSS1500;TSS1500;TSS1500;TSS1500	0.450897	-2.09138	4.77105	3.44183e-06	0.00264324	4.1817
chr10	-	cg15615645		OpenSea	C10orf26;C10orf26	NM_017787;NM_001083913	Body;Body	0.195446	0.333247	4.77094	3.44351e-06	0.00264324	4.18126
chr17	+	cg14554468		OpenSea				0.237796	-1.73417	4.77093	3.44373e-06	0.00264324	4.1812
chr15	+	cg11889800		OpenSea	AKAP13;AKAP13;AKAP13	NM_007200;NM_006738;NM_001270546	Body;Body;Body	-0.221223	0.666324	-4.77077	3.44612e-06	0.00264324	4.18057
chr15	-	cg20986150		OpenSea	FAM63B;FAM63B	NM_001040453;NM_001040450	Body;Body	0.284605	-0.142895	4.77054	3.44978e-06	0.00264324	4.17961
chr12	-	cg16861964		OpenSea	CHST11	NM_018413	Body	0.220517	-2.78928	4.7705	3.45027e-06	0.00264324	4.17948
chr2	+	cg00934162	chr2:160654229-160654631	S_Shore	LY75-CD302;LY75-CD302	NM_001198760;NM_001198759	Body;Body	-0.171092	2.45398	-4.77013	3.4561e-06	0.00264516	4.17795
chr4	+	cg25215230	chr4:15682921-15683601	N_Shelf				0.337541	1.11827	4.76961	3.46406e-06	0.00264869	4.17586
chr14	-	cg22460804		OpenSea				-0.177976	-0.372692	-4.76926	3.46955e-06	0.00265034	4.17442
chr3	+	cg11796219		OpenSea	C3orf21	NM_152531	Body	-0.274526	1.31263	-4.76871	3.47806e-06	0.00265429	4.1722
chr14	+	cg00795503		OpenSea				0.160023	1.08394	4.7679	3.49071e-06	0.0026562	4.16891
chr1	+	cg15589641	chr1:19970255-19971923	S_Shore	NBL1;NBL1;MINOS1-NBL1;MINOS1-NBL1;NBL1;NBL1;NBL1;NBL1;NBL1;NBL1	NM_001204086;NM_001204085;NM_001204089;NM_001204088;NM_001278164;NM_182744;NM_001278165;NM_001204084;NM_005380;NM_001204085	TSS1500;1stExon;5'UTR;Body;5'UTR;Body;5'UTR;5'UTR;5'UTR;5'UTR	0.256584	-0.681397	4.76761	3.49529e-06	0.0026562	4.16772
chr13	-	cg25989526		OpenSea				0.262958	-1.98878	4.76742	3.49824e-06	0.0026562	4.16695
chr17	-	cg02543454		OpenSea	LASP1;LASP1;LASP1	NR_073384;NM_006148;NM_001271608	Body;Body;Body	0.116352	0.511487	4.76712	3.50296e-06	0.0026562	4.16573
chr17	+	cg07005444		OpenSea	P2RX1	NM_002558	TSS1500	0.185854	-1.62474	4.76709	3.50343e-06	0.0026562	4.16561
chr9	+	cg15044533		OpenSea	PBX3;PBX3;PBX3;PBX3	NR_024123;NR_024122;NM_006195;NM_001134778	Body;Body;Body;Body	0.284069	-0.243924	4.76694	3.50573e-06	0.0026562	4.16501
chr16	-	cg01231543		OpenSea				0.14115	0.77572	4.76688	3.50675e-06	0.0026562	4.16475
chr11	-	cg14817881		OpenSea				-0.182153	0.229254	-4.76674	3.50884e-06	0.0026562	4.16421
chr8	-	cg22125773		OpenSea				-0.185085	1.60983	-4.76663	3.51066e-06	0.0026562	4.16374
chr10	+	cg20418498		OpenSea	CCNY;CCNY;CCNY;CCNY;CCNY	NM_181698;NM_001282853;NM_001282854;NM_145012;NM_001282852	5'UTR;5'UTR;5'UTR;Body;Body	0.126872	0.00441608	4.76636	3.5148e-06	0.0026568	4.16267
chr10	+	cg04519314		OpenSea	C10orf76	NM_024541	Body	0.258552	-0.053443	4.76605	3.5197e-06	0.00265715	4.1614
chr11	+	cg15101392	chr11:117747102-117747717	S_Shore	FXYD6;FXYD6;FXYD6;FXYD6;FXYD6;FXYD6	NM_001164836;NM_001164831;NM_001164831;NM_022003;NM_001164832;NM_001164837	TSS1500;1stExon;5'UTR;TSS1500;TSS1500;TSS1500	0.255133	1.45706	4.76591	3.52194e-06	0.00265715	4.16083
chr2	-	cg15993059		OpenSea				-0.170953	0.662547	-4.76463	3.54216e-06	0.00266986	4.15563
chr4	+	cg13347038	chr4:156297601-156298094	S_Shore	MAP9	NM_001039580	TSS1500	0.170642	0.551775	4.76441	3.54568e-06	0.00266999	4.15473
chr14	-	cg13546506		OpenSea	NRXN3	NR_073547	Body	-0.284429	1.00747	-4.76353	3.55966e-06	0.00267649	4.15116
chr14	+	cg21350566		OpenSea	LTBP2	NM_000428	Body	0.146268	1.17382	4.76344	3.56105e-06	0.00267649	4.15081
chr2	-	cg23355731		OpenSea	LINC01291	NR_125792	Body	-0.271728	1.69819	-4.76253	3.57551e-06	0.00268114	4.14713
chr7	+	cg27310219	chr7:81240381-81240708	Island				0.336704	0.882985	4.76252	3.57576e-06	0.00268114	4.14707
chr7	+	cg24333621		OpenSea	SLC35B4	NM_032826	Body	0.276995	-0.301294	4.76221	3.58073e-06	0.00268114	4.14581
chr20	-	cg13535463		OpenSea				0.185225	0.39836	4.7622	3.58075e-06	0.00268114	4.1458
chr8	-	cg15920669		OpenSea				0.146131	0.47889	4.76152	3.59173e-06	0.00268508	4.14303
chr11	-	cg22328630		OpenSea	MSANTD2;MSANTD2;MSANTD2	NR_131749;NM_024631;NM_001308027	Body;Body;Body	0.119342	-0.829181	4.76121	3.59672e-06	0.00268508	4.14177
chr3	+	cg16238336		OpenSea	MAGI1;MAGI1;MAGI1	NM_015520;NM_001033057;NM_004742	Body;Body;Body	0.353875	0.284296	4.76086	3.60235e-06	0.00268508	4.14035
chr1	+	cg13427942		OpenSea				0.238164	-0.690672	4.7607	3.60495e-06	0.00268508	4.13969
chr21	+	cg17725807	chr21:34602241-34603265	N_Shore	IFNAR2;IFNAR2;IFNAR2	NM_207584;NM_207585;NM_000874	TSS1500;TSS1500;TSS1500	0.226388	-1.66439	4.76069	3.60503e-06	0.00268508	4.13967
chr1	-	cg01770296	chr1:222790947-222791220	S_Shore	MIA3	NM_198551	Body	0.167089	-0.0597021	4.76041	3.60964e-06	0.00268508	4.13851
chr10	+	cg02799945	chr10:93392667-93393147	N_Shelf	PPP1R3C	NM_005398	3'UTR	-0.247917	2.19271	-4.76024	3.6123e-06	0.00268508	4.13784
chr3	-	cg04207166	chr3:10547178-10547389	N_Shore	ATP2B2;ATP2B2	NM_001001331;NM_001683	5'UTR;5'UTR	0.160346	-1.05471	4.76005	3.6154e-06	0.00268508	4.13707
chrX	+	cg11285629		OpenSea	RPS6KA3	NM_004586	Body	0.351634	-1.69079	4.75999	3.61643e-06	0.00268508	4.13681
chr5	+	cg13266286		OpenSea				0.21527	0.634211	4.7589	3.63402e-06	0.00269145	4.13241
chr20	+	cg01751168		OpenSea				0.182767	1.03928	4.75879	3.63578e-06	0.00269145	4.13197
chr6	+	cg11210880		OpenSea	C6orf105;C6orf105	NM_032744;NM_001143948	TSS1500;TSS1500	0.186753	0.879818	4.75863	3.63841e-06	0.00269145	4.13131
chr19	+	cg04052466	chr19:2250560-2253959	Island	AMH	NM_000479	Body	0.218543	-1.56323	4.75823	3.64485e-06	0.00269145	4.12971
chr14	+	cg09208101		OpenSea	PRIMA1	NM_178013	Body	-0.226435	1.49397	-4.75809	3.64722e-06	0.00269145	4.12912
chr5	+	cg21631086		OpenSea	SLC23A1;SLC23A1	NM_152685;NM_005847	1stExon;1stExon	0.162996	-0.467732	4.7579	3.65027e-06	0.00269145	4.12836
chr18	+	cg09623077		OpenSea	CCBE1	NM_133459	Body	-0.165009	1.58361	-4.75757	3.65561e-06	0.00269145	4.12703
chr7	-	cg16159804		OpenSea				-0.115923	0.4606	-4.75751	3.65667e-06	0.00269145	4.12677
chr1	-	cg23731781	chr1:156877769-156878649	Island	PEAR1	NM_001080471	Body	-0.140319	1.93561	-4.75738	3.65883e-06	0.00269145	4.12623
chr16	+	cg01787084	chr16:87367534-87367851	S_Shelf	FBXO31;FBXO31	NR_024568;NM_024735	Body;Body	0.306453	-2.08881	4.75724	3.66102e-06	0.00269145	4.12569
chr12	-	cg08981980	chr12:133303808-133304234	N_Shore	ANKLE2	NM_015114	3'UTR	-0.149215	0.413209	-4.75671	3.66979e-06	0.00269145	4.12352
chr1	-	cg07482917		OpenSea				-0.13678	0.101935	-4.7567	3.6699e-06	0.00269145	4.12349
chr5	-	cg17858627		OpenSea	ADCY2	NM_020546	Body	-0.125458	0.515596	-4.75669	3.67004e-06	0.00269145	4.12346
chr16	+	cg06048090		OpenSea	PARN;PARN;PARN	NM_001134477;NM_002582;NM_001242992	Body;Body;Body	0.200196	0.89013	4.75651	3.67298e-06	0.00269145	4.12273
chr20	+	cg05073843	chr20:643975-645233	Island	SCRT2	NM_033129	Body	0.128058	-3.34648	4.75634	3.67583e-06	0.00269145	4.12203
chr1	+	cg09008705	chr1:115880167-115881332	Island	NGF	NM_002506	TSS200	0.22343	-2.82229	4.75581	3.68448e-06	0.00269501	4.1199
chr14	-	cg27584139		OpenSea				0.145022	0.743075	4.75563	3.68747e-06	0.00269501	4.11916
chr5	+	cg01998671		OpenSea				0.264316	0.295451	4.75536	3.69194e-06	0.0026958	4.11806
chr6	+	cg04620332	chr6:37225358-37225700	N_Shore	TMEM217;TMEM217;TMEM217;TMEM217;TMEM217;TBC1D22B;TBC1D22B	NR_104443;NR_104442;NM_145316;NM_001162900;NM_001286401;NM_017772;NR_130108	Body;Body;5'UTR;5'UTR;5'UTR;TSS1500;TSS1500	0.19652	-0.0728957	4.75452	3.70575e-06	0.00270008	4.11468
chr5	+	cg26893816		OpenSea	AMACR;AMACR;AMACR;AMACR;AMACR	NM_001167595;NM_001167597;NM_001167596;NM_203382;NM_014324	Body;3'UTR;3'UTR;Body;Body	0.264399	0.094096	4.75441	3.7076e-06	0.00270008	4.11422
chr10	-	cg14789659		OpenSea	ARID5B	NM_032199	Body	-0.22361	0.818909	-4.75438	3.70817e-06	0.00270008	4.11408
chr7	+	cg08574187		OpenSea				-0.17535	0.269679	-4.75418	3.7114e-06	0.00270008	4.11329
chr20	+	cg26203311		OpenSea	TGM3	NM_003245	Body	0.175573	-1.00445	4.75362	3.7207e-06	0.00270048	4.11102
chr1	+	cg21431650		OpenSea	EDARADD;EDARADD	NM_145861;NM_080738	Body;Body	-0.248874	1.29793	-4.75343	3.72391e-06	0.00270048	4.11024
chr9	+	cg02116244		OpenSea	C9orf171;C9orf171	NM_207417;NM_001282957	Body;Body	0.19372	0.477891	4.75339	3.72453e-06	0.00270048	4.11009
chr10	+	cg09361094		OpenSea				0.129831	-0.885779	4.75333	3.72554e-06	0.00270048	4.10984
chr16	-	cg00664249	chr16:25117991-25118508	N_Shore	LCMT1-AS1	NR_120306	Body	0.161007	-0.126689	4.75306	3.72995e-06	0.00270121	4.10877
chr11	-	cg16799223	chr11:47399788-47400006	S_Shore	SPI1;SPI1	NM_001080547;NM_003120	TSS200;TSS200	0.191379	-2.79459	4.75251	3.73922e-06	0.00270524	4.10652
chr12	-	cg20962469		OpenSea				0.148807	-0.707634	4.75232	3.74233e-06	0.00270524	4.10577
chr2	-	cg08238215	chr2:66672431-66673636	S_Shore	MEIS1	NM_002398	Body	0.217323	-2.28696	4.75192	3.74897e-06	0.00270758	4.10416
chr14	-	cg00808648	chr14:105780339-105782027	N_Shore	PACS2;PACS2	NM_015197;NM_001100913	TSS1500;TSS1500	0.256601	-1.92572	4.75161	3.75425e-06	0.00270794	4.10288
chr5	+	cg25274160		OpenSea				0.281105	-2.50487	4.75142	3.75736e-06	0.00270794	4.10213
chr18	-	cg13880283	chr18:44140362-44140575	N_Shore	LOXHD1;LOXHD1	NM_001145472;NM_144612	TSS200;Body	-0.186781	1.27909	-4.75116	3.76178e-06	0.00270794	4.10106
chr6	-	cg10395519	chr6:151412003-151412339	Island	MTHFD1L	NM_015440	Body	-0.363182	1.60129	-4.75089	3.76635e-06	0.00270794	4.09996
chr16	-	cg02849719	chr16:88945617-88945861	Island	CBFA2T3;CBFA2T3	NM_175931;NM_005187	Body;Body	-0.171118	2.02749	-4.75088	3.76652e-06	0.00270794	4.09992
chr1	+	cg08828552		OpenSea				-0.125646	0.305602	-4.75	3.78131e-06	0.00271496	4.09637
chr11	-	cg10359006	chr11:75062224-75062977	N_Shelf	ARRB1;ARRB1	NM_020251;NM_004041	Body;Body	0.123961	-1.18937	4.74989	3.78311e-06	0.00271496	4.09593
chr3	+	cg25044288		OpenSea	IQCJ-SCHIP1;IQCJ-SCHIP1;SCHIP1;SCHIP1;SCHIP1	NM_001197114;NM_001197113;NM_014575;NM_001197107;NM_001197108	Body;Body;Body;Body;Body	0.0963536	0.346474	4.74943	3.7909e-06	0.00271592	4.09407
chr15	-	cg22690730		OpenSea	LINC01491	NR_120336	TSS1500	-0.199418	0.860737	-4.74941	3.79129e-06	0.00271592	4.09397
chr9	-	cg12348501	chr9:102581791-102587561	S_Shore	NR4A3;NR4A3;NR4A3	NM_173200;NM_173199;NM_006981	5'UTR;5'UTR;5'UTR	0.199511	-2.85108	4.74893	3.79933e-06	0.00271923	4.09205
chr3	-	cg23558312		OpenSea	TMEM212-AS1	NR_046852	Body	0.264797	0.582022	4.74824	3.81102e-06	0.00272282	4.08927
chr6	-	cg13250324	chr6:170592384-170593079	N_Shore	DLL1	NM_005618	3'UTR	-0.133847	1.69299	-4.74804	3.81448e-06	0.00272282	4.08844
chr14	-	cg21304569		OpenSea	TTLL5	NM_015072	Body	0.143461	-0.677226	4.74771	3.82017e-06	0.00272282	4.08709
chrX	+	cg19214916	chrX:73642494-73642766	Island	SLC16A2	NM_006517	Body	0.46765	-1.62925	4.7477	3.82032e-06	0.00272282	4.08706
chr21	+	cg10204884	chr21:47318509-47318900	S_Shore	PCBP3;PCBP3	NM_020528;NM_001130141	Body;Body	-0.145933	1.79987	-4.74757	3.82244e-06	0.00272282	4.08655
chr3	-	cg00708809		OpenSea	C3orf20;C3orf20;C3orf20	NM_032137;NM_001184958;NM_001184957	Body;Body;Body	-0.165284	0.368367	-4.74741	3.8253e-06	0.00272282	4.08588
chr6	+	cg00129158	chr6:41039981-41041679	N_Shore	NFYA;NFYA;OARD1	NM_002505;NM_021705;NM_145063	TSS1500;TSS1500;5'UTR	-0.142737	-4.37442	-4.74723	3.82833e-06	0.00272282	4.08516
chr17	+	cg12320848		OpenSea	PITPNC1;PITPNC1	NM_181671;NM_012417	Body;Body	-0.615932	1.92663	-4.74607	3.8481e-06	0.00272609	4.08049
chr17	-	cg10928294		OpenSea	MEOX1;MEOX1;MEOX1	NM_013999;NM_001040002;NM_004527	TSS1500;TSS200;TSS1500	-0.157312	-0.195802	-4.74604	3.84867e-06	0.00272609	4.08035
chr10	+	cg26870438	chr10:6186520-6187855	N_Shore	PFKFB3	NM_001145443	TSS1500	0.217678	-0.0993869	4.74576	3.85349e-06	0.00272609	4.07921
chr7	+	cg25188395	chr7:27203915-27206462	Island	HOXA9	NM_152739	Body	0.397891	-2.57703	4.7457	3.85443e-06	0.00272609	4.07899
chr16	-	cg02401454	chr16:230301-231761	Island	HBQ1;HBQ1	NM_005331;NM_005331	1stExon;5'UTR	0.358982	-3.40569	4.74551	3.85781e-06	0.00272609	4.0782
chr10	-	cg17547822		OpenSea	HOGA1;HOGA1	NM_001134670;NM_138413	Body;Body	0.221091	-0.511327	4.74531	3.86124e-06	0.00272609	4.07739
chr3	+	cg13692517		OpenSea	PTPRG	NM_002841	Body	-0.237096	1.02442	-4.74522	3.8627e-06	0.00272609	4.07705
chr5	+	cg10408348		OpenSea	RASGRF2	NM_006909	Body	-0.258113	1.90653	-4.74518	3.86342e-06	0.00272609	4.07688
chr8	+	cg07313709	chr8:37756454-37757339	Island	RAB11FIP1;RAB11FIP1	NM_025151;NM_001002814	TSS1500;TSS1500	0.174557	-3.51886	4.74516	3.86382e-06	0.00272609	4.07679
chr1	+	cg14170540		OpenSea	RGS8;RGS8	NM_001102450;NM_033345	Body;Body	0.163772	1.54495	4.74414	3.88145e-06	0.0027291	4.07266
chr8	+	cg10929921	chr8:104310809-104311620	S_Shore	FZD6;FZD6;FZD6	NM_003506;NM_001164615;NM_001164616	5'UTR;5'UTR;5'UTR	0.280409	0.0171545	4.74409	3.88227e-06	0.0027291	4.07247
chr20	-	cg19145218		OpenSea	C20orf54	NM_033409	TSS200	0.168871	-0.846587	4.7435	3.89245e-06	0.0027291	4.07009
chr10	-	cg21543674		OpenSea	ANK3;ANK3;ANK3	NM_020987;NM_001204404;NM_001204403	Body;Body;Body	0.163253	0.605327	4.74339	3.89445e-06	0.0027291	4.06962
chr1	+	cg27059105	chr1:1950411-1951479	N_Shore	GABRD	NM_000815	TSS1500	0.208062	-2.49956	4.74334	3.89533e-06	0.0027291	4.06942
chr13	-	cg10820980		OpenSea	DOCK9-AS1;DOCK9;DOCK9	NR_046663;NM_001130048;NM_015296	TSS1500;Body;Body	0.164838	1.09896	4.74312	3.89909e-06	0.0027291	4.06855
chr2	+	cg00168785	chr2:160142607-160143567	Island	WDSUB1;WDSUB1;WDSUB1	NM_001128212;NM_001128213;NM_152528	5'UTR;5'UTR;5'UTR	0.289545	-2.6533	4.74292	3.90264e-06	0.0027291	4.06772
chr1	+	cg20146422		OpenSea				-0.14615	0.927804	-4.74282	3.90433e-06	0.0027291	4.06733
chr6	+	cg18955295		OpenSea	NEDD9;NEDD9	NR_073131;NM_001142393	Body;Body	-0.171427	2.03593	-4.74248	3.91017e-06	0.0027291	4.06597
chr4	+	cg14584716		OpenSea				0.130863	-0.623377	4.74245	3.91073e-06	0.0027291	4.06584
chr20	+	cg18803306	chr20:623088-623398	S_Shore				0.377078	-2.4856	4.74239	3.9118e-06	0.0027291	4.06559
chr1	+	cg10256089	chr1:16175829-16176117	S_Shore	SPEN	NM_015001	Body	0.22962	-1.89175	4.74218	3.91548e-06	0.0027291	4.06474
chr10	-	cg16680262		OpenSea				0.200545	1.72636	4.74205	3.91766e-06	0.0027291	4.06424
chr19	+	cg03620853	chr19:41698743-41699325	Island	CYP2S1	NM_030622	TSS200	0.364362	-2.63236	4.74189	3.92044e-06	0.0027291	4.06359
chr10	+	cg20868379		OpenSea	LRRC20;LRRC20;LRRC20;LRRC20;LRRC20;LRRC20;LRRC20;LRRC20;LRRC20	NM_001278213;NM_001278214;NM_207119;NM_001278212;NM_001278211;NM_018239;NM_018205;NR_103468;NR_103467	TSS1500;5'UTR;5'UTR;5'UTR;5'UTR;5'UTR;5'UTR;Body;Body	0.0873639	-0.383332	4.74169	3.92407e-06	0.0027291	4.06275
chr12	+	cg09907439		OpenSea				0.143786	0.914545	4.74156	3.9263e-06	0.0027291	4.06224
chr10	+	cg10426082		OpenSea	TMEM72-AS1	NR_033842	Body	0.163067	-0.18572	4.74155	3.92649e-06	0.0027291	4.06219
chr3	+	cg02221302	chr3:62304514-62304780	Island	C3orf14	NM_020685	TSS1500	0.405045	-2.79693	4.7411	3.93437e-06	0.00273219	4.06038
chr13	-	cg25269587		OpenSea	DLEU7	NM_198989	Body	0.165715	-0.802205	4.7407	3.94135e-06	0.00273465	4.05877
chr7	+	cg12138780		OpenSea	PTPRN2;PTPRN2;PTPRN2	NM_002847;NM_130842;NM_130843	Body;Body;Body	-0.11241	1.78044	-4.74048	3.9452e-06	0.00273493	4.05788
chrX	-	cg22068395	chrX:107069308-107070201	N_Shelf				0.206284	1.27632	4.74013	3.9514e-06	0.00273559	4.05646
chr2	-	cg21901753		OpenSea				0.120768	0.458383	4.73989	3.9556e-06	0.00273559	4.05549
chr6	-	cg05142138	chr6:105307119-105307916	N_Shore	HACE1;HACE1	NR_104424;NM_020771	Body;Body	0.143509	-1.30502	4.73962	3.96037e-06	0.00273559	4.0544
chr12	+	cg19863592	chr12:129337870-129338653	S_Shore	GLT1D1	NM_144669	Body	0.210126	-2.06812	4.73915	3.96865e-06	0.00273559	4.05251
chr6	-	cg00859792		OpenSea	GCNT2;GCNT2;GCNT2	NM_001491;NM_001491;NM_145649	5'UTR;1stExon;Body	0.220203	-0.849496	4.739	3.97126e-06	0.00273559	4.05191
chr4	+	cg02347255	chr4:140781109-140781433	N_Shelf	MAML3	NM_018717	Body	0.275055	-2.22571	4.73893	3.97261e-06	0.00273559	4.0516
chr1	+	cg26623004		OpenSea				0.168105	1.50257	4.73868	3.97705e-06	0.00273559	4.05059
chr5	+	cg01242456		OpenSea	ARL15	NM_019087	Body	0.198854	-2.27205	4.73857	3.97889e-06	0.00273559	4.05017
chr3	+	cg07073139		OpenSea				0.203157	-0.378879	4.73845	3.98098e-06	0.00273559	4.04969
chr1	-	cg12150299		OpenSea	TMEM63A	NM_014698	Body	0.323183	-0.424089	4.73841	3.98176e-06	0.00273559	4.04952
chr10	+	cg26549601	chr10:134562566-134563206	N_Shelf	INPP5A	NM_005539	Body	-0.128474	1.60544	-4.73817	3.98602e-06	0.00273559	4.04855
chr11	+	cg04007718		OpenSea				0.130173	0.227794	4.73809	3.98747e-06	0.00273559	4.04822
chr17	+	cg23729107	chr17:6679205-6679710	Island	FBXO39	NM_153230	TSS1500	0.353839	-2.63727	4.73775	3.99355e-06	0.00273739	4.04684
chr20	-	cg06102403	chr20:30457907-30458712	Island	TTLL9;DUSP15;DUSP15;DUSP15;TTLL9	NM_001008409;NM_177991;NM_001012644;NM_080611;NM_001008409	5'UTR;TSS1500;TSS1500;TSS1500;1stExon	0.363939	-3.11757	4.7373	4.00145e-06	0.00273865	4.04504
chr12	+	cg09481212		OpenSea	FGD4;FGD4;FGD4;FGD4;FGD4	NM_001304484;NM_001304481;NM_001304480;NM_139241;NM_001304483	5'UTR;Body;Body;Body;Body	-0.181997	0.465412	-4.73712	4.0046e-06	0.00273865	4.04433
chr19	+	cg04378167	chr19:49946345-49947222	N_Shore	SLC17A7	NM_020309	TSS200	-0.2848	-2.73289	-4.73679	4.01065e-06	0.00273865	4.04296
chr18	+	cg00525823	chr18:11148307-11149936	Island	FAM38B	NM_022068	Body	0.151014	-2.2206	4.73672	4.01187e-06	0.00273865	4.04268
chr11	+	cg08571680		OpenSea	TBX10	NM_005995	TSS1500	-0.139387	0.19444	-4.73652	4.01531e-06	0.00273865	4.04191
chr10	-	cg16621400		OpenSea	SFMBT2;SFMBT2	NM_001029880;NM_001018039	Body;Body	0.29935	-2.55837	4.73648	4.01607e-06	0.00273865	4.04174
chr3	-	cg23938511		OpenSea	ARHGAP31	NM_020754	Body	0.204397	0.15887	4.73602	4.02439e-06	0.00274136	4.03986
chr2	-	cg16261434	chr2:127413696-127414171	N_Shore	GYPC;GYPC;GYPC	NM_002101;NM_016815;NM_001256584	TSS1500;TSS1500;TSS1500	0.142881	1.51562	4.73585	4.02745e-06	0.00274136	4.03917
chr1	+	cg24649023		OpenSea				0.171085	-0.361106	4.73561	4.03177e-06	0.00274136	4.0382
chr20	-	cg01440606		OpenSea				0.135465	1.15969	4.73537	4.03609e-06	0.00274136	4.03722
chr4	-	cg27571769		OpenSea	ACSL1	NM_001995	Body	0.291866	-2.52494	4.73522	4.03879e-06	0.00274136	4.03662
chr16	+	cg00332659	chr16:78133174-78134066	N_Shore	WWOX;WWOX;WWOX;WWOX;WWOX	NM_130791;NM_016373;NM_001291997;NR_120435;NR_120436	TSS1500;TSS1500;TSS1500;TSS1500;TSS1500	-0.275183	1.25385	-4.73495	4.04365e-06	0.00274136	4.03553
chr7	-	cg16360432		OpenSea	TRPV6	NM_018646	TSS200	-0.116329	0.276667	-4.73461	4.04967e-06	0.00274136	4.03418
chr11	-	cg23351469		OpenSea	MICALCL	NM_032867	5'UTR	0.222604	-0.440564	4.73404	4.05991e-06	0.00274136	4.03189
chr17	+	cg23519755		OpenSea	KANSL1;KANSL1;KANSL1	NM_001193466;NM_001193465;NM_015443	Body;Body;Body	0.300594	0.0067732	4.73393	4.062e-06	0.00274136	4.03142
chr17	-	cg18659586		OpenSea	ASGR2;ASGR2;ASGR2;ASGR2	NM_080912;NM_001181;NM_080914;NM_080913	Body;Body;Body;Body	0.0941548	0.402251	4.73385	4.06346e-06	0.00274136	4.0311
chr21	+	cg05347149	chr21:38338384-38338904	N_Shore	HLCS;HLCS;HLCS	NM_001242784;NM_001242785;NM_000411	5'UTR;5'UTR;5'UTR	0.215384	0.695071	4.73378	4.06473e-06	0.00274136	4.03081
chr4	+	cg16592586	chr4:175750330-175750584	S_Shore	GLRA3;GLRA3	NM_006529;NM_001042543	TSS1500;TSS1500	0.295507	-3.33686	4.73371	4.06589e-06	0.00274136	4.03056
chr5	-	cg19013399		OpenSea				0.294834	-2.82763	4.73369	4.06625e-06	0.00274136	4.03047
chr6	+	cg13280036		OpenSea				-0.235887	-1.29663	-4.73342	4.07117e-06	0.00274136	4.02938
chr14	-	cg03321882		OpenSea				0.216105	-0.874083	4.73339	4.0718e-06	0.00274136	4.02924
chr2	+	cg11358945	chr2:157185557-157186355	Island	NR4A2	NM_006186	Body	0.289886	0.0639437	4.73308	4.07727e-06	0.00274272	4.02802
chr10	+	cg00822179		OpenSea	TACC2;TACC2;TACC2;TACC2;TACC2;TACC2;TACC2;TACC2	NM_001291879;NM_001291876;NM_001291877;NM_206862;NM_206861;NM_206860;NM_001291878;NM_006997	5'UTR;Body;Body;Body;Body;Body;Body;Body	-0.0981905	1.5666	-4.73246	4.08852e-06	0.00274593	4.02552
chr6	-	cg03320839		OpenSea				0.262751	-2.52586	4.73208	4.09547e-06	0.00274593	4.02398
chr12	-	cg04707254	chr12:31742760-31744324	S_Shore	DENND5B	NM_144973	TSS1500	0.222953	-3.15641	4.73197	4.09748e-06	0.00274593	4.02354
chr11	-	cg18494545	chr11:47291200-47291858	N_Shore	MADD;NR1H3;NR1H3;NR1H3;NR1H3;NR1H3	NM_130470;NM_001251935;NM_001251934;NM_001130101;NM_005693;NM_001130102	TSS1500;Body;Body;Body;Body;Body	0.110784	0.348611	4.73174	4.10174e-06	0.00274593	4.02259
chr1	-	cg00328870	chr1:31246010-31246280	N_Shore				-0.142584	0.841405	-4.73168	4.10275e-06	0.00274593	4.02237
chr8	+	cg04241863		OpenSea	NAT1;NAT1;NAT1;NAT1;NAT1;NAT1;NAT1;NAT1	NM_001160173;NM_001160172;NM_001160176;NM_001160175;NM_001160170;NM_001160171;NM_000662;NM_001160179	TSS1500;TSS1500;TSS1500;TSS1500;TSS1500;TSS1500;TSS1500;5'UTR	0.290768	-3.00636	4.73168	4.10278e-06	0.00274593	4.02236
chr4	-	cg23167559		OpenSea	GBA3;GBA3;GBA3;GBA3;GBA3;GBA3	NM_001277225;NR_102355;NR_102356;NM_020973;NM_001128432;NR_102357	1stExon;Body;Body;Body;Body;Body	-0.199073	0.91645	-4.73137	4.10853e-06	0.00274593	4.02109
chr13	+	cg06546916		OpenSea	VPS36;VPS36;VPS36;VPS36;VPS36;VPS36	NM_001282169;NM_001282168;NM_016075;NM_001282169;NM_016075;NM_001282168	ExonBnd;ExonBnd;ExonBnd;Body;Body;Body	0.239307	0.0107395	4.7313	4.1097e-06	0.00274593	4.02084
chr2	+	cg12193327	chr2:31456740-31457653	N_Shelf				0.328332	-0.442695	4.73106	4.11412e-06	0.00274657	4.01986
chr5	+	cg20885688		OpenSea	ANKDD1B	NM_001276713	Body	0.143571	0.0127252	4.73016	4.13063e-06	0.00274948	4.01623
chr1	+	cg15581911		OpenSea				0.188668	-1.04234	4.73013	4.13114e-06	0.00274948	4.01612
chr12	+	cg20569999		OpenSea	CTDSP2	NM_005730	Body	0.101538	0.0898077	4.72984	4.13655e-06	0.00274948	4.01493
chr19	-	cg19583076		OpenSea	CD79A;CD79A	NM_001783;NM_021601	TSS200;TSS200	0.12047	-1.55984	4.72974	4.1384e-06	0.00274948	4.01453
chr11	+	cg08772028		OpenSea	AMICA1	NM_001098526	5'UTR	0.210969	-1.16134	4.72948	4.14309e-06	0.00274948	4.0135
chr18	-	cg01282639		OpenSea	BCL2	NM_000633	Body	-0.173185	0.792189	-4.72948	4.14318e-06	0.00274948	4.01348
chr1	+	cg00922897		OpenSea				0.134866	1.27426	4.72948	4.14323e-06	0.00274948	4.01347
chr16	+	cg08462497	chr16:86411154-86411457	Island				-0.138437	0.830434	-4.72928	4.14684e-06	0.00274948	4.01268
chr10	-	cg08727049		OpenSea	VWA2	NM_001272046	Body	-0.12896	1.48527	-4.72913	4.14962e-06	0.00274948	4.01207
chr1	-	cg16304782		OpenSea	RABGAP1L	NM_014857	Body	0.140458	0.667193	4.72878	4.15612e-06	0.00274955	4.01065
chr14	-	cg00551910	chr14:70038108-70040302	N_Shore	C14orf162	NR_024630	TSS200	0.201058	-0.806534	4.7287	4.15762e-06	0.00274955	4.01032
chr16	-	cg13152694		OpenSea	C16orf45;C16orf45	NM_033201;NM_001142469	Body;Body	0.108603	-0.836624	4.72856	4.16011e-06	0.00274955	4.00978
chr12	-	cg11877382	chr12:129337870-129338653	S_Shore	GLT1D1	NM_144669	Body	0.224831	-3.22209	4.72691	4.19072e-06	0.00276261	4.00313
chr1	+	cg18196063	chr1:24648202-24648985	S_Shelf	GRHL3;GRHL3;GRHL3	NM_198173;NM_198174;NM_021180	Body;5'UTR;Body	0.104878	0.420976	4.72677	4.19339e-06	0.00276261	4.00255
chr2	-	cg16147878		OpenSea	ADAM23;ADAM23	NM_003812;NM_003812	ExonBnd;Body	0.19701	0.918057	4.72669	4.19484e-06	0.00276261	4.00224
chr19	+	cg21271423	chr19:7735081-7735456	N_Shore	RETN;RETN	NM_001193374;NM_020415	TSS1500;TSS1500	0.219459	0.0963987	4.72652	4.19806e-06	0.00276261	4.00155
chr4	-	cg26634049		OpenSea	APBB2;APBB2;APBB2	NM_173075;NM_001166050;NM_004307	5'UTR;5'UTR;5'UTR	-0.188244	2.07448	-4.72644	4.19963e-06	0.00276261	4.00121
chr2	-	cg24908617	chr2:48757211-48757785	N_Shore	STON1-GTF2A1L	NM_001198593	TSS1500	0.217026	-0.807625	4.72637	4.20083e-06	0.00276261	4.00095
chr7	+	cg10918527		OpenSea	NOD1	NM_006092	5'UTR	0.207635	-0.0867874	4.72619	4.2042e-06	0.00276261	4.00022
chr2	-	cg11189648		OpenSea	SPATS2L;SPATS2L;SPATS2L;SPATS2L;SPATS2L;SPATS2L;SPATS2L	NM_015535;NM_001282735;NM_001282743;NM_001100424;NM_001100422;NM_001100423;NM_001282744	5'UTR;5'UTR;5'UTR;5'UTR;5'UTR;5'UTR;Body	0.252157	-2.44668	4.72456	4.23483e-06	0.00277775	3.99364
chr4	-	cg03296929		OpenSea	IBSP	NM_004967	TSS200	-0.227794	0.907607	-4.72449	4.23602e-06	0.00277775	3.99338
chr17	+	cg08593157	chr17:17685016-17687240	N_Shore	SMCR5;RAI1	NR_024007;NM_030665	TSS1500;5'UTR	0.154865	0.454839	4.72424	4.24076e-06	0.00277775	3.99237
chr4	+	cg00890518	chr4:6910935-6912310	N_Shore	TBC1D14	NM_001113361	TSS1500	0.197032	-2.28007	4.72422	4.24123e-06	0.00277775	3.99227
chr15	-	cg06988896	chr15:78423593-78424096	S_Shelf				0.227945	-0.537822	4.72391	4.24692e-06	0.00277819	3.99105
chr11	+	cg22663142		OpenSea				-0.158231	1.12702	-4.72381	4.2489e-06	0.00277819	3.99063
chr17	-	cg07942622	chr17:1163341-1163773	Island				0.278734	-2.6561	4.7232	4.26037e-06	0.0027834	3.98819
chr9	+	cg08100069	chr9:139014621-139014848	Island				0.196317	-1.05698	4.72273	4.26941e-06	0.00278541	3.98626
chr16	+	cg02445958	chr16:66914167-66914782	N_Shelf				0.181118	-0.126338	4.72267	4.27046e-06	0.00278541	3.98604
chr3	+	cg05924489		OpenSea	AMT;AMT;AMT;NICN1;AMT;AMT;AMT;AMT;AMT;AMT	NR_028435;NM_000481;NM_000481;NM_032316;NM_001164712;NM_001164710;NM_001164712;NM_001164711;NM_001164711;NM_001164710	Body;5'UTR;1stExon;3'UTR;1stExon;1stExon;5'UTR;5'UTR;1stExon;5'UTR	0.181226	-1.62029	4.72224	4.27872e-06	0.00278734	3.98429
chr5	-	cg14272856		OpenSea				0.152896	0.297811	4.72215	4.28043e-06	0.00278734	3.98393
chr4	-	cg04019364		OpenSea	MAML3	NM_018717	Body	0.143873	0.552172	4.72172	4.28855e-06	0.00278741	3.98221
chr6	-	cg24692358		OpenSea				0.274049	2.25877	4.72124	4.29765e-06	0.00278741	3.98029
chr3	+	cg26075423		OpenSea				-0.144904	-0.718666	-4.72124	4.29776e-06	0.00278741	3.98026
chr3	-	cg08140055	chr3:134369464-134370242	N_Shore	KY	NM_178554	Body	0.163621	-0.411583	4.72105	4.30131e-06	0.00278741	3.97951
chr17	-	cg16055665		OpenSea	NPLOC4;NPLOC4;NPLOC4	NR_130140;NR_130139;NM_017921	TSS1500;Body;Body	0.24682	-2.2827	4.72103	4.3017e-06	0.00278741	3.97943
chr2	+	cg07768118		OpenSea	LINC00299	NR_034135	Body	0.13463	0.880563	4.72089	4.30431e-06	0.00278741	3.97888
chr7	+	cg13877930	chr7:1351464-1351904	N_Shore				-0.143291	0.63841	-4.72064	4.30911e-06	0.00278741	3.97787
chr18	+	cg24195903		OpenSea	SERPINB7	NM_001040147	TSS1500	-0.157939	0.363503	-4.7204	4.31374e-06	0.00278741	3.9769
chr11	+	cg17245552		OpenSea	KIAA1549L	NM_012194	Body	-0.200593	0.680838	-4.72027	4.31618e-06	0.00278741	3.97638
chr15	+	cg02983533		OpenSea	ARNT2	NM_014862	Body	-0.14354	-0.506539	-4.71986	4.32409e-06	0.00278741	3.97472
chr4	-	cg20852204		OpenSea	STIM2;STIM2;STIM2	NM_001169117;NM_001169118;NM_020860	Body;Body;Body	0.194337	-1.165	4.71985	4.32422e-06	0.00278741	3.9747
chr10	+	cg24004943		OpenSea	DHX32	NM_018180	TSS200	0.196412	0.998379	4.71932	4.33444e-06	0.00278741	3.97256
chr3	+	cg21646392		OpenSea				-0.193258	1.32967	-4.71927	4.33541e-06	0.00278741	3.97235
chr10	+	cg05251190	chr10:104191984-104192527	S_Shelf	MIR146B	NR_030169	TSS200	0.128458	-0.707934	4.71901	4.3404e-06	0.00278741	3.97131
chr6	+	cg14891040		OpenSea				0.185801	0.244978	4.71882	4.34415e-06	0.00278741	3.97053
chr12	-	cg00651782	chr12:113900750-113906442	Island	LHX5	NM_022363	Body	-0.1719	-3.26675	-4.71855	4.34935e-06	0.00278741	3.96944
chr14	-	cg15149273		OpenSea	RAD51B	NM_133509	Body	-0.184783	1.41965	-4.71831	4.35403e-06	0.00278741	3.96847
chr12	+	cg17834060		OpenSea				0.172407	-0.81363	4.7183	4.35413e-06	0.00278741	3.96845
chr19	+	cg22242591	chr19:42757495-42759475	S_Shore	ERF	NM_006494	TSS1500	0.1669	-1.86758	4.7183	4.35415e-06	0.00278741	3.96844
chr15	+	cg18700043		OpenSea				-0.15976	-0.0357676	-4.71821	4.35594e-06	0.00278741	3.96807
chr10	+	cg15342448		OpenSea	GRID1	NM_017551	Body	0.102765	-0.408963	4.71814	4.35717e-06	0.00278741	3.96781
chr2	-	cg01633232		OpenSea	XRCC5	NM_021141	Body	-0.270584	1.30597	-4.71808	4.35847e-06	0.00278741	3.96754
chr1	-	cg21714592		OpenSea				-0.143807	0.505785	-4.71767	4.36639e-06	0.00278741	3.9659
chr8	+	cg10771504	chr8:103818620-103819495	N_Shore				0.147103	0.0165646	4.71755	4.3686e-06	0.00278741	3.96544
chr6	-	cg12958315	chr6:43230610-43231064	S_Shelf	TTBK1	NM_032538	Body	0.171564	-0.758476	4.71735	4.37259e-06	0.00278741	3.96461
chr12	-	cg14854517	chr12:48152554-48153146	N_Shore	RAPGEF3;RAPGEF3;RAPGEF3;RAPGEF3	NM_001098531;NM_001098531;NM_001098532;NM_006105	1stExon;5'UTR;TSS1500;TSS200	0.288609	-2.07267	4.71728	4.37399e-06	0.00278741	3.96432
chr17	+	cg06058627	chr17:73149830-73150885	N_Shore	HN1;HN1;HN1;HN1;HN1;HN1;HN1;HN1	NM_001288609;NM_001002033;NM_001288609;NM_001288610;NR_109933;NM_001002032;NM_016185;NM_001288611	5'UTR;5'UTR;1stExon;TSS200;Body;Body;Body;Body	-0.196655	-2.92859	-4.71702	4.37894e-06	0.00278741	3.9633
chr8	+	cg10490533		OpenSea	TOX	NM_014729	Body	0.313615	-1.88255	4.71671	4.38504e-06	0.00278741	3.96203
chrX	-	cg14465756		OpenSea				-0.185918	1.54153	-4.71668	4.38554e-06	0.00278741	3.96193
chr1	-	cg21254686		OpenSea				-0.256274	1.03844	-4.71667	4.3858e-06	0.00278741	3.96188
chr7	+	cg18395809	chr7:157494510-157494739	S_Shore	PTPRN2;PTPRN2;PTPRN2	NM_002847;NM_130842;NM_130843	Body;Body;Body	-0.175487	1.03392	-4.71567	4.40534e-06	0.00279579	3.95785
chr1	+	cg12024053		OpenSea	SMYD3;SMYD3	NM_022743;NM_001167740	Body;Body	0.293871	1.15274	4.71542	4.41024e-06	0.00279579	3.95684
chr10	+	cg16389209		OpenSea	ARID5B	NM_032199	Body	-0.186428	0.223937	-4.71534	4.41167e-06	0.00279579	3.95654
chr19	-	cg26890181		OpenSea	KCNN4	NM_002250	TSS1500	-0.187661	0.547287	-4.71514	4.41565e-06	0.00279579	3.95573
chrX	+	cg04188486		OpenSea	SLC9A7;SLC9A7;SLC9A7;SLC9A7	NM_001257291;NM_032591;NM_001257291;NM_032591	ExonBnd;ExonBnd;Body;Body	0.217743	-1.46275	4.71487	4.421e-06	0.00279579	3.95463
chr16	-	cg07714420		OpenSea	KIAA0513	NM_014732	3'UTR	-0.136521	1.10092	-4.71478	4.42269e-06	0.00279579	3.95428
chr18	+	cg03873895		OpenSea	ZNF236;ZNF236	NM_001306089;NM_007345	Body;Body	0.191112	1.36197	4.71473	4.42362e-06	0.00279579	3.95409
chr12	+	cg06152945	chr12:29302034-29302954	S_Shore				0.215889	-3.05935	4.71439	4.43045e-06	0.00279657	3.95269
chr22	+	cg00954769		OpenSea	CYB5R3;CYB5R3;CYB5R3;CYB5R3;CYB5R3	NM_000398;NM_007326;NM_001171661;NM_001129819;NM_001171660	Body;5'UTR;5'UTR;5'UTR;TSS200	0.18329	-1.08265	4.71424	4.43336e-06	0.00279657	3.9521
chr13	-	cg22973653		OpenSea	SPATA13;SPATA13;SPATA13	NM_001166271;NM_001286792;NM_153023	Body;Body;5'UTR	0.214917	-0.0196299	4.71413	4.43542e-06	0.00279657	3.95168
chr2	+	cg07277108		OpenSea				0.182896	0.372886	4.71333	4.45133e-06	0.00280437	3.94843
chr13	+	cg27345945		OpenSea	DIAPH3;DIAPH3;DIAPH3;DIAPH3;DIAPH3;DIAPH3;DIAPH3	NM_001258367;NM_001042517;NM_001258368;NM_001258366;NM_030932;NM_001258369;NM_001258370	Body;Body;Body;Body;Body;Body;Body	0.382325	-0.648225	4.71311	4.45562e-06	0.00280486	3.94756
chr16	+	cg02736481		OpenSea				-0.124786	0.905914	-4.71244	4.4689e-06	0.00281098	3.94486
chr15	+	cg18167020		OpenSea	TCF12;TCF12;TCF12;TCF12	NM_207038;NM_207037;NM_207036;NM_003205	Body;Body;Body;Body	0.144521	0.036059	4.71186	4.48039e-06	0.00281484	3.94253
chr12	-	cg21158075		OpenSea	PRR4;PRH1	NM_001098538;NM_006250	5'UTR;5'UTR	0.31255	-1.13769	4.71173	4.48292e-06	0.00281484	3.94202
chr5	-	cg05883855		OpenSea				0.140709	1.74777	4.71159	4.48565e-06	0.00281484	3.94147
chr7	+	cg12373998		OpenSea				-0.16301	1.58203	-4.71117	4.49407e-06	0.00281635	3.93977
chr5	-	cg02381853		OpenSea				0.186431	-0.862616	4.71112	4.49515e-06	0.00281635	3.93955
chr20	-	cg09624381	chr20:33814545-33815131	N_Shore	MMP24	NM_006690	TSS1500	0.170785	-2.77783	4.7109	4.49945e-06	0.00281682	3.93868
chr16	+	cg27069188	chr16:284478-285395	S_Shore	ITFG3	NM_032039	5'UTR	0.204278	-2.95303	4.71067	4.50406e-06	0.00281729	3.93775
chr3	-	cg26402527		OpenSea	ATP2B2;ATP2B2	NM_001683;NM_001001331	5'UTR;5'UTR	-0.110373	0.859779	-4.71001	4.51721e-06	0.00281729	3.93511
chr7	-	cg16180120		OpenSea	TAX1BP1;TAX1BP1;TAX1BP1;TAX1BP1	NM_001206901;NM_006024;NM_001079864;NM_001206902	5'UTR;5'UTR;5'UTR;5'UTR	0.227509	-1.73334	4.70995	4.51854e-06	0.00281729	3.93484
chr15	+	cg07618330		OpenSea	LOC101928694;LIPC	NR_120338;NM_000236	Body;Body	0.184176	-1.62502	4.70986	4.52026e-06	0.00281729	3.9345
chr8	-	cg03331176	chr8:91657389-91658779	S_Shore	TMEM64;TMEM64	NM_001008495;NM_001146273	TSS1500;TSS1500	0.247497	-2.23575	4.70981	4.5213e-06	0.00281729	3.93429
chr4	+	cg03528730		OpenSea	SEL1L3;SEL1L3;SEL1L3	NM_001297594;NM_015187;NM_001297592	Body;Body;Body	0.121677	0.810202	4.70966	4.52428e-06	0.00281729	3.93369
chr19	-	cg18210893		OpenSea	FAAP24;FAAP24	NM_152266;NM_001300978	3'UTR;3'UTR	0.577202	-0.0292609	4.70962	4.52503e-06	0.00281729	3.93354
chr6	-	cg04690482	chr6:54711153-54712033	Island	FAM83B	NM_001010872	TSS200	0.266024	-3.6079	4.70902	4.53719e-06	0.00282022	3.93111
chr11	-	cg06504162		OpenSea	GALNTL4	NM_198516	Body	-0.115905	1.6628	-4.70902	4.5372e-06	0.00282022	3.93111
chr7	-	cg05788267		OpenSea	SEMA3C	NM_006379	Body	0.168855	0.844618	4.70886	4.54038e-06	0.00282022	3.93047
chr13	+	cg27296174		OpenSea				-0.203436	1.68644	-4.70839	4.54982e-06	0.00282388	3.92859
chr3	+	cg13408795		OpenSea	SLC9A9	NM_173653	Body	0.176244	-1.10233	4.70808	4.55599e-06	0.00282519	3.92736
chrX	+	cg27499404		OpenSea	CNKSR2;CNKSR2;CNKSR2;CNKSR2	NM_001168648;NM_001168649;NM_014927;NM_001168647	Body;Body;Body;Body	0.232025	-0.557034	4.70793	4.55904e-06	0.00282519	3.92675
chr17	+	cg20690125	chr17:74475239-74475452	S_Shore	RHBDF2;RHBDF2	NM_001005498;NM_024599	Body;Body	0.214026	-2.76793	4.70771	4.56361e-06	0.00282582	3.92584
chr17	-	cg21616573		OpenSea				-0.209862	0.70989	-4.70713	4.57523e-06	0.00282764	3.92354
chr11	-	cg27368025	chr11:57414400-57414664	Island	YPEL4	NM_145008	Body	0.164591	-1.4748	4.70688	4.58039e-06	0.00282764	3.92252
chr8	-	cg18896184		OpenSea				-0.182127	-0.134691	-4.70687	4.58054e-06	0.00282764	3.92249
chr8	+	cg05615153		OpenSea				-0.159282	0.728256	-4.70686	4.58079e-06	0.00282764	3.92244
chr11	+	cg09850372		OpenSea	MAML2	NM_032427	TSS1500	-0.148348	-1.03577	-4.70653	4.58742e-06	0.00282942	3.92113
chr20	-	cg09465142	chr20:50108795-50109456	Island	NFATC2;NFATC2;NFATC2	NM_001136021;NM_173091;NM_012340	Body;Body;Body	0.169774	-1.38018	4.70637	4.5908e-06	0.00282942	3.92046
chr19	-	cg08900409		OpenSea	PGPEP1	NM_017712	3'UTR	0.306589	-1.19849	4.70557	4.60711e-06	0.00283727	3.91724
chr1	-	cg27142757		OpenSea				0.188422	-0.182087	4.70419	4.63529e-06	0.00285241	3.91172
chr18	+	cg16024258		OpenSea				0.223771	0.66392	4.704	4.63927e-06	0.00285265	3.91094
chr6	+	cg08905447	chr6:109169468-109170103	N_Shore	ARMC2;ARMC2	NM_001286609;NM_032131	TSS1500;TSS1500	0.241547	-1.3398	4.70361	4.64717e-06	0.00285374	3.9094
chr19	+	cg23200218	chr19:39051804-39052258	N_Shore	RYR1;RYR1	NM_000540;NM_001042723	Body;Body	-0.238619	0.581025	-4.70355	4.64844e-06	0.00285374	3.90915
chr8	-	cg10371464		OpenSea				0.323583	-2.09079	4.70339	4.65182e-06	0.00285374	3.90849
chr8	+	cg25558617		OpenSea	PVT1	NR_003367	Body	0.168416	0.211538	4.70304	4.6589e-06	0.00285588	3.90711
chr2	-	cg03659735	chr2:40006090-40006463	S_Shore	THUMPD2;THUMPD2	NM_025264;NR_028102	TSS1500;TSS1500	0.226128	-1.70556	4.70241	4.67206e-06	0.00286174	3.90455
chr4	+	cg19915620		OpenSea	CCDC109B	NM_017918	Body	-0.203427	0.430923	-4.70177	4.68528e-06	0.00286494	3.90199
chr8	-	cg01081219		OpenSea	LOC102723729	NR_125824	Body	0.336738	-2.80514	4.70168	4.68715e-06	0.00286494	3.90163
chr18	+	cg17738121		OpenSea	CCBE1	NM_133459	Body	-0.147584	0.679133	-4.70151	4.69067e-06	0.00286494	3.90095
chr15	+	cg04353150		OpenSea	HMG20A;HMG20A;HMG20A	NM_018200;NM_001304504;NM_001304505	5'UTR;5'UTR;5'UTR	-0.443723	1.38316	-4.70139	4.69311e-06	0.00286494	3.90048
chr7	+	cg18705808	chr7:1587240-1587693	S_Shore	TMEM184A	NM_001097620	Body	-0.411699	-1.74389	-4.70128	4.69532e-06	0.00286494	3.90005
chr1	-	cg20065449		OpenSea	OR2M5	NM_001004690	TSS1500	0.214489	0.405927	4.69981	4.72607e-06	0.00287869	3.89414
chr3	-	cg05351786	chr3:187387914-187388176	N_Shore	SST	NM_001048	Body	0.301938	-2.7802	4.69968	4.72878e-06	0.00287869	3.89361
chr6	-	cg14758501		OpenSea				-0.237545	1.13707	-4.69889	4.74533e-06	0.00287869	3.89045
chr10	+	cg25111273	chr10:6186520-6187855	S_Shelf	PFKFB3;PFKFB3	NM_001145443;NM_001282630	Body;Body	0.247271	-2.23136	4.69883	4.74668e-06	0.00287869	3.89019
chr20	-	cg09676129	chr20:60540414-60540748	N_Shore				0.236607	-1.87075	4.69879	4.74736e-06	0.00287869	3.89006
chr1	+	cg27049263	chr1:8483389-8484339	S_Shelf	LOC102724552;RERE;RERE	NR_125999;NM_001042681;NM_012102	Body;Body;Body	0.251704	-1.99817	4.69861	4.75132e-06	0.00287869	3.88931
chr10	-	cg20014988		OpenSea	SGMS1	NM_147156	5'UTR	0.0992718	-0.359662	4.69834	4.75694e-06	0.00287869	3.88823
chr11	-	cg04690147	chr11:119210290-119211658	Island	C1QTNF5;C1QTNF5;MFRP	NM_015645;NM_001278431;NM_031433	5'UTR;TSS200;3'UTR	0.227532	-3.63245	4.69833	4.75718e-06	0.00287869	3.88819
chr12	+	cg01660796	chr12:123754049-123754373	N_Shore	CDK2AP1;CDK2AP1;CDK2AP1;CDK2AP1;CDK2AP1	NM_001270433;NM_001270434;NR_073008;NR_073007;NM_004642	5'UTR;TSS200;Body;Body;Body	0.164346	-2.25999	4.69814	4.7611e-06	0.00287869	3.88744
chr11	+	cg22061561	chr11:18727320-18727727	N_Shelf	TMEM86A	NM_153347	3'UTR	-0.139068	1.55733	-4.69792	4.76578e-06	0.00287869	3.88655
chr1	+	cg25595228		OpenSea				0.155043	1.17796	4.69788	4.76669e-06	0.00287869	3.88638
chr5	+	cg04767772	chr5:140741174-140741738	N_Shore	PCDHGB2;PCDHGB2;PCDHGA1;PCDHGA2;PCDHGA3;PCDHGB1;PCDHGA4	NM_018923;NM_032096;NM_018912;NM_018915;NM_018916;NM_018922;NM_018917	TSS200;TSS200;Body;Body;Body;Body;Body	-0.2565	-2.47042	-4.69783	4.76764e-06	0.00287869	3.8862
chr10	-	cg23880374		OpenSea	BTBD16	NM_144587	Body	-0.223933	0.969109	-4.69782	4.76789e-06	0.00287869	3.88615
chr7	+	cg10738119	chr7:75958865-75959074	N_Shore	YWHAG	NM_012479	3'UTR	0.254379	-1.61023	4.69768	4.77087e-06	0.00287869	3.88558
chr6	-	cg11938455		OpenSea	DTNBP1;DTNBP1;DTNBP1	NM_183041;NM_183040;NM_032122	Body;Body;Body	0.219176	-2.63553	4.69754	4.77368e-06	0.00287869	3.88505
chr20	-	cg12230203		OpenSea				0.263074	0.132229	4.69744	4.77583e-06	0.00287869	3.88464
chr7	+	cg16054240		OpenSea	NOD1	NM_006092	Body	0.149431	1.18065	4.69653	4.79515e-06	0.00288407	3.88098
chr18	-	cg05265512	chr18:3448006-3452360	N_Shore	TGIF1;TGIF1	NM_174886;NM_173207	5'UTR;TSS200	0.115766	-1.63257	4.69652	4.79544e-06	0.00288407	3.88093
chr14	-	cg19369116		OpenSea	ADCK1;ADCK1	NM_020421;NM_001142545	Body;Body	0.114644	0.788464	4.69651	4.79565e-06	0.00288407	3.88089
chr13	+	cg04287966		OpenSea	ATP8A2	NM_016529	Body	-0.171718	0.324492	-4.69551	4.8168e-06	0.00288817	3.8769
chr7	-	cg11796827		OpenSea	RAC1;RAC1	NM_018890;NM_006908	Body;Body	0.218957	-1.31832	4.6952	4.82334e-06	0.00288817	3.87567
chr1	-	cg04929510		OpenSea				-0.136657	2.23146	-4.69506	4.82653e-06	0.00288817	3.87507
chr1	-	cg01103730		OpenSea	IL20	NM_018724	TSS1500	0.110211	1.98327	4.69501	4.8275e-06	0.00288817	3.87489
chr18	-	cg26039479		OpenSea	ESCO1	NM_052911	Body	0.206216	0.140379	4.69487	4.83058e-06	0.00288817	3.87431
chr10	+	cg22794031	chr10:134597357-134602649	Island				0.354555	-1.8554	4.69485	4.83093e-06	0.00288817	3.87424
chr11	+	cg06252055	chr11:68924690-68924957	N_Shore	LOC338694	NR_104161	Body	-0.312895	1.49119	-4.69479	4.8323e-06	0.00288817	3.87399
chr6	-	cg14062102		OpenSea				0.202656	0.825614	4.69456	4.83713e-06	0.00288817	3.87308
chr21	-	cg15607221	chr21:16436496-16437864	N_Shore	NRIP1	NM_003489	5'UTR	0.239381	-2.04591	4.69444	4.83974e-06	0.00288817	3.87259
chr18	-	cg27586880		OpenSea	LOC729950	NR_040033	Body	0.161569	0.441324	4.69436	4.84146e-06	0.00288817	3.87227
chr10	-	cg21344746	chr10:80827070-80830537	S_Shore	ZMIZ1	NM_020338	5'UTR	0.25331	-1.78769	4.69423	4.84428e-06	0.00288817	3.87174
chr20	-	cg04530248		OpenSea	CSNK2A1;CSNK2A1;CSNK2A1	NM_177560;NM_177559;NM_001895	Body;Body;Body	0.152235	0.827495	4.69414	4.84608e-06	0.00288817	3.87141
chr12	+	cg05638831		OpenSea	CLSTN3	NM_014718	Body	0.165831	1.08323	4.69324	4.86543e-06	0.00289674	3.86779
chr19	-	cg01858556	chr19:55791274-55791818	S_Shore	HSPBP1;HSPBP1;HSPBP1	NM_001297600;NM_001130106;NM_012267	TSS1500;TSS1500;TSS1500	0.17725	-0.527872	4.69299	4.87082e-06	0.00289674	3.86679
chr12	-	cg16595765	chr12:39300469-39300680	S_Shore				-0.157544	-0.517041	-4.69296	4.87141e-06	0.00289674	3.86668
chr13	+	cg26902985		OpenSea	FRY	NM_023037	Body	0.210442	-1.19084	4.6926	4.87914e-06	0.00289848	3.86524
chr11	-	cg22935248		OpenSea	GALNT18	NM_198516	Body	-0.101052	1.07087	-4.69222	4.88732e-06	0.00289848	3.86372
chr1	-	cg17854471	chr1:1950411-1951479	N_Shore	GABRD	NM_000815	TSS1500	0.183102	-1.30742	4.69212	4.88969e-06	0.00289848	3.86329
chr1	+	cg26954156	chr1:22140891-22141407	N_Shelf	LDLRAD2	NM_001013693	TSS200	0.0935199	-0.561664	4.69207	4.89072e-06	0.00289848	3.86309
chr2	-	cg00298242	chr2:240844829-240845061	N_Shelf				-0.1053	0.336318	-4.69192	4.89401e-06	0.00289848	3.86249
chr15	+	cg23415160		OpenSea	DAPK2	NM_014326	Body	0.261294	-0.80708	4.69168	4.89906e-06	0.00289848	3.86155
chr22	+	cg20170271	chr22:38035350-38035928	N_Shore	SH3BP1	NM_018957	TSS1500	-0.262061	-2.49577	-4.69164	4.89987e-06	0.00289848	3.8614
chr7	+	cg15341579	chr7:74489353-74489930	N_Shelf	WBSCR16	NM_030798	Body	0.215297	1.56333	4.69118	4.90986e-06	0.00290025	3.85955
chr3	+	cg13991154		OpenSea	TRANK1	NM_014831	Body	0.271275	-2.35424	4.69117	4.91016e-06	0.00290025	3.8595
chr17	+	cg13819988		OpenSea	PEMT;PEMT;PEMT;PEMT	NM_007169;NM_148172;NM_001267551;NM_001267552	TSS1500;Body;Body;Body	0.203058	0.561733	4.69099	4.91403e-06	0.00290038	3.85879
chr2	+	cg03821216		OpenSea	DYSF;DYSF;DYSF;DYSF;DYSF;DYSF;DYSF;DYSF;DYSF;DYSF;DYSF;DYSF;DYSF;DYSF	NM_001130981;NM_001130976;NM_003494;NM_001130977;NM_001130979;NM_001130978;NM_001130980;NM_001130983;NM_001130985;NM_001130455;NM_001130984;NM_001130987;NM_001130986;NM_001130982	Body;Body;Body;Body;Body;Body;Body;Body;Body;Body;Body;Body;Body;Body	-0.215485	0.700124	-4.69014	4.93255e-06	0.00290849	3.85538
chr12	+	cg19653417	chr12:132653023-132653236	S_Shore				0.199008	0.582789	4.68919	4.95342e-06	0.00290849	3.85155
chr12	+	cg13458087		OpenSea	SARNP;SARNP;SARNP	NR_026723;NR_026722;NM_033082	Body;Body;Body	0.158065	1.57307	4.68917	4.95378e-06	0.00290849	3.85148
chr9	+	cg14326805	chr9:71736074-71737367	S_Shore	TJP2	NM_001170414	5'UTR	0.159315	-2.01524	4.68897	4.95824e-06	0.00290849	3.85067
chr1	-	cg00638574	chr1:209957721-209958167	N_Shore	C1orf74	NM_152485	Body	-0.123066	0.675145	-4.68876	4.96275e-06	0.00290849	3.84984
chr7	-	cg17678844		OpenSea				0.19604	-0.570019	4.68875	4.963e-06	0.00290849	3.8498
chr1	-	cg17116998		OpenSea				0.182679	-0.202876	4.68865	4.96526e-06	0.00290849	3.84939
chr3	-	cg27275023		OpenSea				0.160092	0.294638	4.68857	4.96698e-06	0.00290849	3.84907
chr12	-	cg02783661	chr12:498098-498920	S_Shelf	CCDC77;CCDC77	NM_001130147;NM_001130148	5'UTR;5'UTR	-0.784298	1.63315	-4.68854	4.96757e-06	0.00290849	3.84896
chr21	-	cg13718831		OpenSea	PKNOX1;PKNOX1	NM_004571;NM_001286258	5'UTR;5'UTR	0.183579	-0.540632	4.68833	4.97228e-06	0.00290849	3.8481
chr10	+	cg04006718		OpenSea	C10orf110;C10orf110;C10orf110;C10orf110;IDI2	NR_024629;NR_027708;NR_027709;NR_024628;NM_033261	Body;Body;Body;Body;Body	0.157806	2.08837	4.6883	4.97294e-06	0.00290849	3.84798
chr8	-	cg10073584	chr8:143879594-143879806	S_Shore				-0.219239	1.21446	-4.68828	4.97328e-06	0.00290849	3.84792
chrX	-	cg16806953	chrX:70273009-70273255	N_Shore				0.290439	-1.68203	4.68818	4.97537e-06	0.00290849	3.84754
chr1	+	cg04581129		OpenSea				-0.149295	-0.238323	-4.68754	4.98967e-06	0.00291412	3.84494
chr13	-	cg13005325		OpenSea				0.221111	-0.422421	4.68729	4.99497e-06	0.00291412	3.84398
chrX	+	cg07787840		OpenSea	IDS;IDS;IDS;IDS	NM_001166550;NM_000202;NR_104128;NM_006123	Body;Body;Body;Body	0.208565	2.51126	4.68725	4.99601e-06	0.00291412	3.84379
chr3	+	cg22710968		OpenSea	CLSTN2	NM_022131	Body	-0.126778	-0.642458	-4.68657	5.01093e-06	0.00291836	3.84109
chr14	-	cg08516846		OpenSea				-0.359081	1.76308	-4.68647	5.01325e-06	0.00291836	3.84067
chr17	+	cg25892761	chr17:78321461-78321987	N_Shelf	RNF213	NM_020914	Body	0.180237	1.3741	4.68618	5.01964e-06	0.00291836	3.83951
chr8	+	cg12983339	chr8:141107837-141110984	S_Shelf	TRAPPC9;TRAPPC9	NM_001160372;NM_031466	Body;Body	0.22251	2.17313	4.68583	5.0273e-06	0.00291836	3.83813
chr1	-	cg21025681		OpenSea	EXOSC10;EXOSC10	NM_002685;NM_001001998	Body;Body	0.165549	0.767368	4.68563	5.03179e-06	0.00291836	3.83732
chr12	-	cg21649013	chr12:132379542-132380052	S_Shore	ULK1	NM_003565	Body	0.161191	-1.72653	4.68538	5.03744e-06	0.00291836	3.8363
chr14	-	cg26076119		OpenSea				0.204085	-0.251536	4.68527	5.03986e-06	0.00291836	3.83587
chr9	+	cg13887021		OpenSea				-0.268472	-2.44621	-4.68517	5.04215e-06	0.00291836	3.83546
chr16	-	cg20717474		OpenSea	SLC5A11;SLC5A11;SLC5A11;SLC5A11;SLC5A11;SLC5A11;SLC5A11;SLC5A11;SLC5A11	NM_052944;NM_001258411;NM_001258414;NM_001258413;NM_001258412;NM_001258411;NM_001258412;NM_001258414;NM_001258413	TSS1500;1stExon;1stExon;1stExon;1stExon;5'UTR;5'UTR;5'UTR;5'UTR	0.15019	-0.576571	4.68514	5.04264e-06	0.00291836	3.83537
chr2	-	cg04580625		OpenSea				-0.232403	0.50632	-4.68511	5.04349e-06	0.00291836	3.83522
chr5	+	cg02747789		OpenSea				-0.188062	1.50827	-4.68489	5.04836e-06	0.00291836	3.83434
chr12	-	cg08693490		OpenSea				0.238758	-2.20298	4.68485	5.04929e-06	0.00291836	3.83418
chrX	+	cg12909479		OpenSea	NHSL2;FLJ44635	NM_001013627;NM_207422	Body;TSS1500	0.298743	-2.17543	4.68465	5.05376e-06	0.00291836	3.83337
chr2	-	cg04430204	chr2:219536410-219536813	S_Shore	STK36;RNF25	NM_015690;NM_022453	Body;TSS1500	0.211719	0.815157	4.6846	5.0547e-06	0.00291836	3.8332
chr4	+	cg20176958		OpenSea	ARHGAP24	NM_001025616	Body	-0.31238	1.61395	-4.6844	5.05917e-06	0.00291882	3.8324
chr14	+	cg18101488		OpenSea				0.128938	-1.19924	4.68414	5.06499e-06	0.00291903	3.83136
chr21	+	cg01855858		OpenSea	TRAPPC10	NM_003274	Body	0.218854	0.356175	4.68406	5.06688e-06	0.00291903	3.83102
chr4	-	cg03021573		OpenSea	SEC31A;SEC31A;SEC31A;SEC31A;SEC31A;SEC31A;SEC31A;SEC31A	NM_014933;NM_001077208;NM_001077207;NM_001077206;NM_016211;NM_001300744;NM_001300745;NM_001191049	Body;Body;Body;Body;Body;Body;Body;Body	-0.223432	1.41528	-4.68379	5.07294e-06	0.0029204	3.82994
chr2	-	cg26154999		OpenSea	FAM124B;FAM124B	NM_024785;NM_001122779	1stExon;1stExon	0.20092	-2.08279	4.68362	5.07678e-06	0.00292049	3.82926
chr7	+	cg23634928	chr7:157476886-157486719	N_Shelf	PTPRN2;PTPRN2;PTPRN2	NM_002847;NM_130842;NM_130843	Body;Body;Body	0.287194	-0.726365	4.68331	5.08363e-06	0.00292232	3.82803
chr8	-	cg21861586		OpenSea				0.198511	-2.55665	4.68243	5.10347e-06	0.00293128	3.8245
chr10	+	cg05265015	chr10:6186520-6187855	S_Shelf	PFKFB3;PFKFB3	NM_001145443;NM_001282630	Body;Body	0.253107	-2.36145	4.68223	5.10784e-06	0.00293128	3.82373
chr15	-	cg21579239	chr15:43212416-43213601	N_Shore	TTBK2	NM_173500	5'UTR	0.163235	-0.512923	4.68213	5.11028e-06	0.00293128	3.82329
chr3	+	cg10584271		OpenSea	ITIH1;ITIH1;ITIH1;ITIH1	NM_001166435;NM_001166434;NM_001166436;NM_002215	5'UTR;Body;5'UTR;Body	-0.20946	0.221906	-4.68057	5.14551e-06	0.00294286	3.81707
chr16	+	cg08987251	chr16:58767447-58768328	S_Shore	GOT2	NM_002080	TSS1500	0.213715	-1.54428	4.68055	5.14599e-06	0.00294286	3.81698
chr1	-	cg13092108	chr1:26856191-26856684	S_Shore	RPS6KA1	NM_002953	Body	0.113707	-1.3779	4.68048	5.14744e-06	0.00294286	3.81673
chr6	+	cg14486632		OpenSea				-0.160723	1.69755	-4.68046	5.14793e-06	0.00294286	3.81664
chr19	-	cg20434926	chr19:46181220-46181455	Island	GIPR	NM_000164	Body	0.504877	-2.52236	4.68037	5.15005e-06	0.00294286	3.81627
chr7	+	cg23363754	chr7:29605827-29606290	Island	PRR15	NM_175887	Body	-0.435981	-1.89096	-4.68025	5.15271e-06	0.00294286	3.8158
chr21	+	cg09894294		OpenSea				-0.204644	0.125537	-4.67977	5.16361e-06	0.00294626	3.81389
chr8	-	cg22831658		OpenSea	IDO2	NM_194294	Body	0.257913	-2.70323	4.67967	5.16608e-06	0.00294626	3.81345
chr8	+	cg08345859	chr8:42009723-42011098	S_Shore	AP3M2;AP3M2;AP3M2;AP3M2	NM_006803;NM_001134296;NM_006803;NM_001134296	5'UTR;5'UTR;ExonBnd;ExonBnd	-0.209283	1.16323	-4.67944	5.17134e-06	0.00294715	3.81253
chr11	-	cg01407861		OpenSea	MICALCL	NM_032867	TSS1500	0.173938	-0.21919	4.67908	5.17952e-06	0.00294969	3.8111
chr16	+	cg08305696		OpenSea				0.142829	0.425675	4.67815	5.20067e-06	0.00295962	3.8074
chr5	+	cg04533116	chr5:1170702-1170941	N_Shore				0.23665	-1.27378	4.67753	5.2151e-06	0.00296278	3.80489
chr11	-	cg13000597		OpenSea	SYT13;SYT13	NM_001247987;NM_020826	Body;Body	0.192921	0.505722	4.6774	5.21793e-06	0.00296278	3.8044
chr9	+	cg14560006	chr9:140172613-140176105	N_Shore	C9orf167	NM_017723	TSS1500	0.209232	-0.969102	4.67718	5.22315e-06	0.00296278	3.8035
chr9	+	cg16051589	chr9:5437566-5437996	S_Shore	PLGRKT	NM_018465	TSS1500	-0.244818	0.312902	-4.67694	5.22851e-06	0.00296278	3.80257
chr1	-	cg25210609	chr1:19638207-19639309	S_Shelf	PQLC2;PQLC2;PQLC2	NM_001040126;NM_001040125;NM_017765	5'UTR;5'UTR;5'UTR	0.264005	-1.78776	4.67669	5.23427e-06	0.00296278	3.80157
chr6	-	cg03497846		OpenSea				0.290173	-2.58343	4.67659	5.23676e-06	0.00296278	3.80114
chr2	-	cg07558716		OpenSea				-0.159925	1.63301	-4.67643	5.24037e-06	0.00296278	3.80051
chr6	+	cg20363083		OpenSea				0.146053	-1.00977	4.67634	5.24233e-06	0.00296278	3.80017
chr10	-	cg16111671		OpenSea	NSUN6	NM_182543	Body	0.178582	1.21174	4.67624	5.24477e-06	0.00296278	3.79975
chr17	-	cg09575542		OpenSea	CACNA1G;CACNA1G;CACNA1G;CACNA1G;CACNA1G;CACNA1G;CACNA1G;CACNA1G;CACNA1G;CACNA1G;CACNA1G;CACNA1G;CACNA1G;CACNA1G	NM_018896;NM_198388;NM_198378;NM_198376;NM_198385;NM_198384;NM_198396;NM_198377;NM_198387;NM_198386;NM_198380;NM_198383;NM_198379;NM_198382	3'UTR;3'UTR;3'UTR;3'UTR;3'UTR;3'UTR;3'UTR;3'UTR;3'UTR;3'UTR;3'UTR;3'UTR;3'UTR;3'UTR	0.167232	0.813331	4.67608	5.24836e-06	0.00296278	3.79913
chr20	+	cg03736446		OpenSea				0.170947	0.177499	4.67569	5.25742e-06	0.00296278	3.79757
chr17	-	cg27558433	chr17:21178819-21179690	S_Shelf				0.168827	-0.617413	4.67566	5.25826e-06	0.00296278	3.79743
chrX	-	cg00224900		OpenSea				0.246559	0.504246	4.67559	5.25978e-06	0.00296278	3.79716
chr2	-	cg22570405		OpenSea	PRKCE	NM_005400	Body	-0.157329	-0.482517	-4.67523	5.26822e-06	0.00296278	3.79571
chr13	+	cg26745060		OpenSea	DLEU1	NR_109974	Body	-0.252312	1.12073	-4.67495	5.27458e-06	0.00296278	3.79462
chr14	+	cg01066011		OpenSea	CTAGE5;CTAGE5;CTAGE5;CTAGE5;CTAGE5;CTAGE5;CTAGE5	NM_203356;NM_001247988;NM_203354;NM_001247990;NM_005930;NM_001247989;NM_203355	5'UTR;5'UTR;Body;5'UTR;Body;Body;Body	0.114382	1.87373	4.67473	5.27972e-06	0.00296278	3.79374
chr15	-	cg04021738	chr15:42782959-42783377	S_Shore	ZNF106	NM_001284307	TSS1500	-0.196618	-1.31922	-4.67464	5.28194e-06	0.00296278	3.79335
chr15	+	cg21029108		OpenSea				0.136865	1.4567	4.67457	5.28361e-06	0.00296278	3.79307
chr12	+	cg08257984		OpenSea				0.128984	1.77341	4.67429	5.28998e-06	0.00296278	3.79198
chr10	+	cg02179936		OpenSea				0.342447	-0.557564	4.67429	5.29007e-06	0.00296278	3.79196
chr10	-	cg24525763	chr10:135075001-135075452	Island				-0.160372	-3.6324	-4.67403	5.29603e-06	0.00296278	3.79094
chr18	-	cg18631512		OpenSea				0.205227	-1.27768	4.67403	5.29604e-06	0.00296278	3.79094
chr3	+	cg16665765		OpenSea	CTDSPL;CTDSPL	NM_005808;NM_001008392	Body;Body	0.159647	-1.47355	4.67391	5.29899e-06	0.00296278	3.79043
chr16	+	cg01016829		OpenSea				0.194285	0.244415	4.67375	5.30263e-06	0.00296278	3.78981
chr7	-	cg02154558		OpenSea	FOXK1	NM_001037165	Body	0.211772	-1.70674	4.67374	5.30281e-06	0.00296278	3.78978
chrX	-	cg19274629		OpenSea	ASB12	NM_130388	5'UTR	-0.22487	-1.1236	-4.67363	5.30541e-06	0.00296278	3.78934
chr14	-	cg15335843		OpenSea				0.206414	-0.825679	4.67357	5.30693e-06	0.00296278	3.78908
chr15	+	cg13081670	chr15:79603220-79604093	S_Shelf	TMED3;TMED3;TMED3	NR_125394;NM_007364;NM_001301203	Body;Body;Body	0.15564	1.16263	4.67329	5.31333e-06	0.00296427	3.78799
chr6	+	cg10768316		OpenSea	SFT2D1	NM_145169	Body	0.146914	-0.115688	4.67295	5.32126e-06	0.00296437	3.78663
chr10	+	cg25627850	chr10:111767087-111768355	Island	ADD3;ADD3;ADD3-AS1;ADD3	NM_001121;NM_016824;NR_038943;NM_019903	TSS1500;TSS1500;Body;5'UTR	-0.146758	-2.91233	-4.67287	5.32319e-06	0.00296437	3.7863
chr22	-	cg18473686		OpenSea	SYN3	NM_001135774	5'UTR	-0.111603	-0.614683	-4.67281	5.3247e-06	0.00296437	3.78605
chr9	+	cg00953809		OpenSea				0.162663	-1.52115	4.6726	5.3297e-06	0.00296508	3.7852
chr20	+	cg04037197		OpenSea	PLCB4;PLCB4;PLCB4	NM_182797;NM_182797;NM_001172646	1stExon;5'UTR;5'UTR	-0.193535	1.31384	-4.67229	5.33691e-06	0.00296701	3.78397
chr21	+	cg16770288		OpenSea	LOC101928107	NR_109961	TSS1500	0.182951	-2.89846	4.67203	5.34292e-06	0.00296828	3.78295
chr7	+	cg24384430	chr7:128430707-128432003	S_Shore	CCDC136;CCDC136	NM_001201372;NM_022742	Body;Body	0.324431	-2.75119	4.67152	5.35512e-06	0.00297154	3.78089
chr14	+	cg26177915	chr14:105780339-105782027	Island	BRF1;BRF1;PACS2;PACS2;PACS2	NM_001242787;NM_001242786;NM_001100913;NM_015197;NM_001243127	TSS200;TSS200;Body;Body;5'UTR	0.199537	-2.58273	4.67147	5.35627e-06	0.00297154	3.78069
chr12	-	cg22491193		OpenSea	PPFIA2;PPFIA2;PPFIA2;PPFIA2;PPFIA2;PPFIA2;PPFIA2;PPFIA2;PPFIA2;PPFIA2	NM_001220479;NM_001220480;NM_001220474;NM_001220473;NM_001282536;NM_001220478;NM_001220477;NM_003625;NM_001220476;NM_001220475	Body;Body;Body;Body;Body;Body;Body;Body;Body;Body	-0.13658	1.83041	-4.67105	5.36621e-06	0.00297438	3.77901
chr3	-	cg22987447	chr3:157260666-157261224	Island	C3orf55;C3orf55;C3orf55;C3orf55	NM_001099777;NM_001130001;NM_001130002;NR_024016	TSS200;TSS200;TSS200;TSS200	0.219087	-3.93386	4.67083	5.37138e-06	0.00297438	3.77814
chr2	-	cg15947193	chr2:27994470-27994944	S_Shelf	MRPL33;MRPL33	NM_004891;NM_145330	Body;Body	0.277524	-2.05635	4.67055	5.37789e-06	0.00297438	3.77704
chr11	-	cg01968525		OpenSea	AMBRA1	NM_017749	5'UTR	0.253267	-2.49783	4.67042	5.381e-06	0.00297438	3.77652
chr8	-	cg26621400		OpenSea	PTK2B;PTK2B;PTK2B;PTK2B	NM_173174;NM_004103;NM_173176;NM_173175	5'UTR;5'UTR;5'UTR;5'UTR	0.361347	-1.55112	4.67034	5.38286e-06	0.00297438	3.7762
chrX	+	cg07021409		OpenSea	MAMLD1;MAMLD1;MAMLD1	NM_001177465;NM_001177466;NM_005491	Body;Body;Body	0.277076	-2.30862	4.6702	5.38629e-06	0.00297438	3.77563
chr19	-	cg02253236	chr19:1046249-1047701	Island	ABCA7	NM_019112	Body	-0.17902	1.1035	-4.67014	5.38761e-06	0.00297438	3.77541
chr13	+	cg20334079		OpenSea	TNFRSF19	NM_148957	TSS200	-0.273945	-0.34595	-4.66951	5.40266e-06	0.0029767	3.77288
chr9	+	cg00238698		OpenSea	PBX3;PBX3;PBX3;PBX3	NR_024123;NR_024122;NM_006195;NM_001134778	Body;Body;Body;Body	0.237058	1.17608	4.66949	5.40306e-06	0.0029767	3.77281
chr2	-	cg12955870		OpenSea	ABCB11	NM_003742	TSS200	0.136404	0.1066	4.66942	5.40471e-06	0.0029767	3.77253
chr16	-	cg09641689	chr16:54962422-54967805	Island	IRX5	NM_005853	1stExon	0.394756	-2.85767	4.66932	5.40729e-06	0.0029767	3.7721
chr10	-	cg26366092	chr10:32048716-32049423	N_Shelf				0.107057	-1.1495	4.66904	5.41373e-06	0.0029767	3.77102
chr10	+	cg02887712		OpenSea	MIR605;PRKG1;PRKG1	NR_030336;NM_001098512;NM_006258	TSS1500;Body;Body	-0.167461	0.815362	-4.66902	5.41439e-06	0.0029767	3.77091
chr10	+	cg08171091		OpenSea	SFTPD	NM_003019	TSS1500	-0.24231	2.06959	-4.66886	5.41803e-06	0.0029767	3.7703
chr11	+	cg26731131		OpenSea				0.119472	-0.913969	4.66848	5.42713e-06	0.00297955	3.76878
chr3	+	cg11458629		OpenSea	TMEM110-MUSTN1;TMEM110	NM_001198974;NM_198563	Body;Body	0.198052	1.36688	4.66817	5.43454e-06	0.00297955	3.76755
chr3	+	cg24056885		OpenSea	ABCC5-AS1;ABCC5;ABCC5	NR_046570;NM_005688;NM_001023587	TSS200;Body;Body	0.334758	-2.28907	4.668	5.43861e-06	0.00297955	3.76687
chr20	-	cg19805896		OpenSea				0.156766	0.482073	4.66783	5.44288e-06	0.00297955	3.76616
chr2	+	cg25617952	chr2:173420200-173421443	S_Shore	PDK1;PDK1;PDK1;PDK1	NR_103731;NR_103729;NM_001278549;NM_002610	Body;Body;Body;Body	0.262997	-1.96258	4.66776	5.44446e-06	0.00297955	3.76589
chr1	+	cg15690542	chr1:151170847-151171532	S_Shore	PIP5K1A;PIP5K1A;PIP5K1A;PIP5K1A	NM_001135636;NM_003557;NM_001135637;NM_001135638	Body;Body;Body;Body	-0.187126	0.0763427	-4.66771	5.44573e-06	0.00297955	3.76568
chr15	+	cg27181375		OpenSea				0.179161	-1.714	4.66734	5.45458e-06	0.00297964	3.76421
chr16	-	cg26578983		OpenSea	KIAA0513	NM_014732	5'UTR	0.180896	-0.203194	4.66704	5.46184e-06	0.00297964	3.76301
chr1	+	cg16243197	chr1:182808312-182809122	N_Shore	DHX9	NM_001357	TSS1500	-0.116997	1.62764	-4.66695	5.46401e-06	0.00297964	3.76265
chr2	+	cg15490643		OpenSea	C2orf34	NM_024766	Body	0.212768	-2.48305	4.66693	5.46433e-06	0.00297964	3.76259
chr1	-	cg07382920	chr1:3566445-3569636	Island	TP73;WDR8	NM_005427;NM_017818	TSS1500;TSS1500	0.140195	-1.52904	4.66692	5.46465e-06	0.00297964	3.76254
chr2	+	cg24246165		OpenSea	ACYP2	NM_138448	Body	0.206864	1.56897	4.66657	5.47318e-06	0.00298225	3.76113
chr1	+	cg14103000		OpenSea				0.107349	-0.978697	4.66615	5.48308e-06	0.0029827	3.75949
chr2	-	cg05275752		OpenSea	GALM	NM_138801	TSS200	0.233794	-2.178	4.66612	5.48387e-06	0.0029827	3.75936
chr5	+	cg05241830		OpenSea				-0.127774	1.60024	-4.66606	5.48528e-06	0.0029827	3.75913
chr20	-	cg07234571		OpenSea	NDRG3;NDRG3;NDRG3	NR_038370;NM_022477;NM_032013	Body;5'UTR;5'UTR	-0.199907	0.175975	-4.6659	5.48924e-06	0.00298282	3.75847
chr11	-	cg21916461		OpenSea	LRP5	NM_002335	Body	0.175389	-2.93383	4.66564	5.49548e-06	0.00298417	3.75744
chr1	-	cg24813313	chr1:40105010-40105707	S_Shore	HEYL	NM_014571	TSS1500	0.111731	0.744717	4.66487	5.51416e-06	0.00299226	3.75437
chr19	-	cg08837884	chr19:4543407-4544578	N_Shelf	LRG1	NM_052972	TSS1500	0.203881	-0.100622	4.66447	5.52394e-06	0.00299552	3.75276
chr1	+	cg27230067		OpenSea	AK5;AK5	NM_174858;NM_012093	Body;Body	0.129095	-0.223885	4.66429	5.52829e-06	0.00299584	3.75205
chr11	-	cg01074365	chr11:712310-712515	S_Shore	EPS8L2	NM_022772	Body	-0.136883	0.246431	-4.66358	5.54549e-06	0.00300134	3.74923
chr13	+	cg13917287	chr13:99404482-99405103	N_Shelf	SLC15A1	NM_005073	Body	-0.171216	1.2505	-4.66322	5.55448e-06	0.00300134	3.74777
chr10	-	cg06216231		OpenSea	ARMC4;ARMC4;ARMC4;ARMC4	NM_001290020;NM_018076;NM_001290020;NM_018076	ExonBnd;ExonBnd;Body;Body	-0.244524	1.41947	-4.66319	5.5552e-06	0.00300134	3.74765
chr5	-	cg03005767		OpenSea	CTNND2;CTNND2;CTNND2;CTNND2;CTNND2	NR_109988;NM_001288716;NM_001288715;NM_001332;NM_001288717	Body;Body;Body;Body;5'UTR	-0.246597	-0.940943	-4.66311	5.55702e-06	0.00300134	3.74735
chr10	+	cg03743584		OpenSea	PRAP1;PRAP1;PRAP1;PRAP1	NM_001145201;NM_145202;NM_001145201;NM_145202	1stExon;1stExon;5'UTR;5'UTR	0.13005	-1.30487	4.6631	5.55733e-06	0.00300134	3.7473
chr22	-	cg21147635		OpenSea	MICAL3	NM_015241	5'UTR	0.100945	0.738921	4.66254	5.57106e-06	0.00300628	3.74507
chr4	-	cg06943431	chr4:3475058-3475360	N_Shore	DOK7;DOK7	NM_173660;NM_001164673	Body;Body	-0.175163	1.01207	-4.66242	5.57405e-06	0.00300628	3.74458
chr10	+	cg22593815	chr10:132873656-132873875	N_Shore				-0.231559	2.33559	-4.66173	5.59089e-06	0.00301232	3.74185
chr17	+	cg11252306		OpenSea				0.195379	0.683037	4.66165	5.59282e-06	0.00301232	3.74153
chr21	+	cg07952254		OpenSea				0.192836	-2.65106	4.66098	5.60936e-06	0.00301918	3.73886
chrX	+	cg25558667		OpenSea	WWC3	NM_015691	Body	0.447552	-0.394288	4.66027	5.62688e-06	0.00302599	3.73603
chr1	+	cg17691555		OpenSea	LBR;LBR	NM_194442;NM_002296	Body;Body	0.249629	-2.06952	4.66016	5.62964e-06	0.00302599	3.73559
chr6	+	cg18756426		OpenSea	PACRG;PACRG;PACRG	NM_152410;NM_001080378;NM_001080379	Body;Body;Body	-0.140858	-0.422168	-4.65993	5.63538e-06	0.00302703	3.73467
chr8	-	cg23572726		OpenSea				0.156454	0.185985	4.65963	5.64276e-06	0.00302895	3.73348
chr14	+	cg05949017		OpenSea				0.148242	-0.771375	4.65879	5.66368e-06	0.00303616	3.73013
chr10	+	cg26391229		OpenSea	ACADSB	NM_001609	Body	0.153264	-1.95205	4.65877	5.66426e-06	0.00303616	3.73004
chr3	-	cg17670427		OpenSea	SCN5A;SCN5A;SCN5A;SCN5A;SCN5A;SCN5A	NM_001099405;NM_001099404;NM_001160161;NM_001160160;NM_198056;NM_000335	Body;Body;Body;Body;Body;Body	-0.175955	0.652403	-4.65863	5.66766e-06	0.00303616	3.72949
chr20	-	cg07056964	chr20:54578603-54580678	Island	CBLN4	NM_080617	TSS200	0.158628	-4.03829	4.6582	5.67835e-06	0.00303984	3.72778
chr17	+	cg05562608		OpenSea	LPO;LPO;LPO	NR_027647;NM_001160102;NM_006151	Body;Body;Body	0.182445	-0.560517	4.65797	5.6842e-06	0.00304092	3.72685
chr17	-	cg06607679	chr17:47547371-47547884	S_Shelf				-0.118812	0.199038	-4.6577	5.69083e-06	0.00304242	3.7258
chr7	+	cg22169990	chr7:150783480-150785040	S_Shore	AGAP3;AGAP3	NM_001042535;NM_031946	Body;Body	0.239017	-0.546014	4.65737	5.69913e-06	0.00304336	3.72448
chr6	-	cg00421846	chr6:41340667-41342543	N_Shore				-0.153793	-3.2578	-4.65733	5.70027e-06	0.00304336	3.72429
chr17	+	cg09245003		OpenSea	RNMTL1	NM_018146	3'UTR	0.193919	0.259784	4.65696	5.70937e-06	0.00304509	3.72285
chr16	+	cg00664454		OpenSea	CPNE2	NM_152727	Body	0.22042	0.645844	4.65689	5.71117e-06	0.00304509	3.72256
chr22	+	cg10685542		OpenSea	FAM19A5;FAM19A5	NM_001082967;NM_015381	Body;Body	-0.139741	0.649832	-4.65664	5.71744e-06	0.00304639	3.72157
chr3	+	cg09787101		OpenSea	LPP;LPP;LPP	NM_001167671;NM_001167672;NM_005578	Body;Body;Body	0.200834	0.0595059	4.656	5.73361e-06	0.00304823	3.71901
chr10	-	cg10380524		OpenSea	SORCS1;SORCS1;SORCS1;SORCS1;SORCS1;SORCS1	NM_001013031;NM_001206570;NM_052918;NM_001206572;NM_001206569;NM_001206571	Body;Body;Body;Body;Body;Body	-0.15693	0.409088	-4.65596	5.73464e-06	0.00304823	3.71885
chr14	-	cg04227591		OpenSea	SLC10A1;SLC10A1	NM_003049;NM_003049	5'UTR;1stExon	0.150011	1.40292	4.6559	5.73613e-06	0.00304823	3.71861
chr5	+	cg20780180		OpenSea	SNX24	NM_014035	Body	-0.280177	0.962486	-4.65589	5.73623e-06	0.00304823	3.7186
chr4	+	cg01584478		OpenSea	LRBA;LRBA	NM_006726;NM_001199282	Body;Body	0.248089	0.473999	4.65567	5.74195e-06	0.00304923	3.71769
chr6	-	cg00017709		OpenSea				-0.238652	0.677	-4.65503	5.75816e-06	0.00305579	3.71514
chr7	+	cg08316080	chr7:72838383-72838815	N_Shelf				0.185096	-1.69217	4.65432	5.77609e-06	0.00306301	3.71232
chr5	+	cg05190595	chr5:173043123-173043895	N_Shore	BOD1;BOD1	NM_001159651;NM_138369	Body;Body	-0.183271	-3.08435	-4.65412	5.78109e-06	0.00306301	3.71154
chr13	-	cg12454229	chr13:111745493-111745697	N_Shore				-0.147126	0.101341	-4.65397	5.78508e-06	0.00306301	3.71091
chr11	+	cg19500902		OpenSea	DAGLA	NM_006133	Body	-0.118164	1.31946	-4.65376	5.79019e-06	0.00306301	3.71011
chr12	+	cg22126976		OpenSea	NCKAP5L	NM_001037806	5'UTR	0.196027	-0.0143376	4.65373	5.79104e-06	0.00306301	3.70998
chr8	+	cg23625162		OpenSea				0.146716	-0.271811	4.6531	5.80714e-06	0.00306851	3.70747
chr3	-	cg00457403	chr3:187387914-187388176	N_Shore	SST	NM_001048	Body	0.293946	-2.18417	4.653	5.80979e-06	0.00306851	3.70705
chr8	-	cg19818916		OpenSea	ASAP1;ASAP1	NM_001247996;NM_018482	Body;Body	0.185206	-1.68415	4.65287	5.81302e-06	0.00306851	3.70655
chr4	+	cg13555890		OpenSea	HERC3;HERC3	NM_014606;NM_001271602	Body;5'UTR	0.0974837	0.303843	4.65263	5.81917e-06	0.00306971	3.70559
chr9	+	cg08423568		OpenSea	MLLT3;MLLT3	NM_001286691;NM_004529	Body;Body	-0.21625	0.722735	-4.65242	5.82452e-06	0.0030705	3.70476
chr2	+	cg04112147		OpenSea				-0.189146	0.680296	-4.65225	5.82889e-06	0.00307076	3.70408
chr16	+	cg05322500	chr16:30825528-30825978	N_Shore				0.223333	-2.10313	4.65205	5.83399e-06	0.00307141	3.70329
chr3	-	cg16053570		OpenSea	TRANK1	NM_014831	Body	0.102033	0.627898	4.65181	5.84022e-06	0.00307229	3.70232
chr14	+	cg05391944		OpenSea				-0.135006	0.020115	-4.65168	5.84339e-06	0.00307229	3.70183
chr10	-	cg26528744		OpenSea	PPP3CB;PPP3CB;PPP3CB;PPP3CB;PPP3CB	NM_001289969;NM_001142354;NM_001142353;NM_021132;NM_001289968	5'UTR;Body;Body;Body;Body	-0.300027	1.40144	-4.65122	5.85527e-06	0.0030765	3.69999
chr1	-	cg07894338		OpenSea				0.227936	-1.68329	4.64932	5.90432e-06	0.00310022	3.69243
chr1	+	cg01151439		OpenSea				0.108822	0.484179	4.6486	5.92315e-06	0.00310673	3.68955
chr4	+	cg10122531		OpenSea				0.285744	-2.17345	4.64854	5.92455e-06	0.00310673	3.68934
chr11	+	cg24944820	chr11:61722744-61723483	Island	BEST1;BEST1	NM_004183;NM_001139443	Body;Body	0.203608	-2.22876	4.64835	5.92968e-06	0.00310737	3.68855
chr1	+	cg16502826	chr1:967966-970238	Island	AGRN	NM_198576	Body	-0.132841	-0.228431	-4.64792	5.94065e-06	0.00311107	3.68688
chr7	-	cg05403383		OpenSea	CLDN15;CLDN15;CLDN15	NM_001185080;NM_001185080;NM_014343	5'UTR;1stExon;TSS200	0.231142	-1.77294	4.64713	5.96128e-06	0.00311922	3.68374
chr12	+	cg00476608	chr12:7046237-7047257	N_Shore	ATN1;ATN1	NM_001940;NM_001007026	Body;Body	0.183697	-0.275686	4.64687	5.96834e-06	0.00311922	3.68267
chr11	-	cg02336919		OpenSea	IGHMBP2	NM_002180	Body	0.240241	-1.13463	4.64682	5.9694e-06	0.00311922	3.6825
chr1	-	cg14817175		OpenSea	MYOM3	NM_152372	Body	0.150542	-0.127937	4.64665	5.97405e-06	0.00311922	3.6818
chr3	+	cg21182101		OpenSea				-0.160525	0.376175	-4.64658	5.97584e-06	0.00311922	3.68153
chr10	+	cg24241655		OpenSea	ZRANB1	NM_017580	Body	0.183469	0.521604	4.6461	5.98841e-06	0.00312373	3.67962
chr20	+	cg15760580		OpenSea	KIAA1755	NM_001029864	Body	-0.190856	1.37835	-4.64529	6.00982e-06	0.00313194	3.67639
chr1	+	cg11650925		OpenSea				-0.167449	0.334547	-4.64516	6.01327e-06	0.00313194	3.67587
chr4	+	cg24750091		OpenSea				0.212767	0.177141	4.64495	6.01869e-06	0.00313194	3.67506
chr17	-	cg03250832		OpenSea	PITPNC1;PITPNC1	NM_181671;NM_012417	Body;Body	0.199609	-2.7583	4.64479	6.02305e-06	0.00313194	3.6744
chr20	+	cg26452556		OpenSea	KIZ;KIZ;KIZ;KIZ	NM_018474;NM_001276389;NM_001163023;NM_001163022	Body;Body;Body;Body	0.150868	1.44411	4.64466	6.02639e-06	0.00313194	3.6739
chr20	-	cg18409343		OpenSea	NDRG3;NDRG3;NDRG3	NR_038370;NM_022477;NM_032013	Body;Body;Body	0.170029	0.659129	4.64428	6.03639e-06	0.00313194	3.6724
chr9	+	cg08833971		OpenSea	NUP214	NM_005085	Body	0.198357	1.33877	4.64425	6.03729e-06	0.00313194	3.67226
chr10	+	cg10926336		OpenSea	DCLRE1A;DCLRE1A	NM_014881;NM_001271816	Body;Body	0.313414	-2.03862	4.64377	6.04997e-06	0.00313194	3.67036
chr14	+	cg14238662	chr14:77605885-77608304	Island	ZDHHC22	NM_174976	TSS200	-0.110095	-2.82236	-4.64351	6.05683e-06	0.00313194	3.66933
chrX	-	cg24822140		OpenSea	ZNF81	NM_007137	Body	0.283011	-2.32504	4.64339	6.06011e-06	0.00313194	3.66884
chr11	+	cg25592259		OpenSea				-0.124954	0.928975	-4.64335	6.06119e-06	0.00313194	3.66868
chr3	+	cg03694660		OpenSea				0.107674	0.362915	4.64326	6.06348e-06	0.00313194	3.66834
chr7	-	cg24092655		OpenSea	RAPGEF5;RAPGEF5	NM_012294;NM_012294	ExonBnd;Body	-0.150924	1.24563	-4.64326	6.06348e-06	0.00313194	3.66834
chr10	-	cg19098743	chr10:180582-182452	N_Shore	ZMYND11;ZMYND11;ZMYND11;ZMYND11;ZMYND11	NM_006624;NM_212479;NM_001202466;NM_001202465;NM_001202464	TSS1500;TSS1500;TSS1500;TSS1500;TSS1500	0.115831	-2.23058	4.64324	6.06398e-06	0.00313194	3.66827
chr15	-	cg01511718		OpenSea				-0.158609	0.774386	-4.64319	6.06548e-06	0.00313194	3.66804
chr9	-	cg16118999		OpenSea	DENND1A;DENND1A	NM_020946;NM_024820	Body;Body	0.283605	-0.83024	4.64312	6.06724e-06	0.00313194	3.66778
chr8	-	cg02686809		OpenSea				0.156907	0.349077	4.64281	6.07539e-06	0.00313336	3.66656
chr7	-	cg01492538	chr7:2774444-2774655	Island	GNA12	NM_007353	Body	0.217462	-1.58514	4.64272	6.07787e-06	0.00313336	3.66619
chr2	+	cg04848957	chr2:44314288-44314564	S_Shelf				0.278446	0.22186	4.64221	6.09142e-06	0.00313831	3.66417
chr13	+	cg00408263		OpenSea				0.177966	1.48275	4.64173	6.10442e-06	0.00313962	3.66224
chr16	+	cg10215414		OpenSea	KCTD19;LRRC36	NM_001100915;NM_018296	TSS1500;Body	0.130689	-1.6438	4.6417	6.10521e-06	0.00313962	3.66213
chr22	-	cg19767180		OpenSea	SULT4A1	NM_014351	Body	-0.123072	0.758255	-4.64168	6.10581e-06	0.00313962	3.66204
chr15	+	cg25240753		OpenSea	LOC101927153	NR_120321	Body	0.170438	-0.393429	4.64116	6.11958e-06	0.00314281	3.66
chr12	+	cg18801780		OpenSea	KSR2	NM_173598	Body	-0.169556	0.299708	-4.64115	6.11993e-06	0.00314281	3.65995
chr18	+	cg24821419		OpenSea				0.249195	-0.293765	4.64075	6.13073e-06	0.00314632	3.65835
chr17	-	cg06501991	chr17:79026043-79026355	N_Shelf	BAIAP2;BAIAP2;BAIAP2;BAIAP2	NM_017450;NM_006340;NM_001144888;NM_017451	Body;Body;Body;Body	-0.504263	-1.66817	-4.64027	6.14351e-06	0.00315085	3.65646
chr15	+	cg22095582		OpenSea	C15orf42	NM_152259	Body	0.102903	-0.921014	4.63972	6.15848e-06	0.00315586	3.65426
chr11	-	cg15717764		OpenSea	OPCML;OPCML	NM_002545;NM_001012393	Body;Body	0.204616	-1.02129	4.63961	6.16124e-06	0.00315586	3.65385
chr21	-	cg08134999		OpenSea	MX2	NM_002463	Body	0.162708	1.15143	4.63944	6.16598e-06	0.00315626	3.65316
chr12	-	cg01671590		OpenSea	INHBC	NM_005538	3'UTR	0.141176	-0.39185	4.63872	6.18545e-06	0.00316418	3.6503
chr15	-	cg14931933		OpenSea	SLCO3A1;SLCO3A1	NM_013272;NM_001145044	Body;Body	0.270126	-2.42751	4.63768	6.21381e-06	0.00317474	3.64616
chr1	+	cg01531610		OpenSea				0.152978	0.695439	4.63767	6.21409e-06	0.00317474	3.64612
chr21	-	cg02833474	chr21:45584141-45584451	N_Shore				-0.170821	1.06983	-4.63727	6.22496e-06	0.0031764	3.64453
chr19	-	cg19383121	chr19:33685146-33686085	N_Shore	LRP3	NM_002333	TSS1500	0.145266	-2.10504	4.63721	6.22645e-06	0.0031764	3.64432
chr18	-	cg27145096	chr18:19476852-19477103	S_Shore				-0.153859	-3.14949	-4.637	6.23215e-06	0.0031764	3.64349
chr11	+	cg10372188	chr11:117747102-117747717	S_Shore	FXYD6;FXYD6;FXYD6;FXYD6;FXYD6	NM_001164836;NM_022003;NM_001164832;NM_001164837;NM_001164831	TSS1500;TSS1500;TSS1500;TSS1500;TSS200	0.182173	0.0109084	4.63689	6.23537e-06	0.0031764	3.64302
chr2	+	cg12004641		OpenSea	TNS1	NM_022648	Body	-0.177396	0.670332	-4.63676	6.23893e-06	0.0031764	3.6425
chr7	-	cg11823999		OpenSea	NXPH1	NM_152745	Body	-0.209572	1.413	-4.63667	6.24132e-06	0.0031764	3.64216
chr8	+	cg19519355		OpenSea	ADRA1A;ADRA1A;ADRA1A;ADRA1A	NM_033302;NM_033304;NM_000680;NM_033303	Body;Body;Body;Body	0.288643	-0.585919	4.63626	6.25241e-06	0.00318001	3.64055
chr9	+	cg10477635	chr9:140099321-140100465	S_Shore	NDOR1;NDOR1;NDOR1;NDOR1	NM_001144027;NM_001144028;NM_001144026;NM_014434	Body;Body;Body;Body	0.182051	1.28244	4.63587	6.2632e-06	0.00318165	3.63899
chr12	-	cg19014335	chr12:50100442-50101587	N_Shore	FMNL3;FMNL3	NM_198900;NM_175736	Body;Body	0.134944	-1.47253	4.63585	6.26372e-06	0.00318165	3.63891
chr4	-	cg22992279		OpenSea	RBPJ;RBPJ;RBPJ;RBPJ	NM_203284;NM_203283;NM_015874;NM_005349	Body;Body;Body;Body	0.215318	-0.446525	4.63571	6.26766e-06	0.00318165	3.63834
chrX	-	cg00431315		OpenSea				-0.278216	1.35811	-4.63506	6.28558e-06	0.00318773	3.63576
chr1	-	cg00831909	chr1:13909606-13909842	Island	PDPN;PDPN	NM_006474;NM_198389	TSS1500;TSS1500	-0.120086	0.961041	-4.63478	6.29308e-06	0.00318773	3.63468
chrX	+	cg11687388		OpenSea				-0.189548	0.42587	-4.63475	6.29394e-06	0.00318773	3.63455
chr3	-	cg09406856		OpenSea	LRIG1	NM_015541	Body	0.138047	-0.0711236	4.63469	6.29568e-06	0.00318773	3.6343
chr18	-	cg24168669		OpenSea	MYO5B	NM_001080467	Body	-0.119225	0.204263	-4.63442	6.3032e-06	0.00318923	3.63322
chr1	-	cg21528155		OpenSea	NFIA;NFIA;NFIA;NFIA	NM_001145511;NM_001145512;NM_001134673;NM_005595	Body;Body;Body;Body	0.299294	-2.21618	4.63429	6.30666e-06	0.00318923	3.63272
chr1	+	cg14086357		OpenSea				0.246949	-0.661658	4.6339	6.31762e-06	0.00319273	3.63115
chr6	-	cg01745465		OpenSea	ARID1B;ARID1B	NM_020732;NM_017519	Body;Body	0.246433	-0.641959	4.6336	6.32578e-06	0.00319389	3.62998
chr2	-	cg13139361		OpenSea				-0.192084	0.268413	-4.63346	6.32961e-06	0.00319389	3.62943
chr14	+	cg01521681		OpenSea				-0.17313	-1.46849	-4.63338	6.33197e-06	0.00319389	3.6291
chr17	+	cg12198934		OpenSea	PRKCA	NM_002737	Body	-0.181576	1.24249	-4.63279	6.3483e-06	0.00319688	3.62677
chr15	+	cg05218035		OpenSea				-0.146274	0.471901	-4.63279	6.34836e-06	0.00319688	3.62676
chr5	-	cg25934997		OpenSea	SYNPO	NM_001166208	5'UTR	0.198977	-0.289135	4.63259	6.35382e-06	0.00319688	3.62598
chr3	+	cg03816583		OpenSea	ARHGEF26;ARHGEF26;ARHGEF26	NM_001251963;NM_001251962;NM_015595	Body;Body;Body	0.255265	-0.15875	4.63246	6.35732e-06	0.00319688	3.62548
chr5	+	cg16912696		OpenSea	SKP2;SKP2;SKP2	NM_001243120;NM_005983;NM_032637	5'UTR;Body;Body	0.188676	1.32491	4.63237	6.35997e-06	0.00319688	3.6251
chr15	-	cg08884974	chr15:31507806-31508352	N_Shelf				0.165597	1.13651	4.6323	6.36204e-06	0.00319688	3.62481
chr6	-	cg17852032		OpenSea	ZDHHC14;ZDHHC14	NM_153746;NM_024630	Body;Body	0.211247	-1.91108	4.63212	6.3668e-06	0.00319725	3.62413
chr3	-	cg20569499		OpenSea				0.165773	-1.69971	4.6315	6.38428e-06	0.003203	3.62165
chr2	+	cg26680995		OpenSea				-0.126207	0.844706	-4.63143	6.38632e-06	0.003203	3.62136
chr10	+	cg09263024	chr10:133951698-133952012	N_Shore	JAKMIP3	NM_001105521	Body	-0.152299	0.216487	-4.63042	6.41452e-06	0.00321511	3.61737
chr10	+	cg15215842		OpenSea	CRTAC1;CRTAC1	NM_018058;NM_001206528	Body;Body	-0.115589	0.388362	-4.62999	6.42671e-06	0.00321919	3.61565
chr6	-	cg21718051		OpenSea	HIVEP1	NM_002114	Body	0.207898	-0.428922	4.62976	6.43315e-06	0.00322039	3.61474
chr13	-	cg18601601		OpenSea				-0.23791	1.40748	-4.62924	6.44781e-06	0.00322206	3.61268
chr5	-	cg04202945		OpenSea	FBN2	NM_001999	Body	-0.213692	1.03101	-4.6292	6.44874e-06	0.00322206	3.61255
chr14	-	cg05371331		OpenSea				-0.163982	0.631432	-4.62916	6.44992e-06	0.00322206	3.61238
chr14	+	cg09788003	chr14:77941993-77942316	N_Shore	ISM2;ISM2	NM_199296;NM_182509	3'UTR;3'UTR	-0.172125	0.733199	-4.62906	6.45281e-06	0.00322206	3.61198
chrX	+	cg23851088	chrX:40004305-40004536	Island	BCOR;BCOR	NM_001123384;NM_001123383	5'UTR;5'UTR	0.229367	-1.69218	4.62877	6.46113e-06	0.00322206	3.61081
chr10	-	cg14723380	chr10:47083341-47083633	S_Shelf	NPY4R;NPY4R;CH17-360D5.1	NM_001278794;NM_005972;NM_001278795	5'UTR;5'UTR;TSS200	-0.111655	-0.511923	-4.62854	6.4676e-06	0.00322206	3.6099
chr15	-	cg23531049		OpenSea	MAPKBP1;MAPKBP1	NM_001128608;NM_014994	Body;Body	0.22273	0.815377	4.62836	6.47266e-06	0.00322206	3.6092
chr15	-	cg03682712	chr15:74218696-74220373	Island	LOXL1	NM_005576	1stExon	0.225117	-2.54316	4.62833	6.47337e-06	0.00322206	3.6091
chr11	+	cg14999724		OpenSea				0.183598	0.698869	4.62829	6.47447e-06	0.00322206	3.60894
chr11	+	cg10894091		OpenSea	ADAMTS8	NM_007037	Body	-0.100708	0.868946	-4.6282	6.47705e-06	0.00322206	3.60858
chr9	+	cg03699975		OpenSea	NEK6;NEK6;NEK6;NEK6;NEK6;NEK6;NEK6	NM_001166167;NM_001166169;NM_001166171;NM_001145001;NM_014397;NM_001166170;NM_001166168	Body;Body;Body;Body;Body;Body;Body	-0.153755	1.35796	-4.62803	6.48201e-06	0.00322251	3.60789
chr19	+	cg24800754	chr19:6230458-6230666	S_Shelf	MLLT1	NM_005934	Body	0.259254	-1.82928	4.6277	6.49119e-06	0.00322381	3.60661
chr7	-	cg09627709		OpenSea	LMTK2	NM_014916	Body	0.217327	-0.063283	4.62754	6.49593e-06	0.00322381	3.60595
chr1	-	cg27198652		OpenSea				-0.268179	1.09809	-4.62751	6.49679e-06	0.00322381	3.60583
chr1	-	cg17971290		OpenSea	SMYD3;SMYD3	NM_022743;NM_001167740	Body;Body	-0.163854	1.15044	-4.62716	6.50663e-06	0.00322667	3.60446
chrX	+	cg09874765		OpenSea				-0.704502	-3.07421	-4.62651	6.52534e-06	0.00323386	3.60186
chr9	-	cg05981730		OpenSea	PTPRD	NM_002839	5'UTR	0.0991189	-0.149761	4.62614	6.53578e-06	0.00323386	3.60041
chr19	+	cg01936868	chr19:19051019-19051939	N_Shore	HOMER3;HOMER3;HOMER3;HOMER3;HOMER3	NM_001145722;NM_001145721;NM_004838;NM_001145724;NR_027297	5'UTR;5'UTR;5'UTR;TSS1500;TSS200	0.0998024	0.409928	4.62608	6.5376e-06	0.00323386	3.60016
chr2	-	cg14684041		OpenSea	TGFA;TGFA;TGFA;TGFA	NM_001308159;NM_001308158;NM_003236;NM_001099691	Body;Body;Body;Body	0.240239	-3.09107	4.62605	6.53833e-06	0.00323386	3.60006
chr11	+	cg16311302		OpenSea				0.205197	-2.95244	4.62588	6.54314e-06	0.00323386	3.59939
chr1	+	cg07894685	chr1:145713966-145714203	S_Shelf	CD160;CD160;NBPF20;NBPF10;NBPF10	NM_007053;NR_103845;NM_001278267;NM_001039703;NM_001302371	TSS1500;TSS1500;Body;Body;Body	0.106512	0.284307	4.6258	6.54554e-06	0.00323386	3.59906
chr9	-	cg13741304	chr9:140499458-140500891	S_Shore	ARRDC1	NM_152285	Body	0.16614	-0.521484	4.62563	6.55036e-06	0.00323421	3.59839
chr8	+	cg20007347		OpenSea	ZFAT;ZFAT;ZFAT;ZFAT;ZFAT;ZFAT;ZFAT	NR_110323;NM_001029939;NM_001174158;NM_001289394;NM_001167583;NM_020863;NM_001174157	Body;Body;Body;Body;Body;Body;Body	0.193184	-0.347318	4.62549	6.55443e-06	0.00323421	3.59783
chr20	+	cg00992145	chr20:36888891-36889442	S_Shelf				-0.14889	2.09563	-4.62535	6.55846e-06	0.00323421	3.59727
chr7	-	cg06430309	chr7:2393628-2395174	S_Shelf	EIF3B;EIF3B	NM_001037283;NM_003751	Body;Body	0.197364	1.18303	4.62509	6.56594e-06	0.00323587	3.59624
chr1	-	cg15591629		OpenSea	FGGY;FGGY;FGGY;FGGY;FGGY	NM_001278224;NM_018291;NM_001244714;NM_001113411;NR_103473	5'UTR;Body;Body;Body;Body	0.133677	1.59002	4.62449	6.58301e-06	0.00323587	3.59389
chr1	+	cg27391934	chr1:1370767-1371449	N_Shore	VWA1;VWA1	NM_199121;NM_022834	TSS1500;TSS1500	0.266078	-2.86843	4.62435	6.58717e-06	0.00323587	3.59332
chr19	+	cg08521333	chr19:30164768-30165556	N_Shore	PLEKHF1	NM_024310	5'UTR	-0.163838	0.43295	-4.62425	6.59019e-06	0.00323587	3.5929
chr2	-	cg20112214		OpenSea				-0.119895	1.45702	-4.62422	6.5909e-06	0.00323587	3.5928
chr3	-	cg11209359	chr3:98241409-98241711	S_Shore	CLDND1;CLDND1;CLDND1;CLDND1;CLDND1;CLDND1	NM_001040199;NM_001040200;NM_001040183;NM_001040182;NM_001040181;NM_019895	TSS1500;TSS1500;TSS1500;TSS1500;TSS1500;TSS1500	0.168128	1.3472	4.62412	6.59382e-06	0.00323587	3.5924
chr12	-	cg23128949		OpenSea	NCOR2;NCOR2	NM_006312;NM_001077261	5'UTR;5'UTR	0.173624	-0.102151	4.6241	6.59443e-06	0.00323587	3.59232
chr7	+	cg27330542		OpenSea				0.236528	-2.03109	4.6237	6.60595e-06	0.00323587	3.59074
chr20	-	cg19079784		OpenSea	SLC52A3;SLC52A3	NM_033409;NM_033409	5'UTR;1stExon	0.182922	-0.42623	4.62358	6.60948e-06	0.00323587	3.59025
chr12	+	cg26472074	chr12:25055599-25056246	S_Shore	BCAT1;BCAT1;BCAT1;BCAT1	NM_001178093;NM_001178092;NM_001178091;NM_005504	TSS1500;Body;Body;Body	0.215358	-1.46482	4.62351	6.61129e-06	0.00323587	3.59001
chr4	-	cg04320150		OpenSea				0.25819	-0.320391	4.62346	6.61283e-06	0.00323587	3.5898
chr10	-	cg16182375		OpenSea	ZMIZ1	NM_020338	5'UTR	0.164969	1.05787	4.62344	6.61344e-06	0.00323587	3.58971
chr17	+	cg10861637	chr17:57696654-57697280	S_Shore	CLTC;CLTC	NM_004859;NM_001288653	Body;Body	0.104581	-1.49884	4.62309	6.6236e-06	0.00323587	3.58832
chr5	+	cg22935653	chr5:74532626-74532899	N_Shore	ANKRD31	NM_001164443	Body	-0.210772	-2.56101	-4.62306	6.6244e-06	0.00323587	3.58821
chr19	+	cg12412309	chr19:50016531-50016851	N_Shore	FCGRT;FCGRT;FCGRT	NM_004107;NM_001136019;NM_001136019	TSS1500;1stExon;5'UTR	0.219172	-1.47619	4.62304	6.62502e-06	0.00323587	3.58813
chr8	-	cg26895804		OpenSea				0.23613	-2.64683	4.62297	6.62701e-06	0.00323587	3.58786
chr14	+	cg12145018		OpenSea	MARK3;MARK3;MARK3;MARK3;MARK3	NM_001128919;NM_002376;NM_001128918;NM_001128920;NM_001128921	Body;Body;Body;Body;Body	0.138559	0.291677	4.62222	6.6488e-06	0.00324452	3.58488
chr15	-	cg27633342	chr15:52587353-52588172	S_Shore	MYO5C	NM_018728	TSS1500	0.18752	-1.66766	4.62191	6.6577e-06	0.00324563	3.58367
chr15	-	cg19819320	chr15:78423593-78424096	S_Shelf				0.142546	1.12256	4.62186	6.65925e-06	0.00324563	3.58346
chr17	+	cg24809269	chr17:74261127-74262282	N_Shore	FAM100B	NM_182565	TSS1500	-0.212973	0.283598	-4.62152	6.66906e-06	0.00324724	3.58213
chr8	+	cg14397814		OpenSea				0.234229	-2.88981	4.62088	6.68784e-06	0.00324724	3.57958
chr21	+	cg10572943	chr21:34775437-34776493	N_Shore	IFNGR2	NM_005534	TSS200	0.237593	-3.65938	4.62087	6.68804e-06	0.00324724	3.57955
chr22	+	cg05287432		OpenSea	ENTHD1	NM_152512	Body	0.246667	-2.32318	4.62087	6.68817e-06	0.00324724	3.57954
chr13	+	cg25377803		OpenSea	MBNL2;MBNL2;MBNL2	NM_001306070;NM_144778;NM_207304	5'UTR;5'UTR;5'UTR	0.143091	1.83349	4.62077	6.69114e-06	0.00324724	3.57913
chr12	-	cg09503219		OpenSea				-0.231258	1.38814	-4.62074	6.69189e-06	0.00324724	3.57903
chr11	-	cg12454870		OpenSea	SIK2	NM_015191	Body	-0.319818	2.01711	-4.62064	6.69503e-06	0.00324724	3.57861
chr1	-	cg14679276		OpenSea				0.180912	-0.513289	4.6206	6.69592e-06	0.00324724	3.57849
chr1	+	cg05661786		OpenSea	CASQ2	NM_001232	TSS1500	-0.190604	0.892595	-4.62049	6.69934e-06	0.00324724	3.57803
chr16	-	cg06222397		OpenSea				-0.138989	-0.592558	-4.62018	6.70843e-06	0.00324967	3.5768
chr1	+	cg24576313		OpenSea	SNAP47	NM_053052	Body	-0.200044	0.274554	-4.61952	6.72769e-06	0.00325701	3.5742
chr14	-	cg03550773		OpenSea				0.120895	0.350253	4.61936	6.73257e-06	0.00325739	3.57355
chr6	-	cg26212321		OpenSea	EXOC2;EXOC2	NR_073064;NM_018303	Body;5'UTR	-0.204668	0.472717	-4.61906	6.74122e-06	0.00325959	3.57238
chr6	-	cg24770782		OpenSea	PHACTR2;PHACTR2;PHACTR2;PHACTR2	NM_001100166;NM_014721;NM_001100165;NM_001100164	Body;Body;Body;Body	0.290308	-0.920484	4.61882	6.74844e-06	0.00326109	3.57141
chr15	-	cg01871688		OpenSea	RORA	NM_134261	Body	0.185305	-1.19944	4.61854	6.75651e-06	0.00326255	3.57033
chr1	+	cg15897845		OpenSea	PCNXL2	NM_014801	Body	0.277782	-2.16836	4.61843	6.75976e-06	0.00326255	3.5699
chr14	+	cg04607357		OpenSea	CCDC176;ALDH6A1;ALDH6A1;ALDH6A1	NM_025057;NM_001278594;NM_001278593;NM_005589	Body;Body;Body;Body	0.177745	-0.324821	4.61829	6.76387e-06	0.00326255	3.56935
chr13	-	cg02043329		OpenSea	FNDC3A;FNDC3A	NM_001079673;NM_014923	Body;Body	0.187754	-0.231335	4.61815	6.76811e-06	0.00326255	3.56878
chr2	+	cg25974996		OpenSea	KCNIP3	NM_013434	Body	-0.147883	0.152291	-4.61802	6.77199e-06	0.00326255	3.56826
chr3	-	cg03902135		OpenSea	FBLN2;FBLN2;FBLN2	NM_001165035;NM_001004019;NM_001998	Body;Body;Body	-0.181212	1.12083	-4.61773	6.78073e-06	0.00326478	3.56709
chr11	-	cg03989792	chr11:57414400-57414664	S_Shore	YPEL4	NM_145008	5'UTR	0.150814	-1.7315	4.61732	6.79273e-06	0.00326858	3.56549
chr18	-	cg19203115	chr18:29264703-29265504	N_Shore	B4GALT6	NM_004775	Body	0.197811	-1.79456	4.61704	6.80116e-06	0.00327065	3.56437
chr18	-	cg16610605		OpenSea	CTIF;CTIF	NM_014772;NM_001142397	Body;Body	-0.164205	1.05989	-4.61685	6.80679e-06	0.00327138	3.56362
chr17	+	cg06742476		OpenSea	CRK;CRK	NM_016823;NM_005206	Body;Body	0.266191	-2.60869	4.61645	6.8186e-06	0.00327379	3.56205
chrX	-	cg14381550		OpenSea	F9	NM_000133	Body	0.243528	-0.493924	4.6164	6.82004e-06	0.00327379	3.56186
chr2	-	cg23039121		OpenSea				0.141961	1.7808	4.61603	6.83106e-06	0.00327652	3.5604
chr2	+	cg25924274		OpenSea				0.223264	0.0658019	4.61584	6.83685e-06	0.00327652	3.55963
chr6	-	cg00240229		OpenSea	BTN3A3;BTN3A3;BTN3A3	NM_001242803;NM_197974;NM_006994	TSS1500;TSS1500;TSS1500	0.181831	-0.392231	4.6158	6.8381e-06	0.00327652	3.55946
chr3	-	cg13800875		OpenSea	OGG1;OGG1;OGG1;OGG1;OGG1;OGG1;OGG1;OGG1	NM_016819;NM_002542;NM_016820;NM_016829;NM_016828;NM_016827;NM_016826;NM_016821	Body;Body;Body;Body;Body;Body;Body;Body	0.118066	-0.460298	4.61544	6.84876e-06	0.00327819	3.55805
chr1	+	cg17901584	chr1:55352463-55353328	S_Shore	DHCR24	NM_014762	TSS1500	0.205062	-0.800679	4.6154	6.84984e-06	0.00327819	3.55791
chr2	+	cg10527707		OpenSea	TAF1B	NM_005680	Body	-0.222616	0.502335	-4.61511	6.85862e-06	0.00328042	3.55675
chr3	+	cg19926250		OpenSea	GPR87;MED12L;GPR87	NM_023915;NM_053002;NM_023915	5'UTR;Body;1stExon	-0.2283	1.61873	-4.61493	6.86411e-06	0.00328106	3.55603
chr17	-	cg05495344	chr17:7284223-7284687	N_Shore	TNK1;TNK1	NM_003985;NM_001251902	TSS1500;TSS1500	0.156343	-0.799394	4.61473	6.87016e-06	0.00328198	3.55523
chr2	+	cg00076325	chr2:172972804-172973242	S_Shore				0.208152	-2.25752	4.61409	6.88918e-06	0.00328575	3.55273
chr19	-	cg11391771		OpenSea	AZU1	NM_001700	Body	0.200553	-1.22747	4.614	6.8921e-06	0.00328575	3.55234
chr12	+	cg05083839		OpenSea				-0.141836	0.193991	-4.61392	6.89435e-06	0.00328575	3.55205
chr9	-	cg14155058		OpenSea				0.199931	-2.40643	4.61391	6.89459e-06	0.00328575	3.55202
chr19	-	cg18556440		OpenSea	DMKN;DMKN;DMKN;DMKN;DMKN;DMKN;DMKN;DMKN	NM_001035516;NR_033746;NM_001126059;NM_001308380;NM_001308383;NM_001126056;NM_033317;NM_001190347	Body;Body;Body;Body;Body;Body;Body;Body	-0.130981	0.47978	-4.61378	6.89873e-06	0.00328575	3.55147
chr8	+	cg04837920		OpenSea				0.281758	-1.02154	4.61357	6.90504e-06	0.00328679	3.55064
chrX	-	cg14752426	chrX:142721410-142722958	Island	SLITRK4	NM_173078	5'UTR	0.233632	-4.09063	4.61338	6.91067e-06	0.0032875	3.54991
chr12	-	cg13795172		OpenSea	CHST11;CHST11	NM_001173982;NM_018413	Body;Body	0.218358	-0.68981	4.6132	6.91599e-06	0.00328806	3.54921
chr20	-	cg06684410		OpenSea	CASS4;CASS4;CASS4;CASS4	NM_001164116;NM_001164115;NM_020356;NM_001164114	Body;Body;Body;Body	0.175074	-2.71044	4.61301	6.92177e-06	0.00328884	3.54845
chr16	-	cg18035914	chr16:81069532-81070163	S_Shore	ATMIN;ATMIN	NM_015251;NM_001300728	Body;TSS200	0.179223	-0.920796	4.61258	6.93472e-06	0.00329178	3.54676
chr15	+	cg00535869		OpenSea	DAPK2	NM_014326	Body	0.284642	-1.89428	4.6125	6.93715e-06	0.00329178	3.54644
chr1	-	cg07395110		OpenSea	SMYD3;SMYD3	NM_022743;NM_001167740	Body;Body	-0.221864	1.34455	-4.61238	6.94076e-06	0.00329178	3.54597
chr14	-	cg05268984		OpenSea	CLMN	NM_024734	3'UTR	0.262204	-2.43423	4.61226	6.94453e-06	0.00329178	3.54548
chr10	+	cg02523640	chr10:129534410-129537366	Island	FOXI2	NM_207426	TSS1500	0.471223	-2.65154	4.6121	6.94929e-06	0.00329207	3.54486
chr8	-	cg06255875		OpenSea				0.165188	-1.50027	4.61141	6.9702e-06	0.00329836	3.54214
chr9	-	cg08094257	chr9:135073515-135074005	S_Shore	NTNG2	NM_032536	Body	-0.238215	1.47402	-4.61138	6.97122e-06	0.00329836	3.54201
chr11	-	cg03024791		OpenSea				0.126338	-0.0471319	4.61116	6.9778e-06	0.00329836	3.54115
chr1	-	cg17843212		OpenSea	FOXJ3	NM_014947	5'UTR	0.199041	-2.19296	4.61102	6.98231e-06	0.00329836	3.54057
chr9	+	cg23726748	chr9:124061805-124062229	N_Shore	GSN;GSN;GSN;GSN;GSN;GSN;GSN;GSN;GSN;GSN	NM_000177;NM_001127667;NM_001127666;NM_198252;NM_001127664;NM_001127662;NM_001127665;NM_001127663;NM_001258029;NM_001258030	TSS1500;5'UTR;5'UTR;5'UTR;5'UTR;5'UTR;5'UTR;Body;Body;Body	0.17341	-2.30373	4.61096	6.98417e-06	0.00329836	3.54033
chr20	+	cg16566165	chr20:36793549-36793867	S_Shore	TGM2;TGM2	NM_198951;NM_004613	TSS1500;TSS1500	0.335761	-3.08244	4.61079	6.98935e-06	0.00329836	3.53966
chr12	+	cg03900817		OpenSea	LOC102724020;CLEC9A	NR_120484;NM_207345	TSS1500;5'UTR	0.177031	-0.0448602	4.61071	6.99164e-06	0.00329836	3.53936
chr1	+	cg04821052		OpenSea	TNR	NM_003285	Body	-0.165509	0.296836	-4.61055	6.99646e-06	0.00329868	3.53874
chr4	-	cg09122442		OpenSea				0.137491	-1.0823	4.61004	7.01204e-06	0.00330237	3.53672
chr1	+	cg22018051	chr1:154946237-154946498	N_Shelf	SHC1;SHC1;SHC1;SHC1	NM_003029;NM_001130041;NM_183001;NM_001130040	5'UTR;5'UTR;TSS200;TSS200	0.225813	-1.5039	4.61002	7.01269e-06	0.00330237	3.53664
chr5	-	cg15613077		OpenSea				0.163212	-2.28741	4.60989	7.01675e-06	0.00330237	3.53611
chr6	-	cg07708637		OpenSea				0.339974	-1.97472	4.60954	7.02743e-06	0.00330543	3.53474
chr2	+	cg14013195	chr2:26624603-26625057	Island	C2orf39	NM_145038	TSS200	0.235146	-3.33233	4.6093	7.03495e-06	0.00330668	3.53377
chr9	+	cg02834604		OpenSea				-0.141345	0.834086	-4.60918	7.0384e-06	0.00330668	3.53332
chr16	+	cg03834931		OpenSea	CMIP;CMIP	NM_198390;NM_030629	Body;Body	0.126248	-1.30598	4.60876	7.05144e-06	0.00330956	3.53165
chr11	-	cg08803547		OpenSea				0.253832	-1.90586	4.60861	7.05597e-06	0.00330956	3.53107
chr22	-	cg11679014		OpenSea	TRIOBP	NM_001039141	TSS1500	0.265492	-2.27433	4.60857	7.05727e-06	0.00330956	3.5309
chr12	+	cg21412128		OpenSea	GPR182	NM_007264	TSS1500	0.210058	-0.0304999	4.60824	7.06743e-06	0.00330956	3.5296
chr15	+	cg13671022		OpenSea	CHSY1	NM_014918	Body	0.175099	-0.742363	4.60823	7.06762e-06	0.00330956	3.52957
chr9	-	cg04839974		OpenSea	UGCG	NM_003358	Body	0.218506	-0.572416	4.60817	7.06952e-06	0.00330956	3.52933
chr7	+	cg00948084		OpenSea				-0.228674	1.85594	-4.60783	7.08003e-06	0.00331087	3.52799
chr2	+	cg08186405		OpenSea				0.182909	1.61595	4.60781	7.08067e-06	0.00331087	3.5279
chr3	+	cg22333313		OpenSea	GHRLOS;GHRLOS;GHRLOS;GHRLOS;GHRLOS;GHRLOS;GHRL;GHRL;GHRL;GHRL;GHRL;GHRL;GHRL;GHRL;GHRL;GHRL;GHRL	NR_073567;NR_073566;NR_004431;NR_024145;NR_024144;NR_073568;NM_001134944;NM_001134941;NM_016362;NM_001134946;NM_001134945;NM_001302825;NM_001302824;NM_001302823;NM_001302822;NM_001302821;NR_126505	Body;Body;Body;Body;Body;Body;TSS1500;TSS1500;TSS1500;TSS1500;TSS1500;TSS1500;TSS1500;TSS1500;TSS1500;TSS1500;TSS1500	0.258744	-1.95635	4.60749	7.09071e-06	0.00331287	3.52662
chr16	+	cg01529753		OpenSea	LOC101927131	NR_110907	TSS1500	-0.13679	1.41469	-4.60737	7.09427e-06	0.00331287	3.52617
chr1	+	cg15830864	chr1:44871109-44874047	S_Shelf	RNF220	NM_018150	5'UTR	0.355072	0.0362352	4.60727	7.09745e-06	0.00331287	3.52576
chr1	+	cg16436686		OpenSea	HMCN1;MIR548F1	NM_031935;NR_031642	Body;Body	-0.202632	1.18219	-4.60655	7.11972e-06	0.00332023	3.52293
chr5	-	cg02484352		OpenSea	PDLIM4;PDLIM4	NM_003687;NM_001131027	Body;Body	0.137085	0.876655	4.60649	7.12157e-06	0.00332023	3.52269
chr2	-	cg25804065	chr2:106361032-106362218	N_Shore	NCK2;NCK2	NM_001004722;NM_003581	TSS1500;TSS1500	0.163877	-4.06476	4.60622	7.12991e-06	0.00332081	3.52163
chr18	-	cg12742636		OpenSea	LOC100287225;LOC100287225	NR_040075;NR_040074	TSS1500;TSS1500	-0.208221	1.69784	-4.60618	7.13118e-06	0.00332081	3.52147
chr15	-	cg06273763	chr15:59663863-59665081	Island	MYO1E;MYO1E	NM_004998;NM_004998	5'UTR;1stExon	-0.206837	-2.14672	-4.60584	7.14187e-06	0.00332384	3.52011
chr8	-	cg22516745	chr8:12990090-12990914	S_Shore	DLC1;DLC1	NM_006094;NM_182643	TSS1500;Body	0.173481	-2.5051	4.60542	7.15491e-06	0.00332422	3.51846
chr6	+	cg15331115		OpenSea	ARHGAP18	NM_033515	Body	0.184064	0.93396	4.60521	7.16139e-06	0.00332422	3.51764
chr11	-	cg12445422		OpenSea				0.193578	-0.723217	4.60516	7.16303e-06	0.00332422	3.51743
chr15	-	cg16141702		OpenSea	UBE3A;UBE3A;UBE3A	NM_130838;NM_000462;NM_130839	TSS1500;Body;Body	-0.313735	1.13973	-4.60508	7.16542e-06	0.00332422	3.51713
chr5	+	cg09597413		OpenSea				0.149792	-0.335405	4.60504	7.16676e-06	0.00332422	3.51696
chr1	+	cg00647966		OpenSea				0.217294	-0.393423	4.60498	7.16852e-06	0.00332422	3.51674
chr5	+	cg07607890		OpenSea	FAM169A;FAM169A	NR_046462;NM_015566	Body;5'UTR	0.259518	-0.247831	4.60474	7.17603e-06	0.00332422	3.51579
chr1	-	cg20316614	chr1:226069605-226070898	N_Shelf	TMEM63A	NM_014698	5'UTR	0.237846	-2.29094	4.60452	7.18304e-06	0.00332422	3.51491
chr15	+	cg17383853		OpenSea				-0.218352	0.422956	-4.60444	7.18561e-06	0.00332422	3.51459
chr7	-	cg23091673		OpenSea				0.213255	-0.136815	4.60438	7.18746e-06	0.00332422	3.51435
chr2	+	cg22428456		OpenSea	FAM178B	NM_001122646	Body	0.13128	-1.65007	4.60434	7.18871e-06	0.00332422	3.5142
chr8	+	cg13718185		OpenSea	RHOBTB2;RHOBTB2;RHOBTB2	NM_015178;NM_001160036;NM_001160037	3'UTR;3'UTR;3'UTR	0.148702	-1.38505	4.60385	7.20405e-06	0.0033251	3.51226
chr12	+	cg23348081		OpenSea				0.270867	-0.120912	4.60378	7.2061e-06	0.0033251	3.51201
chr10	-	cg05552874		OpenSea	IFIT1	NM_001548	Body	0.218206	0.102852	4.60376	7.20674e-06	0.0033251	3.51193
chr16	+	cg02825511	chr16:69345137-69345905	N_Shore	VPS4A	NM_013245	TSS1500	-0.23095	-1.43922	-4.60374	7.20737e-06	0.0033251	3.51185
chr11	-	cg12278739		OpenSea				0.199753	-2.34119	4.60355	7.21356e-06	0.00332603	3.51107
chr7	+	cg18066055	chr7:73118500-73118749	S_Shore	STX1A;STX1A	NM_004603;NM_001165903	Body;Body	0.0874385	-0.71288	4.60338	7.21891e-06	0.00332657	3.5104
chr17	+	cg26771557		OpenSea	MPRIP;MPRIP	NM_015134;NM_201274	Body;Body	0.164984	-1.03141	4.60321	7.22411e-06	0.00332703	3.50975
chr20	-	cg02263932	chr20:50108795-50109456	Island	NFATC2;NFATC2;NFATC2	NM_001136021;NM_173091;NM_012340	Body;Body;Body	0.154132	-1.49537	4.60301	7.23033e-06	0.00332744	3.50897
chr17	-	cg11817230		OpenSea	PGAP3;PGAP3;PGAP3;PGAP3;PGAP3;PGAP3	NM_001291732;NM_001291730;NM_001291726;NM_001291728;NM_033419;NM_001291733	Body;Body;Body;Body;Body;Body	0.175615	-2.10396	4.60285	7.23549e-06	0.00332744	3.50832
chr15	+	cg09803904	chr15:89942592-89943853	N_Shelf	LOC254559	NR_015411	Body	0.151775	-0.281028	4.60249	7.24684e-06	0.00332744	3.5069
chr9	+	cg00806319	chr9:96069141-96069380	N_Shore	WNK2	NM_006648	Body	-0.161292	1.14034	-4.60233	7.25189e-06	0.00332744	3.50627
chrX	+	cg22337892	chrX:68441385-68441694	Island				-0.224042	-2.09404	-4.6022	7.25588e-06	0.00332744	3.50578
chr17	+	cg23403031		OpenSea				0.288399	-2.33386	4.60215	7.25753e-06	0.00332744	3.50557
chr5	+	cg00309965		OpenSea	ECSCR	NM_001077693	TSS200	0.173584	0.500861	4.60207	7.26006e-06	0.00332744	3.50525
chr12	-	cg06884658		OpenSea				-0.190835	1.68089	-4.60199	7.26263e-06	0.00332744	3.50493
chr15	-	cg22494035	chr15:74537809-74538114	Island	CCDC33	NM_025055	Body	-0.163525	-2.66709	-4.60185	7.26704e-06	0.00332744	3.50438
chr6	+	cg20230369		OpenSea	CLIC5;CLIC5;CLIC5;CLIC5	NM_016929;NM_001114086;NR_045673;NR_045672	3'UTR;3'UTR;Body;Body	0.131316	1.35838	4.60172	7.2712e-06	0.00332744	3.50387
chr18	+	cg10663306	chr18:3448006-3452360	N_Shore	TGIF1;TGIF1;TGIF1	NM_173207;NM_174886;NM_001278686	TSS200;5'UTR;5'UTR	0.259552	-3.17098	4.60167	7.27275e-06	0.00332744	3.50367
chr6	+	cg00470183	chr6:116574906-116575367	S_Shore	TSPYL4	NM_021648	TSS1500	0.217922	-1.87527	4.60144	7.28003e-06	0.00332744	3.50277
chr14	-	cg26345203		OpenSea				-0.261863	0.992575	-4.60141	7.28094e-06	0.00332744	3.50265
chr2	+	cg18567764		OpenSea				0.138685	0.954436	4.60133	7.28363e-06	0.00332744	3.50232
chrX	+	cg05823935		OpenSea	APOO;APOO	NM_024122;NR_026545	Body;Body	0.259025	-1.61529	4.60075	7.30216e-06	0.00333296	3.50002
chr20	+	cg20216916		OpenSea	RALGAPA2	NM_020343	Body	0.183684	1.47471	4.60062	7.30623e-06	0.00333296	3.49952
chr3	+	cg07639685		OpenSea	MBNL1;MBNL1;MBNL1;MBNL1;MBNL1;MBNL1;MBNL1	NM_021038;NM_207292;NM_207297;NM_207296;NM_207295;NM_207294;NM_207293	Body;Body;Body;Body;Body;Body;Body	-0.129437	1.30048	-4.60055	7.30831e-06	0.00333296	3.49926
chr1	+	cg19801262		OpenSea				0.323153	-0.418467	4.59979	7.33272e-06	0.00334218	3.49624
chr2	+	cg18272264	chr2:152954633-152955784	S_Shore	CACNB4;CACNB4;CACNB4	NM_001005746;NM_001145798;NM_000726	TSS1500;TSS1500;TSS1500	0.222852	-4.27747	4.59955	7.34024e-06	0.00334368	3.49531
chr20	-	cg21285193		OpenSea	MIR646;MIR646HG	NR_030376;NR_046099	TSS1500;Body	-0.16352	0.328502	-4.59934	7.34693e-06	0.00334482	3.49449
chr12	+	cg19127552	chr12:6862672-6862989	N_Shore	MLF2;MLF2	NR_026581;NM_005439	Body;Body	0.114615	-1.17739	4.59879	7.36464e-06	0.00334742	3.49231
chr12	-	cg07298044		OpenSea	LOC102723544;SLC6A13;SLC6A13	NR_120482;NM_001190997;NM_016615	TSS200;Body;Body	-0.129335	0.166612	-4.59879	7.3647e-06	0.00334742	3.4923
chr10	+	cg13977486	chr10:104210095-104210985	S_Shore	C10orf95;C10orf95	NM_024886;NM_024886	5'UTR;1stExon	0.170841	-2.47592	4.59877	7.3653e-06	0.00334742	3.49223
chr1	-	cg05933510	chr1:9258565-9258956	N_Shore				0.156107	-0.315172	4.59727	7.41369e-06	0.0033644	3.4863
chr1	-	cg18085407	chr1:244080540-244081093	N_Shore				0.200822	-0.114305	4.59724	7.41462e-06	0.0033644	3.48619
chr3	-	cg14576812		OpenSea				-0.180122	1.23568	-4.59721	7.41537e-06	0.0033644	3.48609
chr12	-	cg00761069		OpenSea				0.193975	-2.85735	4.59658	7.43589e-06	0.00337179	3.48359
chr6	-	cg07118326		OpenSea				0.200041	0.885581	4.59551	7.47045e-06	0.00338553	3.4794
chr2	-	cg08560184		OpenSea	BIN1;BIN1;BIN1;BIN1;BIN1;BIN1;BIN1;BIN1;BIN1;BIN1	NM_139351;NM_139350;NM_139349;NM_139348;NM_139347;NM_139346;NM_139345;NM_139344;NM_139343;NM_004305	Body;Body;Body;Body;Body;Body;Body;Body;Body;Body	0.227978	-1.87481	4.59501	7.48688e-06	0.00339104	3.47741
chr14	+	cg16789764		OpenSea	ZC3H14;ZC3H14;ZC3H14;ZC3H14;ZC3H14;ZC3H14	NM_207662;NM_207661;NM_001160104;NM_001160103;NM_207660;NM_024824	Body;Body;Body;Body;Body;Body	-0.240644	0.779772	-4.59452	7.50276e-06	0.0033963	3.47549
chr6	+	cg23099349	chr6:26033474-26033787	N_Shore	HIST1H3B	NM_003537	1stExon	-0.127014	-4.23004	-4.59396	7.52113e-06	0.00340083	3.47327
chr7	+	cg18983132		OpenSea	MAGI2	NM_012301	Body	-0.250547	0.317904	-4.59396	7.52133e-06	0.00340083	3.47325
chr1	-	cg12402555	chr1:17281818-17282056	Island	CROCC	NM_014675	Body	-0.154587	1.53534	-4.59367	7.53082e-06	0.00340318	3.47211
chr2	-	cg08697297		OpenSea	LYG1	NM_174898	5'UTR	-0.158176	1.26612	-4.59301	7.55221e-06	0.00341091	3.46954
chr16	-	cg21729568		OpenSea	CDYL2	NM_152342	Body	-0.226692	0.869828	-4.59284	7.55793e-06	0.00341155	3.46886
chr11	+	cg13366731		OpenSea	CD59;CD59;CD59;CD59;CD59;CD59;CD59;CD59	NM_001127223;NM_001127226;NM_001127225;NM_001127227;NM_000611;NM_203331;NM_203330;NM_203329	TSS1500;TSS1500;TSS1500;TSS1500;5'UTR;5'UTR;5'UTR;5'UTR	0.195805	-1.46208	4.59259	7.56611e-06	0.00341331	3.46788
chr2	+	cg07007118	chr2:237476311-237477263	Island	CXCR7	NM_020311	TSS1500	0.200922	-2.89232	4.59208	7.58307e-06	0.00341623	3.46585
chr12	+	cg24765748		OpenSea	GPRC5A	NM_003979	Body	0.147644	0.158543	4.59202	7.58484e-06	0.00341623	3.46564
chr5	+	cg02679026		OpenSea	FAM13B;FAM13B;FAM13B	NM_001101801;NM_016603;NM_001101800	Body;Body;Body	0.306292	-2.08073	4.59186	7.59016e-06	0.00341623	3.46501
chr10	-	cg12060422	chr10:102820488-102822874	Island	KAZALD1;KAZALD1	NM_030929;NM_030929	1stExon;5'UTR	0.394844	-0.869385	4.59171	7.5953e-06	0.00341623	3.46439
chr3	-	cg01384290	chr3:168867211-168867413	S_Shelf	MECOM	NM_004991	Body	-0.209773	1.43749	-4.59167	7.59656e-06	0.00341623	3.46424
chr9	+	cg14200350	chr9:35689610-35691101	Island	TPM2;TPM2;TPM2;TPM2;TPM2;TPM2;TPM2;TPM2	NM_213674;NM_001301226;NM_003289;NM_001301227;NM_213674;NM_001301226;NM_003289;NM_001301227	1stExon;1stExon;1stExon;1stExon;5'UTR;5'UTR;5'UTR;5'UTR	0.383792	-0.333359	4.59161	7.59839e-06	0.00341623	3.46403
chr16	+	cg02607915		OpenSea	ZNRF1	NM_032268	Body	0.103149	1.28943	4.59117	7.61308e-06	0.00341833	3.46228
chr11	+	cg12029089		OpenSea	NTM	NM_001048209	Body	0.33425	0.348323	4.59104	7.6175e-06	0.00341833	3.46175
chr7	+	cg26611990		OpenSea				0.190637	-1.55566	4.59095	7.62042e-06	0.00341833	3.4614
chr11	-	cg08412316	chr11:95656912-95657365	S_Shore	MTMR2;MTMR2;MTMR2;MTMR2	NM_201281;NM_201278;NR_023356;NM_016156	TSS1500;TSS1500;TSS1500;TSS1500	0.229454	1.14838	4.59094	7.62078e-06	0.00341833	3.46136
chr17	+	cg23556923	chr17:62774366-62777797	Island	LOC146880;LOC146880	NR_027487;NR_026899	Body;Body	0.148043	-1.66055	4.59052	7.63463e-06	0.00341833	3.45972
chr17	-	cg05199498		OpenSea	KRT24	NM_019016	TSS1500	-0.193494	1.5164	-4.59047	7.63617e-06	0.00341833	3.45954
chr9	-	cg08771567		OpenSea	RGS3;RGS3;RGS3;RGS3;RGS3;RGS3;RGS3	NM_134427;NM_130795;NM_001276261;NM_001276260;NM_134427;NM_144488;NM_001282923	1stExon;Body;Body;5'UTR;5'UTR;Body;Body	0.24268	-0.925239	4.59045	7.63686e-06	0.00341833	3.45945
chr5	-	cg09833400		OpenSea	SPINK5;SPINK5	NM_001127698;NM_006846	3'UTR;3'UTR	-0.158772	2.30283	-4.59041	7.63821e-06	0.00341833	3.45929
chr5	+	cg05934812		OpenSea	AHRR;AHRR	NM_020731;NM_001242412	Body;Body	-0.196715	0.409443	-4.59013	7.64757e-06	0.00341833	3.45819
chr7	-	cg03657121		OpenSea	UBE3C	NM_014671	Body	0.157588	1.05886	4.59005	7.65009e-06	0.00341833	3.45789
chr5	-	cg19541998		OpenSea				0.217943	1.67571	4.58991	7.65497e-06	0.00341833	3.45731
chr2	-	cg19146711		OpenSea				0.193072	1.72823	4.58984	7.65715e-06	0.00341833	3.45705
chr16	+	cg17893439	chr16:787070-787327	N_Shore	NARFL;NARFL	NM_022493;NM_001304799	Body;5'UTR	-0.226414	0.879757	-4.58979	7.65903e-06	0.00341833	3.45683
chr7	-	cg01116541		OpenSea				0.169777	0.166005	4.5896	7.66521e-06	0.00341833	3.4561
chr12	+	cg21292716		OpenSea	SSH1;SSH1;SSH1	NM_001161331;NM_001161330;NM_018984	Body;Body;Body	0.242493	-1.66113	4.58942	7.67109e-06	0.00341833	3.45541
chr16	-	cg26952936	chr16:23724270-23724775	S_Shore	ERN2	NM_033266	TSS200	-0.131515	-0.443831	-4.5894	7.67191e-06	0.00341833	3.45531
chr16	+	cg02456934		OpenSea	ZNRF1	NM_032268	Body	0.137315	-0.207933	4.58922	7.67779e-06	0.00341903	3.45462
chr2	+	cg10801607		OpenSea	SLC3A1	NM_000341	Body	0.183028	-2.71587	4.58902	7.68458e-06	0.00342014	3.45382
chr2	-	cg05564841	chr2:127413696-127414171	N_Shore	GYPC;GYPC;GYPC	NM_002101;NM_016815;NM_001256584	TSS1500;TSS1500;TSS1500	0.148419	1.46841	4.58865	7.69683e-06	0.00342167	3.45237
chr7	+	cg17002670		OpenSea	RBM33	NM_053043	Body	-0.216481	0.712861	-4.58861	7.69834e-06	0.00342167	3.4522
chr5	+	cg11793269	chr5:2748368-2757024	Island	C5orf38;IRX2;IRX2	NM_178569;NM_033267;NM_001134222	1stExon;TSS1500;TSS1500	0.144434	-3.25976	4.58844	7.70408e-06	0.00342167	3.45152
chr4	-	cg04316638		OpenSea				0.152194	-0.533756	4.5884	7.70526e-06	0.00342167	3.45138
chr7	-	cg07451212		OpenSea				0.139847	1.79392	4.5882	7.71218e-06	0.00342171	3.45057
chr10	+	cg12620322		OpenSea	C10orf11;C10orf11;C10orf11	NM_001305581;NR_131178;NM_032024	Body;Body;Body	-0.186049	0.893181	-4.58814	7.71404e-06	0.00342171	3.45035
chr11	-	cg14829063		OpenSea	SHANK2	NM_012309	Body	-0.160969	1.34545	-4.58795	7.72027e-06	0.00342171	3.44962
chr11	+	cg02565993		OpenSea	FIBIN	NM_203371	TSS200	-0.282352	-1.78175	-4.58789	7.72257e-06	0.00342171	3.44935
chr7	-	cg26286565		OpenSea	PHTF2;PHTF2;PHTF2;PHTF2;PHTF2	NM_001127360;NM_001127358;NM_001127359;NM_001127357;NM_020432	Body;Body;Body;Body;Body	0.272448	0.224701	4.58755	7.73374e-06	0.00342475	3.44804
chr5	-	cg00386408	chr5:135364507-135365036	Island	TGFBI	NM_000358	Body	0.191138	-0.489132	4.58681	7.75878e-06	0.00343392	3.44512
chr16	+	cg14110304		OpenSea	KIAA0513;KIAA0513;KIAA0513	NM_001297766;NM_001286566;NM_014732	5'UTR;5'UTR;5'UTR	0.301131	-2.41864	4.58629	7.77647e-06	0.00343984	3.44306
chr16	+	cg07165260	chr16:85061182-85061802	S_Shore	KIAA0513	NM_014732	5'UTR	-0.146094	1.06588	-4.58598	7.78696e-06	0.00344123	3.44184
chr2	+	cg09857310		OpenSea	TM4SF20	NM_024795	Body	0.206018	0.146503	4.58574	7.79487e-06	0.00344123	3.44092
chr3	-	cg01593013		OpenSea	PDIA5;PDIA5	NR_028444;NM_006810	Body;Body	0.217483	1.0822	4.58571	7.79606e-06	0.00344123	3.44078
chr18	+	cg21668194		OpenSea	IMPACT	NM_018439	Body	0.274795	-2.78597	4.58568	7.79695e-06	0.00344123	3.44068
chr11	+	cg22072332		OpenSea	MUC15;MUC15;MUC15;ANO3	NM_145650;NM_001135092;NM_001135091;NM_031418	5'UTR;5'UTR;5'UTR;Body	-0.20745	0.211804	-4.58545	7.80466e-06	0.00344272	3.43978
chr13	-	cg16218294		OpenSea				-0.174041	1.0459	-4.58519	7.8136e-06	0.00344475	3.43875
chr5	-	cg08858540	chr5:343449-344535	S_Shore	AHRR	NM_020731	Body	-0.0883531	1.6815	-4.58411	7.85043e-06	0.00345448	3.43449
chr5	+	cg09472844		OpenSea	KIAA1191;KIAA1191;KIAA1191;KIAA1191;KIAA1191;KIAA1191;KIAA1191;KIAA1191;KIAA1191;KIAA1191	NM_001079684;NM_001287336;NR_109800;NR_109796;NR_109799;NR_109798;NR_109797;NM_001079685;NM_020444;NM_001287335	Body;Body;Body;Body;Body;Body;Body;Body;Body;5'UTR	-0.236058	2.89141	-4.58406	7.85197e-06	0.00345448	3.43431
chr14	-	cg14785542	chr14:60715365-60716759	N_Shelf	PPM1A	NM_177952	TSS200	-0.127758	0.412226	-4.58404	7.85294e-06	0.00345448	3.4342
chr2	+	cg23008718		OpenSea				0.233389	-1.99732	4.58403	7.85306e-06	0.00345448	3.43419
chr1	-	cg07748774		OpenSea				0.115587	1.11244	4.58337	7.87569e-06	0.00345781	3.43158
chr3	-	cg14365043	chr3:131221604-131221888	S_Shore	MRPL3	NM_007208	TSS1500	0.160655	-0.734588	4.58326	7.87929e-06	0.00345781	3.43117
chr1	+	cg12919527		OpenSea	MKNK1;MKNK1;MKNK1;MKNK1;MKNK1	NM_001135553;NM_198973;NM_003684;NR_024176;NR_024174	5'UTR;5'UTR;5'UTR;Body;Body	0.239231	-2.06067	4.58315	7.88323e-06	0.00345781	3.43072
chr8	+	cg21293425	chr8:145703038-145703902	N_Shore	FOXH1;FOXH1	NM_003923;NM_003923	1stExon;5'UTR	0.1264	-2.06157	4.58313	7.88401e-06	0.00345781	3.43063
chr2	+	cg11520238		OpenSea				-0.158943	1.61469	-4.5831	7.88478e-06	0.00345781	3.43054
chr20	-	cg00102060		OpenSea	SGK2	NM_170693	TSS1500	0.208611	0.0324927	4.58305	7.88673e-06	0.00345781	3.43032
chrX	-	cg06964654	chrX:139589970-139590480	Island				0.402049	-2.3023	4.58288	7.89254e-06	0.00345844	3.42965
chr12	+	cg07684519	chr12:29302034-29302954	S_Shore				0.244137	-2.14852	4.58255	7.9039e-06	0.00346068	3.42835
chr17	-	cg13030582		OpenSea	MFAP4	NM_002404	TSS1500	0.146243	-1.5103	4.58236	7.91023e-06	0.00346068	3.42762
chr2	+	cg11835668	chr2:97202313-97203787	Island	ARID5A	NM_212481	Body	-0.133054	-3.95204	-4.58235	7.91071e-06	0.00346068	3.42757
chr7	-	cg07316873		OpenSea	ST7-AS2;ST7;ST7	NR_109980;NM_021908;NM_018412	Body;Body;Body	0.278783	-1.71476	4.58199	7.92305e-06	0.00346417	3.42616
chr17	-	cg25981934		OpenSea				-0.161323	0.260392	-4.58183	7.92858e-06	0.00346468	3.42553
chr6	+	cg13027183		OpenSea	JARID2	NM_004973	Body	0.184379	-0.967049	4.58148	7.94065e-06	0.00346636	3.42415
chr1	-	cg20572374		OpenSea	TNFRSF1B	NM_001066	Body	0.235896	-2.64962	4.58141	7.94286e-06	0.00346636	3.4239
chr21	+	cg17009165	chr21:34775437-34776493	N_Shore	IFNGR2	NM_005534	TSS1500	0.25858	-2.70466	4.58123	7.94939e-06	0.00346636	3.42315
chr17	-	cg21242356	chr17:46669434-46669811	N_Shore	LOC404266;LOC404266	NR_033201;NR_033202	TSS200;TSS200	0.186069	-1.49907	4.58121	7.94988e-06	0.00346636	3.4231
chr11	-	cg20209264		OpenSea	PIWIL4	NM_152431	Body	0.134608	0.0683286	4.58106	7.95503e-06	0.0034667	3.42251
chr10	-	cg16315887		OpenSea	DOCK1;DOCK1	NM_001290223;NM_001380	Body;Body	0.245219	0.223789	4.5809	7.96068e-06	0.00346726	3.42187
chr10	-	cg09799668		OpenSea				0.174509	1.10701	4.58077	7.96508e-06	0.00346728	3.42137
chr4	-	cg18280125		OpenSea	STX18	NM_016930	Body	0.26046	2.46615	4.58018	7.98569e-06	0.00347279	3.41903
chr1	-	cg25440950		OpenSea				0.227627	-1.5927	4.58007	7.9893e-06	0.00347279	3.41862
chr21	-	cg00130766		OpenSea	LINC00479;LINC00112	NR_027272;NR_024028	TSS1500;TSS200	-0.122106	0.218052	-4.58003	7.99085e-06	0.00347279	3.41845
chr11	+	cg10847870		OpenSea	ARNTL;ARNTL;ARNTL;ARNTL;ARNTL;ARNTL	NM_001030272;NM_001178;NM_001297719;NM_001297722;NM_001297724;NM_001030273	5'UTR;5'UTR;5'UTR;5'UTR;5'UTR;5'UTR	-0.189705	1.24834	-4.57979	7.99916e-06	0.00347281	3.41751
chr16	-	cg13264964	chr16:71495773-71496260	S_Shore	ZNF23;ZNF23;ZNF23;ZNF23	NM_145911;NM_001304494;NM_001304493;NM_001304492	TSS1500;TSS1500;TSS1500;TSS1500	-0.271967	0.17748	-4.57977	7.99964e-06	0.00347281	3.41745
chr6	+	cg07099073		OpenSea				-0.192347	1.65163	-4.57946	8.01065e-06	0.00347569	3.41621
chr15	+	cg05047713		OpenSea				-0.177017	1.09829	-4.57921	8.01937e-06	0.00347758	3.41522
chr3	+	cg11267055	chr3:139062920-139063146	S_Shelf	MRPS22	NM_020191	Body	0.17085	1.26045	4.579	8.0267e-06	0.00347843	3.4144
chr1	+	cg20620307		OpenSea				0.330696	0.402391	4.5789	8.0301e-06	0.00347843	3.41401
chr6	+	cg17612461		OpenSea	TRERF1;TRERF1	NM_033502;NM_001297573	5'UTR;5'UTR	0.158715	-0.364947	4.57844	8.04629e-06	0.00348354	3.41219
chr2	-	cg02191320		OpenSea	EML6	NM_001039753	Body	0.232603	-1.34144	4.57805	8.05977e-06	0.00348511	3.41068
chr1	+	cg10856506		OpenSea				0.19572	-0.228876	4.57803	8.06042e-06	0.00348511	3.4106
chr17	+	cg04864453		OpenSea	SPNS2	NM_001124758	Body	-0.211564	0.924961	-4.57788	8.06589e-06	0.00348511	3.40999
chr15	+	cg22471376		OpenSea	ISG20;ISG20;ISG20;ISG20	NM_001303234;NM_001303233;NM_001303235;NR_130134	5'UTR;5'UTR;5'UTR;Body	-0.187943	0.308865	-4.57783	8.06745e-06	0.00348511	3.40981
chr19	+	cg27288614	chr19:35633847-35634629	S_Shore	FXYD7	NM_022006	Body	0.136819	-3.17347	4.57751	8.07874e-06	0.00348809	3.40855
chr5	+	cg18700066		OpenSea				0.177103	0.364911	4.57673	8.10599e-06	0.00349598	3.4055
chr19	-	cg14950321	chr19:4531621-4531849	N_Shore	PLIN5	NM_001013706	Body	-0.156016	-0.8585	-4.57662	8.10984e-06	0.00349598	3.40507
chr17	-	cg03070095	chr17:80655335-80657183	Island	RAB40B	NM_006822	Body	-0.111336	-3.95069	-4.57653	8.11299e-06	0.00349598	3.40472
chr4	-	cg11015305		OpenSea	ACSL1;ACSL1;ACSL1	NM_001286708;NM_001286711;NM_001995	TSS200;5'UTR;5'UTR	0.154953	0.0852222	4.57649	8.11463e-06	0.00349598	3.40454
chr12	+	cg23788418		OpenSea				-0.264274	-1.25143	-4.57602	8.13118e-06	0.00350021	3.40269
chr9	+	cg03009618		OpenSea	DENND1A;DENND1A	NM_020946;NM_024820	Body;Body	0.242563	-0.808748	4.57591	8.13492e-06	0.00350021	3.40228
chr4	-	cg00832112		OpenSea	ZNF827;ZNF827	NM_001306215;NM_178835	Body;Body	0.149537	0.561724	4.57575	8.14078e-06	0.00350021	3.40163
chr2	-	cg06611768	chr2:30142831-30144624	S_Shore	ALK	NM_004304	TSS1500	-0.257781	-0.0654269	-4.57566	8.14372e-06	0.00350021	3.4013
chr6	-	cg16145474	chr6:43477221-43478553	N_Shore	LRRC73;LRRC73;LRRC73;LRRC73	NM_001271882;NM_001012974;NM_001271882;NM_001012974	Body;Body;ExonBnd;ExonBnd	-0.156574	1.55817	-4.57558	8.1466e-06	0.00350021	3.40098
chr5	+	cg02067946		OpenSea				-0.133729	-0.27651	-4.57526	8.15792e-06	0.00350021	3.39972
chr6	-	cg03118314	chr6:35754713-35754914	S_Shore	CLPSL1	NM_001010886	Body	-0.223618	1.70994	-4.57512	8.16298e-06	0.00350021	3.39916
chr1	+	cg10020040	chr1:3394701-3395191	S_Shelf	ARHGEF16	NM_014448	3'UTR	0.111186	-0.720498	4.57503	8.16614e-06	0.00350021	3.39881
chr7	-	cg16805864		OpenSea				-0.165372	-0.67611	-4.57487	8.17169e-06	0.00350021	3.3982
chr4	-	cg15493618	chr4:154713537-154714240	Island				0.138727	-2.81251	4.57479	8.17462e-06	0.00350021	3.39787
chr3	-	cg00648276		OpenSea				0.127359	2.2229	4.57477	8.17523e-06	0.00350021	3.3978
chr2	-	cg03892838	chr2:238599857-238601430	N_Shore	LRRFIP1;LRRFIP1;LRRFIP1;LRRFIP1;LRRFIP1	NM_001137553;NM_001137552;NM_004735;NM_001137551;NM_001137550	TSS1500;TSS1500;TSS1500;TSS1500;Body	0.230093	-1.07169	4.57456	8.18283e-06	0.00350021	3.39696
chr9	-	cg02441713		OpenSea	NR4A3;NR4A3;NR4A3	NM_173199;NM_173200;NM_006981	3'UTR;Body;Body	0.288562	1.40436	4.57453	8.18376e-06	0.00350021	3.39686
chr15	-	cg17414930		OpenSea	TGM5;TGM5	NM_004245;NM_201631	TSS200;TSS200	0.0887484	0.0253652	4.57447	8.18611e-06	0.00350021	3.3966
chr6	+	cg11302401		OpenSea				0.242055	-0.798848	4.57422	8.1948e-06	0.00350074	3.39564
chr11	+	cg02130480		OpenSea	LOC101927495	NR_110189	Body	-0.138423	0.948946	-4.57418	8.19616e-06	0.00350074	3.39549
chr13	-	cg01572718		OpenSea	DOCK9;DOCK9	NM_015296;NM_001130049	Body;Body	0.113372	0.646251	4.57362	8.21631e-06	0.00350745	3.39327
chr1	-	cg21987552		OpenSea				0.202515	-2.18155	4.57297	8.23949e-06	0.00351125	3.39072
chr5	+	cg21761503		OpenSea				-0.139639	1.24063	-4.57296	8.23977e-06	0.00351125	3.39069
chr5	+	cg26665670		OpenSea				-0.166146	0.856054	-4.57294	8.24046e-06	0.00351125	3.39061
chr1	-	cg19633205	chr1:35544927-35545303	N_Shore	ZMYM1	NM_024772	TSS1500	0.205949	-2.22029	4.57287	8.24289e-06	0.00351125	3.39035
chr20	+	cg03360551		OpenSea	NINL;NINL	NM_025176;NM_025176	ExonBnd;Body	0.101367	-0.235072	4.57259	8.25294e-06	0.00351365	3.38924
chr17	+	cg09945813		OpenSea	SLC39A11;SLC39A11	NM_139177;NM_001159770	Body;Body	0.153192	0.710525	4.5722	8.26696e-06	0.00351728	3.38771
chr4	+	cg09698228		OpenSea	MGST2;MGST2;MGST2;MGST2	NM_001204368;NM_001204367;NM_001204366;NM_002413	TSS1500;TSS1500;TSS1500;TSS1500	0.21166	-2.46628	4.57211	8.27031e-06	0.00351728	3.38734
chr9	+	cg03485840		OpenSea	TPD52L3;TPD52L3;TPD52L3;TPD52L3;TPD52L3;TPD52L3	NM_001001874;NM_001001875;NM_001001874;NM_001001875;NM_033516;NM_033516	5'UTR;1stExon;1stExon;5'UTR;1stExon;5'UTR	-0.126193	1.60006	-4.57195	8.27602e-06	0.00351782	3.38672
chr4	-	cg16056150		OpenSea				-0.212029	1.73841	-4.57168	8.28574e-06	0.00351829	3.38566
chr1	+	cg23609982	chr1:154377670-154378445	N_Shore	IL6R;IL6R	NM_000565;NM_181359	TSS1500;TSS1500	0.178485	-2.57486	4.57148	8.2927e-06	0.00351829	3.3849
chr6	+	cg05141234	chr6:33266302-33267582	N_Shore	RGL2;RGL2	NR_028387;NM_004761	Body;Body	0.227407	-2.19702	4.57138	8.29648e-06	0.00351829	3.38448
chr7	+	cg19909462		OpenSea	HIPK2;HIPK2	NM_001113239;NM_022740	Body;Body	-0.198364	1.93803	-4.57133	8.29822e-06	0.00351829	3.38429
chr19	+	cg08261831	chr19:49472522-49472880	S_Shore	GYS1;GYS1;GYS1	NR_027763;NM_001161587;NM_002103	Body;Body;Body	-0.139875	-2.14699	-4.5713	8.29927e-06	0.00351829	3.38418
chr1	+	cg13119178		OpenSea	CHD5	NM_015557	Body	0.227494	-1.87985	4.57106	8.308e-06	0.00351857	3.38323
chr6	-	cg16961295	chr6:7107075-7109854	N_Shore	RREB1;RREB1;RREB1;RREB1	NM_001168344;NM_001003699;NM_001003698;NM_001003700	TSS1500;TSS1500;TSS1500;TSS1500	0.204059	-2.14109	4.57104	8.30878e-06	0.00351857	3.38314
chr11	-	cg02816425		OpenSea	PLEKHA7	NM_175058	3'UTR	0.223078	0.46981	4.57078	8.31796e-06	0.00352058	3.38214
chr10	+	cg08053161		OpenSea				0.19634	2.13083	4.57018	8.33973e-06	0.00352422	3.37978
chr1	-	cg19234140	chr1:19970255-19971923	S_Shore	MINOS1-NBL1;MINOS1-NBL1;NBL1;NBL1;NBL1;NBL1;NBL1;NBL1;NBL1	NM_001204089;NM_001204088;NM_001278164;NM_182744;NM_001278165;NM_001204084;NM_005380;NM_001204085;NM_001204086	5'UTR;Body;5'UTR;Body;5'UTR;5'UTR;5'UTR;5'UTR;TSS200	0.252118	-1.29184	4.57015	8.3409e-06	0.00352422	3.37965
chr6	-	cg24389034	chr6:169977218-169977894	Island	WDR27	NM_182552	Body	0.283057	0.548636	4.5699	8.34996e-06	0.00352422	3.37867
chr17	+	cg16239717		OpenSea				0.236239	0.657113	4.56986	8.35128e-06	0.00352422	3.37853
chr2	+	cg00213192		OpenSea	PKP4;PKP4;PKP4;PKP4;PKP4	NM_001304969;NM_003628;NM_001005476;NM_001304971;NM_001304970	5'UTR;5'UTR;5'UTR;5'UTR;5'UTR	-0.242503	0.744814	-4.56971	8.35684e-06	0.00352422	3.37792
chr7	-	cg26405683		OpenSea	DFNA5;DFNA5;DFNA5	NM_001127453;NM_004403;NM_001127454	Body;Body;5'UTR	-0.114808	0.820968	-4.5696	8.36065e-06	0.00352422	3.37751
chr3	-	cg15075226		OpenSea	CCDC48	NM_024768	Body	0.141991	-1.451	4.56955	8.3625e-06	0.00352422	3.37731
chr1	+	cg10249703	chr1:155022988-155024332	S_Shore	ADAM15;ADAM15;ADAM15;ADAM15;ADAM15;ADAM15	NM_207194;NM_207196;NM_207197;NM_003815;NM_207195;NM_207191	Body;Body;Body;Body;Body;Body	0.115538	-0.453119	4.56941	8.36775e-06	0.00352422	3.37674
chrX	+	cg00404599	chrX:107018606-107019611	N_Shore	TSC22D3	NM_198057	1stExon	0.26165	-2.63886	4.56933	8.37055e-06	0.00352422	3.37644
chr5	-	cg05588336		OpenSea				-0.339581	1.60539	-4.56932	8.37093e-06	0.00352422	3.3764
chr14	-	cg25422533		OpenSea				-0.152716	1.35383	-4.56917	8.37647e-06	0.00352469	3.3758
chr20	-	cg13830297	chr20:62317505-62317775	N_Shelf	RTEL1-TNFRSF6B;RTEL1;RTEL1;RTEL1;RTEL1	NR_037882;NM_032957;NM_016434;NM_001283009;NM_001283010	Body;Body;Body;Body;Body	0.122995	-1.00631	4.56891	8.38569e-06	0.00352508	3.37481
chr14	+	cg05863098		OpenSea	C14orf48;C14orf48;C14orf48	NR_024184;NR_024182;NR_024183	TSS1500;TSS1500;TSS1500	0.223188	1.52619	4.56882	8.38918e-06	0.00352508	3.37443
chr19	-	cg17318134		OpenSea	EPS15L1;EPS15L1;EPS15L1;EPS15L1;EPS15L1;EPS15L1	NR_047665;NM_001258374;NR_047666;NM_021235;NM_001258375;NM_001258376	Body;Body;Body;Body;Body;Body	0.191872	-1.67432	4.5687	8.3935e-06	0.00352508	3.37396
chr6	-	cg13648087		OpenSea	NCOA7;NCOA7;NCOA7;NCOA7;NCOA7;NCOA7-AS1	NM_001199620;NM_001199619;NM_181782;NM_001122842;NM_001199621;NR_126386	5'UTR;5'UTR;5'UTR;5'UTR;5'UTR;Body	-0.255006	1.33923	-4.56865	8.39514e-06	0.00352508	3.37379
chr15	+	cg12938781		OpenSea				0.160507	0.408861	4.56821	8.41139e-06	0.00353003	3.37204
chr19	-	cg11692191	chr19:31847946-31848209	N_Shore				-0.152739	-3.85115	-4.56786	8.42394e-06	0.00353343	3.37069
chr1	-	cg01806151	chr1:2472095-2472586	N_Shore				-0.233857	0.496401	-4.5661	8.48843e-06	0.00355705	3.36379
chr1	+	cg06002802		OpenSea	LINC00862	NR_040064	Body	0.249291	-3.2136	4.56608	8.4892e-06	0.00355705	3.36371
chr15	+	cg07212541		OpenSea	ALDH1A3	NM_000693	Body	0.113158	-0.0392212	4.56596	8.49384e-06	0.00355712	3.36321
chr1	-	cg20030310	chr1:158119488-158119704	Island				0.349578	-3.69441	4.5658	8.49959e-06	0.00355761	3.3626
chr12	-	cg25117875		OpenSea				0.168319	-0.664181	4.56541	8.51386e-06	0.00355761	3.36108
chr11	-	cg27383070		OpenSea				0.220403	-0.036811	4.56533	8.51705e-06	0.00355761	3.36074
chr10	+	cg22889480		OpenSea	PARD3;PARD3;PARD3;PARD3;PARD3;PARD3;PARD3;PARD3	NM_001184786;NM_001184791;NM_019619;NM_001184789;NM_001184790;NM_001184788;NM_001184787;NM_001184785	Body;Body;Body;Body;Body;Body;Body;Body	-0.138334	-0.260273	-4.56524	8.52018e-06	0.00355761	3.36041
chr15	+	cg16768784		OpenSea				0.138862	0.528487	4.56521	8.52144e-06	0.00355761	3.36028
chr4	-	cg11149971		OpenSea	IL21;IL21;IL21-AS1;IL21-AS1	NM_021803;NM_001207006;NR_104126;NR_104126	TSS200;TSS200;ExonBnd;Body	-0.251369	0.982073	-4.56519	8.52189e-06	0.00355761	3.36023
chr12	-	cg13203394		OpenSea	ITPR2	NM_002223	Body	0.183811	-1.24031	4.56491	8.53248e-06	0.00356003	3.3591
chr22	+	cg01468523		OpenSea				-0.137697	1.49993	-4.5648	8.53664e-06	0.00356003	3.35866
chr7	+	cg06891957		OpenSea				-0.102354	1.7065	-4.56438	8.55196e-06	0.00356432	3.35704
chr17	-	cg26664457		OpenSea	ZNF652;ZNF652	NM_001145365;NM_014897	Body;Body	0.228674	-1.72923	4.56428	8.5559e-06	0.00356432	3.35662
chr3	-	cg18738581		OpenSea	IL17RE;IL17RE;IL17RE	NM_153483;NM_153481;NM_153480	TSS200;TSS1500;TSS1500	0.189281	-1.78614	4.56415	8.56065e-06	0.00356443	3.35612
chr5	-	cg15353886		OpenSea				0.190342	-1.59001	4.56369	8.5777e-06	0.00356731	3.35432
chr16	-	cg04236827	chr16:50775625-50776629	N_Shore	CYLD;CYLD;CYLD	NM_015247;NM_001042355;NM_001042412	TSS1500;TSS1500;TSS1500	0.13151	-0.476703	4.56368	8.57809e-06	0.00356731	3.35428
chr10	-	cg22928497		OpenSea	ANK3;ANK3	NM_001204404;NM_001204403	Body;Body	0.18881	-2.81806	4.56353	8.58364e-06	0.00356731	3.3537
chr5	-	cg26343116	chr5:172044852-172045080	S_Shore				-0.189147	0.62101	-4.56348	8.58552e-06	0.00356731	3.3535
chr17	+	cg16210489		OpenSea	PRPSAP1	NM_002766	Body	0.272297	-0.385783	4.5632	8.59599e-06	0.00356802	3.3524
chr4	+	cg06617834		OpenSea				0.181317	-0.175549	4.56319	8.59622e-06	0.00356802	3.35237
chr11	+	cg12864601		OpenSea	CADM1;CADM1;CADM1;CADM1;CADM1	NM_001098517;NM_014333;NM_001301043;NM_001301044;NM_001301045	Body;Body;Body;Body;Body	-0.219422	1.15709	-4.56286	8.60854e-06	0.00357013	3.35108
chr11	-	cg19074962	chr11:66045211-66045708	N_Shore	CNIH2;CNIH2;CNIH2	NM_182553;NR_073079;NR_073078	TSS1500;TSS1500;TSS1500	0.174059	-2.01103	4.56269	8.615e-06	0.00357013	3.3504
chr11	-	cg20267732	chr11:77790478-77791101	N_Shelf	NDUFC2	NM_004549	Body	0.140031	-0.566495	4.5626	8.6183e-06	0.00357013	3.35005
chr18	+	cg17361576		OpenSea	RTTN	NM_173630	Body	0.175366	0.183275	4.56257	8.61927e-06	0.00357013	3.34995
chr7	-	cg12105980	chr7:155258827-155261403	S_Shore				-0.241045	-2.77404	-4.56177	8.64923e-06	0.00357927	3.34681
chrX	-	cg11462681		OpenSea	HMGN5	NM_030763	Body	0.21666	-2.69884	4.56174	8.65035e-06	0.00357927	3.34669
chr11	-	cg24254787		OpenSea	NDUFC2-KCTD14;NDUFC2-KCTD14;NDUFC2-KCTD14;KCTD14	NM_001203261;NM_001203262;NM_001203260;NM_001282406	Body;Body;Body;TSS1500	-0.183076	1.90723	-4.56148	8.65994e-06	0.00358137	3.34569
chr5	-	cg16401672		OpenSea	CAST;CAST;CAST;CAST;CAST;CAST	NR_104285;NM_001042440;NM_001190442;NM_173060;NM_001284213;NM_001284212	Body;Body;Body;Body;Body;Body	0.174235	1.51796	4.56119	8.67111e-06	0.00358337	3.34452
chr1	-	cg11132821	chr1:204346732-204347430	N_Shore				0.178973	-2.99065	4.56111	8.6738e-06	0.00358337	3.34424
chr11	+	cg26786893	chr11:43702016-43702597	S_Shelf	HSD17B12	NM_016142	Body	0.250465	-0.060108	4.5607	8.6893e-06	0.00358791	3.34263
chr11	+	cg18160691	chr11:68080365-68080931	S_Shore	LRP5	NM_002335	Body	0.187196	-1.46296	4.56055	8.69504e-06	0.00358842	3.34203
chr16	+	cg09640571		OpenSea				-0.129748	0.23137	-4.56043	8.69958e-06	0.00358842	3.34156
chr8	-	cg02631811		OpenSea	FUT10	NM_032664	Body	-0.284356	-0.636527	-4.56024	8.70664e-06	0.00358947	3.34082
chr14	+	cg20764656		OpenSea	GPX2	NM_002083	TSS1500	0.261825	-2.30497	4.55983	8.72205e-06	0.00359344	3.33922
chr6	-	cg15240476		OpenSea	HFE;HFE;HFE;HFE;HFE;HFE;HFE;HFE;HFE	NM_139007;NM_139009;NM_000410;NM_139008;NM_139006;NM_139003;NM_139004;NM_139010;NM_139011	3'UTR;3'UTR;3'UTR;3'UTR;3'UTR;3'UTR;3'UTR;3'UTR;3'UTR	-0.16272	1.62222	-4.55975	8.72531e-06	0.00359344	3.33889
chr4	-	cg16389358		OpenSea	C4orf17	NM_032149	Body	0.228261	-1.89943	4.55933	8.741e-06	0.00359702	3.33726
chr17	+	cg05098014		OpenSea				0.140167	-0.158383	4.55928	8.74306e-06	0.00359702	3.33705
chr18	-	cg13336350		OpenSea	TSHZ1;TSHZ1	NM_005786;NM_001308210	5'UTR;Body	0.206109	0.625739	4.55893	8.75626e-06	0.00359759	3.33568
chr6	-	cg12996415		OpenSea	PRPH2	NM_000322	Body	-0.117723	1.53033	-4.55858	8.76942e-06	0.00359759	3.33432
chr2	+	cg16034426		OpenSea	SLC3A1	NM_000341	Body	0.183765	-1.64446	4.55858	8.76962e-06	0.00359759	3.3343
chr2	-	cg26451234		OpenSea	MPV17	NM_002437	TSS1500	0.132555	-0.83886	4.55847	8.77372e-06	0.00359759	3.33388
chr14	-	cg24343097	chr14:74485325-74486356	S_Shore	ENTPD5;CCDC176	NM_001249;NM_025057	TSS1500;Body	0.119821	-1.28414	4.55833	8.77908e-06	0.00359759	3.33333
chr2	+	cg05359073		OpenSea	PNKD;TMBIM1	NM_015488;NM_022152	Body;5'UTR	0.233382	-1.62919	4.55812	8.78685e-06	0.00359759	3.33253
chr2	+	cg00469284		OpenSea	LCLAT1;LCLAT1;LCLAT1;LCLAT1	NM_001002257;NM_001304445;NM_001304446;NM_182551	5'UTR;5'UTR;5'UTR;Body	0.152517	-0.0842843	4.55803	8.79053e-06	0.00359759	3.33215
chr7	+	cg08767938	chr7:25990012-25991320	N_Shore				0.281757	-2.18765	4.55799	8.79194e-06	0.00359759	3.332
chr9	+	cg14419310	chr9:85677015-85678321	Island	RASEF	NM_152573	Body	0.199832	-4.32371	4.55795	8.79334e-06	0.00359759	3.33186
chr15	-	cg26865513		OpenSea				0.186482	0.683129	4.55773	8.80191e-06	0.00359759	3.33098
chr5	-	cg05644468	chr5:139088812-139091024	N_Shore				0.134777	-0.544434	4.55769	8.8032e-06	0.00359759	3.33085
chr18	+	cg16586480		OpenSea	CTIF;CTIF	NM_014772;NM_001142397	Body;Body	0.151585	1.1644	4.55759	8.80698e-06	0.00359759	3.33046
chr6	-	cg11547964		OpenSea	ZDHHC14;ZDHHC14	NM_024630;NM_153746	Body;Body	0.247172	-2.0415	4.55759	8.80729e-06	0.00359759	3.33043
chr17	+	cg17028259	chr17:1538415-1538851	S_Shore	SCARF1;SCARF1;SCARF1;SCARF1;SCARF1	NM_145352;NR_028075;NM_003693;NR_028076;NM_145350	Body;Body;Body;Body;Body	-0.188596	1.08625	-4.55751	8.81033e-06	0.00359759	3.33011
chr19	-	cg21534006		OpenSea				-0.175712	0.19849	-4.55745	8.81238e-06	0.00359759	3.3299
chr16	+	cg01452189		OpenSea	LCMT1;LCMT1	NM_001032391;NM_016309	3'UTR;3'UTR	0.167337	0.883668	4.55718	8.82295e-06	0.00359898	3.32882
chr20	-	cg19011089		OpenSea	NCOA6;NCOA6	NM_001242539;NM_014071	Body;Body	-0.250274	0.927823	-4.55705	8.8277e-06	0.00359898	3.32833
chr13	+	cg12699648		OpenSea	SPATA13;SPATA13	NM_001166271;NM_153023	5'UTR;5'UTR	0.195739	1.52043	4.55701	8.82936e-06	0.00359898	3.32816
chr16	-	cg18223474		OpenSea				0.25752	-2.77196	4.55677	8.83848e-06	0.00359982	3.32723
chr8	+	cg08410821		OpenSea				0.136394	0.300963	4.55672	8.8405e-06	0.00359982	3.32702
chr2	-	cg07317449		OpenSea	CYP27C1	NM_001001665	TSS1500	-0.172968	0.913767	-4.55645	8.85081e-06	0.00360218	3.32597
chr7	+	cg03520802		OpenSea	HIPK2;HIPK2	NM_001113239;NM_022740	Body;Body	0.142395	-0.20386	4.55559	8.8837e-06	0.00361371	3.32261
chr6	+	cg11553560		OpenSea	REV3L;REV3L;REV3L	NM_002912;NM_001286431;NM_001286432	Body;5'UTR;5'UTR	0.228437	-1.53767	4.55533	8.89371e-06	0.00361593	3.32159
chr17	-	cg03625953		OpenSea	SMG6;SMG6	NM_017575;NM_001170957	Body;Body	0.1649	1.12802	4.55449	8.92605e-06	0.00362613	3.31831
chr7	+	cg01778935		OpenSea				0.210011	0.25206	4.55444	8.92794e-06	0.00362613	3.31812
chr1	+	cg06295292		OpenSea	CAPN2	NM_001146068	Body	0.191635	-1.48035	4.5541	8.941e-06	0.00362856	3.3168
chr18	-	cg01563309		OpenSea				-0.203191	0.650597	-4.55394	8.94744e-06	0.00362856	3.31614
chr1	-	cg16825907		OpenSea	HSPG2;HSPG2	NM_005529;NM_001291860	Body;Body	0.189693	1.7069	4.55393	8.94762e-06	0.00362856	3.31613
chr2	+	cg01156222		OpenSea				0.118484	1.14745	4.55371	8.95618e-06	0.00363018	3.31526
chr3	+	cg13760870		OpenSea	MITF;MITF;MITF	NM_198159;NM_001184967;NM_006722	Body;5'UTR;Body	-0.180575	0.449156	-4.5534	8.96841e-06	0.00363329	3.31403
chr17	-	cg04521626	chr17:4710014-4710960	S_Shelf	PLD2	NM_002663	Body	0.178396	-1.80144	4.55305	8.98188e-06	0.00363522	3.31267
chr8	-	cg08017210		OpenSea	TNKS	NM_003747	Body	0.192742	1.37082	4.55304	8.98234e-06	0.00363522	3.31262
chr17	-	cg22726380		OpenSea	RBFOX3	NM_001082575	5'UTR	-0.202442	0.598803	-4.55276	8.99303e-06	0.00363702	3.31155
chr3	-	cg25592684		OpenSea	KIF9;KIF9;KIF9	NM_001134878;NM_022342;NM_182902	Body;Body;Body	-0.186999	1.98261	-4.55258	8.99995e-06	0.00363702	3.31085
chr17	-	cg19323439		OpenSea	NTN1	NM_004822	Body	0.227143	-2.14421	4.55255	9.00107e-06	0.00363702	3.31074
chr1	+	cg05524073		OpenSea	RYR2	NM_001035	Body	-0.116166	0.0329143	-4.5523	9.01112e-06	0.00363702	3.30973
chr13	-	cg22302985	chr13:108519292-108521063	Island	FAM155A	NM_001080396	TSS1500	0.237896	-2.54659	4.55223	9.01361e-06	0.00363702	3.30948
chr21	+	cg07021854		OpenSea	SLC37A1	NM_018964	Body	0.189054	-0.707665	4.55204	9.021e-06	0.00363702	3.30874
chr14	-	cg18081258	chr14:21492735-21494270	Island	NDRG2;NDRG2;NDRG2;NDRG2;NDRG2;NDRG2;NDRG2;NDRG2	NM_201539;NM_201535;NM_201538;NM_201541;NM_201540;NM_201536;NM_016250;NM_201537	TSS1500;TSS1500;TSS1500;TSS1500;TSS1500;TSS1500;TSS1500;TSS1500	0.150297	-1.00892	4.552	9.02276e-06	0.00363702	3.30856
chr15	+	cg14524140		OpenSea	ATP8B4;ATP8B4;ATP8B4;ATP8B4	NR_073598;NR_073597;NR_073596;NM_024837	Body;Body;Body;Body	0.266468	-2.46412	4.5519	9.02671e-06	0.00363702	3.30817
chr20	+	cg25813109		OpenSea	AHCY	NM_001161766	TSS1500	0.171642	-0.888213	4.55186	9.02799e-06	0.00363702	3.30804
chr2	-	cg01281539		OpenSea				-0.167682	0.75658	-4.55153	9.04086e-06	0.00363877	3.30675
chr22	-	cg17263194		OpenSea	SLC5A1;SLC5A1	NM_001256314;NM_000343	TSS1500;Body	-0.240862	1.57295	-4.55142	9.04548e-06	0.00363877	3.30629
chr2	-	cg17013151		OpenSea	BRE;BRE;BRE;BRE;BRE;BRE	NM_199193;NM_199192;NM_004899;NM_199194;NM_199191;NM_001261840	3'UTR;3'UTR;Body;Body;Body;Body	0.16803	-1.41663	4.55133	9.04879e-06	0.00363877	3.30595
chr6	-	cg13575562		OpenSea	DTNBP1;DTNBP1;DTNBP1;DTNBP1;DTNBP1;DTNBP1	NM_001271667;NM_001271669;NM_001271668;NM_032122;NR_036448;NM_183040	Body;Body;Body;Body;Body;Body	0.246332	-0.52128	4.55128	9.05066e-06	0.00363877	3.30577
chr22	-	cg15489003		OpenSea				-0.257385	0.0380793	-4.55108	9.05858e-06	0.00364012	3.30498
chr19	-	cg02582734		OpenSea	PEX11G;PEX11G;PEX11G	NM_001300881;NM_001270539;NM_080662	Body;Body;Body	0.144525	0.00433319	4.55091	9.06522e-06	0.00364094	3.30431
chr22	-	cg26449680	chr22:38712684-38713333	S_Shore	CSNK1E;CSNK1E	NM_001894;NM_152221	TSS200;TSS1500	0.144815	-1.17695	4.55043	9.08408e-06	0.00364572	3.30243
chr16	+	cg20686428	chr16:5121749-5122192	N_Shore	ALG1	NM_019109	TSS200	-0.16263	-2.57954	-4.55037	9.0863e-06	0.00364572	3.30221
chr6	+	cg10253051	chr6:158957220-158958677	N_Shore	TMEM181	NM_020823	TSS1500	0.214577	1.10733	4.55013	9.09606e-06	0.00364671	3.30124
chr21	+	cg10606725		OpenSea	PLAC4;PLAC4;BACE2;BACE2;BACE2	NM_182832;NM_182832;NM_138992;NM_012105;NM_138991	5'UTR;1stExon;Body;Body;Body	-0.16009	0.607737	-4.5499	9.10501e-06	0.00364671	3.30035
chr8	-	cg16783744	chr8:105478672-105479340	Island	DPYS	NM_001385	Body	0.379225	-1.98826	4.54969	9.11312e-06	0.00364671	3.29955
chr4	-	cg15941129		OpenSea	SORCS2	NM_020777	Body	-0.177638	1.0934	-4.54939	9.12497e-06	0.00364671	3.29837
chr17	-	cg03295019		OpenSea	MYO18A;MYO18A	NM_203318;NM_078471	Body;Body	0.158492	0.356207	4.54935	9.12658e-06	0.00364671	3.29821
chr1	-	cg10540110	chr1:202776003-202777727	N_Shore	KDM5B	NM_006618	Body	0.249829	-2.65446	4.54935	9.12671e-06	0.00364671	3.2982
chr11	-	cg27494843		OpenSea	EHF;EHF;EHF	NM_012153;NM_001206615;NM_001206616	5'UTR;5'UTR;Body	0.243806	-0.942356	4.54931	9.12826e-06	0.00364671	3.29805
chr16	+	cg20318201		OpenSea				-0.127536	-0.0634412	-4.5493	9.12841e-06	0.00364671	3.29803
chr5	-	cg12498259		OpenSea	CAMK4	NM_001744	Body	-0.171297	0.802645	-4.54917	9.13379e-06	0.00364671	3.2975
chr7	+	cg13261550		OpenSea				-0.170952	0.835309	-4.54915	9.13467e-06	0.00364671	3.29741
chr17	+	cg05148465		OpenSea				0.246192	-1.73676	4.54901	9.13999e-06	0.003647	3.29688
chr11	-	cg03106245	chr11:47399788-47400006	Island	SPI1;SPI1;SPI1;SPI1	NM_001080547;NM_003120;NM_001080547;NM_003120	5'UTR;5'UTR;1stExon;1stExon	0.244264	-1.62938	4.54863	9.15503e-06	0.00365117	3.2954
chr19	+	cg26856023	chr19:3036216-3036618	N_Shore	TLE2	NM_001144761	Body	0.130334	0.256577	4.54833	9.16682e-06	0.00365404	3.29423
chr16	+	cg06323332		OpenSea	MGRN1;MGRN1;MGRN1;MGRN1	NM_015246;NM_001142291;NM_001142290;NM_001142289	Body;Body;Body;Body	0.205885	-1.81995	4.54791	9.18362e-06	0.00365789	3.29258
chr8	-	cg04105565		OpenSea	ERICH1-AS1	NR_073397	Body	-0.183246	0.770251	-4.54786	9.18568e-06	0.00365789	3.29237
chr3	-	cg16053443		OpenSea				0.167744	-1.78103	4.54767	9.19302e-06	0.00365873	3.29165
chr15	+	cg14241289	chr15:55611085-55611608	S_Shore	PIGBOS1;PIGBOS1;PIGBOS1;PIGB	NM_001308423;NM_001308421;NM_001308422;NM_004855	TSS1500;TSS1500;TSS1500;Body	0.128147	-1.56313	4.54752	9.1989e-06	0.00365873	3.29107
[truncated: 11,646 more rows]

## Sheet: Ostrava-CB
DNA Methylation Profiles in Policemen Working in Cities Differing by Major Sources of Air Pollution
Table S1. Significant differentially methylated loci in Ostrava-CB samples.
chr	strand	Name	Islands_Name	Relation_to_Island	UCSC_RefGene_Name	UCSC_RefGene_Accession	UCSC_RefGene_Group	logFC	AveExpr	t	P.Value	adj.P.Val	B
chr15	-	cg03275306		OpenSea	BCL2A1;BCL2A1	NM_004049;NM_001114735	1stExon;1stExon	-0.53167	-0.316171	-6.06314	6.17622e-09	0.00363046	9.37626
chr19	-	cg18843803		OpenSea	TSHZ3	NM_020856	Body	1.94535	1.51282	5.9221	1.29447e-08	0.00363046	8.73876
chr2	+	cg25358315	chr2:85640969-85641259	Island	CAPG;CAPG	NM_001256139;NM_001256139	1stExon;5'UTR	0.566693	-1.99156	5.91106	1.37095e-08	0.00363046	8.68932
chr18	+	cg24404630		OpenSea	C18orf1;C18orf1;C18orf1;C18orf1;C18orf1;C18orf1	NM_001003675;NM_181481;NM_181482;NM_001003674;NM_001003675;NM_001003674	5'UTR;Body;Body;5'UTR;1stExon;1stExon	0.32886	-1.6578	5.79077	2.55158e-08	0.0050677	8.15434
chr19	+	cg13369607	chr19:5622248-5623712	Island	SAFB2;SAFB2;SAFB;SAFB;SAFB;SAFB;SAFB	NM_014649;NM_014649;NM_002967;NM_001201338;NM_001201340;NM_001201339;NR_037699	1stExon;5'UTR;TSS200;TSS200;TSS200;TSS200;TSS200	-0.633272	-4.34925	-5.72308	3.60565e-08	0.00543993	7.85664
chr3	+	cg12525751	chr3:149700904-149701152	Island				-0.329146	-0.136033	-5.69738	4.1085e-08	0.00543993	7.74426
chr20	+	cg22691785	chr20:23015716-23016879	N_Shelf				-0.296406	1.98283	-5.63986	5.49501e-08	0.00569721	7.494
chr17	-	cg07772362		OpenSea				0.325097	1.90133	5.63129	5.73708e-08	0.00569721	7.4569
chr19	-	cg26475168	chr19:49016737-49017207	N_Shore	LMTK3	NM_001080434	TSS200	0.35555	-1.82963	5.50045	1.10252e-07	0.0074933	6.89494
chr20	-	cg02167438	chr20:9819271-9819861	Island	PAK7;PAK7	NM_177990;NM_020341	TSS200;TSS200	0.495351	-1.90347	5.48576	1.18561e-07	0.0074933	6.83245
chr17	+	cg09269848	chr17:1394439-1394813	S_Shore	MYO1C;MYO1C	NM_001080779;NM_033375	TSS200;TSS1500	0.321335	-1.62	5.44403	1.45645e-07	0.0074933	6.65554
chr11	-	cg00344443	chr11:115529997-115530548	Island				0.526633	-2.19958	5.44214	1.47005e-07	0.0074933	6.64755
chr20	-	cg01817521	chr20:61583891-61584222	Island	SLC17A9;SLC17A9	NM_022082;NM_022082	1stExon;5'UTR	0.35389	-1.54281	5.44005	1.48522e-07	0.0074933	6.63873
chr11	-	cg26608883	chr11:15094957-15095872	Island	CALCB	NM_000728	TSS200	0.705817	-2.31559	5.43595	1.51546e-07	0.0074933	6.62139
chr1	-	cg17734803	chr1:63782394-63790471	Island	FOXD3-AS1;FOXD3-AS1;FOXD3-AS1;FOXD3;FOXD3-AS1	NR_121637;NR_121635;NR_121634;NM_012183;NR_121636	Body;TSS1500;TSS1500;1stExon;TSS200	0.624091	-3.1964	5.42196	1.6231e-07	0.0074933	6.56241
chr2	+	cg13092766	chr2:111875206-111880965	Island	BCL2L11;BCL2L11;BCL2L11	NM_207002;NM_138621;NM_006538	5'UTR;5'UTR;5'UTR	-0.910465	-3.67173	-5.40873	1.73183e-07	0.0074933	6.50667
chr13	+	cg10791035	chr13:28527755-28528996	N_Shore				0.256415	-1.72861	5.39077	1.89076e-07	0.0074933	6.4312
chr3	+	cg21951070	chr3:185825462-185827003	Island	ETV5	NM_004454	TSS200	-0.402431	-2.52848	-5.38466	1.94796e-07	0.0074933	6.40558
chr8	-	cg14807682	chr8:1440661-1440935	Island				0.568654	1.93116	5.37926	1.99997e-07	0.0074933	6.38293
chr18	+	cg00737978		OpenSea	C18orf1;C18orf1;C18orf1;C18orf1;C18orf1;C18orf1	NM_001003675;NM_181481;NM_181482;NM_001003674;NM_001003675;NM_001003674	5'UTR;Body;Body;5'UTR;1stExon;1stExon	0.354337	-2.10672	5.37522	2.03973e-07	0.0074933	6.36601
chr17	+	cg07163735	chr17:43971410-43975040	Island	MAPT;MAPT;MAPT;MAPT;MAPT;MAPT;LOC100128977;LOC100130148;MAPT;MAPT;MAPT;MAPT;MAPT;MAPT	NM_001123066;NM_001123067;NM_016841;NM_016835;NM_005910;NM_016834;NR_024559;NR_024560;NM_016834;NM_016835;NM_001123066;NM_016841;NM_005910;NM_001123067	1stExon;5'UTR;1stExon;5'UTR;1stExon;1stExon;Body;TSS1500;5'UTR;1stExon;5'UTR;5'UTR;5'UTR;1stExon	-0.489656	-3.29943	-5.37279	2.06405e-07	0.0074933	6.35583
chr1	-	cg19598416	chr1:223936342-223937044	Island	CAPN2;CAPN2	NM_001748;NM_001146068	Body;Body	0.440026	-1.5339	5.36371	2.15735e-07	0.0074933	6.31783
chr18	-	cg11716803	chr18:77246356-77247889	N_Shore	NFATC1;NFATC1;NFATC1;NFATC1;NFATC1;NFATC1;NFATC1;NFATC1	NM_172388;NM_001278673;NM_006162;NM_001278669;NM_001278670;NM_172389;NM_172387;NM_001278672	Body;Body;Body;Body;Body;Body;Body;Body	0.37824	-0.039459	5.36046	2.19175e-07	0.0074933	6.30424
chr8	-	cg13924514		OpenSea				-0.242959	1.8284	-5.35381	2.26372e-07	0.0074933	6.27647
chr5	+	cg11608521		OpenSea	CKMT2;CKMT2;CKMT2;CKMT2-AS1;CKMT2-AS1;CKMT2-AS1;RNU5E-1;RNU5D-1	NM_001099735;NM_001825;NM_001099736;NR_034123;NR_034122;NR_034121;NR_002754;NR_002755	5'UTR;5'UTR;5'UTR;Body;Body;Body;Body;Body	-0.357602	1.21989	-5.30587	2.85565e-07	0.00907457	6.07689
chr3	-	cg09654300		OpenSea	TRAK1	NM_001042646	1stExon	0.513074	1.72502	5.28486	3.16014e-07	0.00965594	5.98985
chr19	+	cg12942894	chr19:36642327-36643585	Island	COX7A1;COX7A1	NM_001864;NM_001864	1stExon;5'UTR	0.263602	0.0262259	5.26395	3.49449e-07	0.0098633	5.90347
chr10	+	cg07019285		OpenSea	CALML3-AS1;CALML3-AS1	NR_120497;NR_120496	Body;Body	0.872743	3.00129	5.25943	3.57118e-07	0.0098633	5.88482
chr4	-	cg20025135		OpenSea				0.321584	1.42537	5.25622	3.62649e-07	0.0098633	5.87162
chr1	+	cg04858960		OpenSea	LDLRAD1	NM_001010978	TSS200	0.193797	-0.51884	5.24954	3.74468e-07	0.0098633	5.84408
chr3	-	cg01486558		OpenSea	TRAK1;TRAK1	NM_001042646;NM_001042646	1stExon;5'UTR	0.339245	1.02064	5.24381	3.84877e-07	0.0098633	5.82054

## Sheet: Prague-CB
DNA Methylation Profiles in Policemen Working in Cities Differing by Major Sources of Air Pollution
Table S1. Significant differentially methylated loci in Prague-CB samples.
chr	strand	Name	Islands_Name	Relation_to_Island	UCSC_RefGene_Name	UCSC_RefGene_Accession	UCSC_RefGene_Group	logFC	AveExpr	t	P.Value	adj.P.Val	B
chr8	-	cg26953288	chr8:143580769-143580975	S_Shore	BAI1	NM_001702	Body	0.547748	-0.0914734	6.28761	1.85854e-09	0.0014765	8.80459
chr8	-	cg17265515		OpenSea	ERICH1	NM_001303100	Body	-1.59303	0.50338	-5.92018	1.30743e-08	0.00504858	7.33863
chr7	+	cg10380095		OpenSea				-0.311165	2.20148	-5.84741	1.90646e-08	0.00504858	7.05499
