# Supplementary material for: Genome-Wide DNA Methylation in Policemen Working in Cities Differing by Major Sources of Air Pollution
Source: Int J Mol Sci. 2022 Jan 31;23(3):1666. doi: 10.3390/ijms23031666 (PMC8915177; doi:10.3390/ijms23031666)
Supplement: Supplementary file 1 [file ijms-23-01666-s001.zip › Supplementary/Table S2.xlsx]

## Sheet: List1
DNA Methylation Profiles in Policemen Working in Cities Differing by Major Sources of Air Pollution
Table S2. Significant differentially methylated groups of loci between Ostrava-Prague samples.
	chr	strand	Name	Islands_Name	Relation_to_Island	UCSC_RefGene_Name	UCSC_RefGene_Accession	UCSC_RefGene_Group	logFC	AveExpr	t	P.Value	adj.P.Val	B
ZNRF1
9	chr16	+	cg02607915		OpenSea	ZNRF1	NM_032268	Body	0.103149	1.28943	4.59117	7.61308e-06	0.00341833	3.46228
	chr16	+	cg02456934		OpenSea	ZNRF1	NM_032268	Body	0.137315	-0.207933	4.58922	7.67779e-06	0.00341903	3.45462
	chr16	-	cg10766007		OpenSea	ZNRF1	NM_032268	Body	0.288639	-1.8512	4.48429	1.20715e-05	0.00401597	3.04537
	chr16	+	cg27641961		OpenSea	ZNRF1	NM_032268	Body	0.17783	-1.55036	4.35207	2.11139e-05	0.00483555	2.5407
	chr16	+	cg04681958		OpenSea	ZNRF1	NM_032268	Body	0.157808	-0.523391	4.24683	3.26527e-05	0.00564664	2.14793
	chr16	+	cg00528616	chr16:75033041-75034207	S_Shelf	ZNRF1	NM_032268	Body	0.213181	-1.88018	4.20495	3.8752e-05	0.00597991	1.99386
	chr16	+	cg22438063		OpenSea	ZNRF1	NM_032268	Body	0.198688	-1.82303	4.02698	7.90935e-05	0.00763915	1.35339
	chr16	-	cg21489364	chr16:75033041-75034207	S_Shore	ZNRF1	NM_032268	Body	0.186424	-0.715521	4.02144	8.08388e-05	0.00769014	1.33383
	chr16	+	cg08761535		OpenSea	ZNRF1	NM_032268	Body	0.169331	0.974697	3.86546	0.000148082	0.00948412	0.792464
ZNF827
9	chr4	-	cg00832112		OpenSea	ZNF827;ZNF827	NM_001306215;NM_178835	Body;Body	0.149537	0.561724	4.57575	8.14078e-06	0.00350021	3.40163
	chr4	-	cg23676081		OpenSea	ZNF827;ZNF827	NM_001306215;NM_178835	Body;Body	-0.214958	1.73327	-4.20271	3.91067e-05	0.00599768	1.98566
	chr4	+	cg16927415		OpenSea	ZNF827;ZNF827	NM_001306215;NM_178835	Body;Body	0.282341	-2.30067	4.12251	5.40861e-05	0.00670122	1.69427
	chr4	-	cg21042265		OpenSea	ZNF827;ZNF827	NM_001306215;NM_178835	Body;Body	0.193027	0.0451557	3.97629	9.64994e-05	0.00819663	1.17526
	chr4	-	cg19933595	chr4:146857334-146859082	N_Shore	ZNF827	NM_178835	Body	0.22759	-2.38993	5.34984	2.30791e-07	0.00100742	6.64149
	chr4	-	cg12984877	chr4:146857334-146859082	N_Shore	ZNF827	NM_178835	Body	0.130033	-0.414792	4.95406	1.50022e-06	0.00188644	4.93597
	chr4	-	cg03395562	chr4:146857334-146859082	N_Shore	ZNF827	NM_178835	Body	0.176434	-3.53874	4.31446	2.46963e-05	0.00509207	2.39943
	chr4	+	cg17140208		OpenSea	ZNF827	NM_178835	Body	0.201033	2.34369	4.14314	4.97809e-05	0.00651317	1.76876
	chr4	+	cg14873022		OpenSea	ZNF827	NM_178835	Body	0.312536	0.243993	3.85164	0.000156102	0.00966496	0.74539
ZMYND8
7	chr20	+	cg03642096		OpenSea	ZMYND8;ZMYND8;ZMYND8;ZMYND8;ZMYND8;ZMYND8;ZMYND8;ZMYND8;ZMYND8;ZMYND8;ZMYND8;ZMYND8;ZMYND8;ZMYND8;ZMYND8;ZMYND8;ZMYND8;ZMYND8	NM_001281774;NM_001281773;NM_001281772;NM_001281780;NM_001281779;NM_001281769;NM_183048;NM_183047;NM_012408;NM_001281778;NM_001281777;NM_001281776;NM_001281775;NM_001281783;NM_001281782;NM_001281781;NM_001281771;NM_001281784	5'UTR;5'UTR;5'UTR;5'UTR;5'UTR;Body;Body;Body;Body;Body;Body;Body;Body;Body;Body;Body;Body;Body	0.244681	-3.19587	4.91889	1.76284e-06	0.00202674	4.78931
	chr20	+	cg10467021		OpenSea	ZMYND8;ZMYND8;ZMYND8;ZMYND8;ZMYND8;ZMYND8;ZMYND8;ZMYND8;ZMYND8;ZMYND8;ZMYND8;ZMYND8;ZMYND8;ZMYND8;ZMYND8;ZMYND8;ZMYND8;ZMYND8	NM_001281774;NM_001281773;NM_001281772;NM_001281780;NM_001281779;NM_001281769;NM_183048;NM_183047;NM_012408;NM_001281778;NM_001281777;NM_001281776;NM_001281775;NM_001281783;NM_001281782;NM_001281781;NM_001281771;NM_001281784	5'UTR;5'UTR;5'UTR;5'UTR;5'UTR;Body;Body;Body;Body;Body;Body;Body;Body;Body;Body;Body;Body;Body	0.137391	-0.0862329	4.04093	7.48553e-05	0.00750018	1.40274
	chr20	+	cg11315935		OpenSea	ZMYND8;ZMYND8;ZMYND8;ZMYND8;ZMYND8;ZMYND8;ZMYND8;ZMYND8;ZMYND8;ZMYND8;ZMYND8;ZMYND8;ZMYND8;ZMYND8;ZMYND8;ZMYND8;ZMYND8;ZMYND8	NM_183048;NM_183047;NM_012408;NM_001281780;NM_001281779;NM_001281778;NM_001281777;NM_001281776;NM_001281775;NM_001281774;NM_001281773;NM_001281783;NM_001281782;NM_001281781;NM_001281772;NM_001281771;NM_001281769;NM_001281784	TSS1500;TSS1500;TSS1500;TSS1500;TSS1500;TSS1500;TSS1500;TSS1500;TSS1500;TSS1500;TSS1500;TSS1500;TSS1500;TSS1500;TSS1500;TSS1500;TSS1500;TSS1500	0.18777	-2.50995	3.99652	8.91562e-05	0.00796238	1.24611
	chr20	+	cg11809928		OpenSea	ZMYND8;ZMYND8;ZMYND8;ZMYND8;ZMYND8;ZMYND8;ZMYND8;ZMYND8;ZMYND8;ZMYND8;ZMYND8;ZMYND8;ZMYND8;ZMYND8;ZMYND8;ZMYND8;ZMYND8;ZMYND8	NM_001281774;NM_001281773;NM_001281772;NM_001281780;NM_001281779;NM_001281769;NM_183048;NM_183047;NM_012408;NM_001281778;NM_001281777;NM_001281776;NM_001281775;NM_001281783;NM_001281782;NM_001281781;NM_001281771;NM_001281784	5'UTR;5'UTR;5'UTR;5'UTR;5'UTR;Body;Body;Body;Body;Body;Body;Body;Body;Body;Body;Body;Body;Body	0.188146	-0.673864	3.83984	0.000163276	0.00981467	0.705298
	chr20	-	cg09337391	chr20:45867654-45868111	S_Shelf	ZMYND8;ZMYND8;ZMYND8	NM_183048;NM_183047;NM_012408	Body;Body;Body	0.12334	0.715213	4.16429	4.57059e-05	0.00632199	1.84549
	chr20	+	cg25541209		OpenSea	ZMYND8;ZMYND8;LOC100131496;ZMYND8	NM_183048;NM_183047;NR_024594;NM_012408	Body;Body;Body;Body	0.176906	-1.16381	4.49981	1.12955e-05	0.00392454	3.10542
	chr20	-	cg02341503		OpenSea	ZMYND8;LOC100131496;ZMYND8;ZMYND8	NM_183048;NR_024594;NM_183047;NM_012408	Body;TSS200;Body;Body	0.179311	-1.41732	3.92612	0.000117278	0.0087861	1.00081
ZMIZ1
9	chr10	-	cg21344746	chr10:80827070-80830537	S_Shore	ZMIZ1	NM_020338	5'UTR	0.25331	-1.78769	4.69423	4.84428e-06	0.00288817	3.87174
	chr10	-	cg16182375		OpenSea	ZMIZ1	NM_020338	5'UTR	0.164969	1.05787	4.62344	6.61344e-06	0.00323587	3.58971
	chr10	+	cg17100355		OpenSea	ZMIZ1	NM_020338	Body	0.213309	1.25931	4.13318	5.18157e-05	0.00660322	1.73278
	chr10	-	cg04609265		OpenSea	ZMIZ1	NM_020338	Body	-0.205864	0.853896	-3.95954	0.000103015	0.00840733	1.11679
	chr10	-	cg24982682		OpenSea	ZMIZ1	NM_020338	5'UTR	0.158621	-1.74984	3.93637	0.000112712	0.00866508	1.03632
	chr10	-	cg09565418		OpenSea	ZMIZ1	NM_020338	5'UTR	0.145891	-1.96199	3.91828	0.000120885	0.00887088	0.973735
	chr10	-	cg24983858		OpenSea	ZMIZ1	NM_020338	5'UTR	0.121343	-0.0711726	3.87267	0.000144056	0.00941998	0.817073
	chr10	-	cg08526062		OpenSea	ZMIZ1	NM_020338	5'UTR	0.114235	-0.969764	3.83736	0.000164818	0.00984746	0.696913
	chr10	+	cg18712809		OpenSea	ZMIZ1	NM_020338	5'UTR	0.112454	-0.901918	3.83333	0.000167367	0.00990267	0.683222
ZDHHC14
15	chr6	+	cg13026550		OpenSea	ZDHHC14;ZDHHC14	NM_153746;NM_024630	Body;Body	0.269424	1.63294	6.35419	1.29466e-09	0.000129357	11.3885
	chr6	-	cg12112211		OpenSea	ZDHHC14;ZDHHC14	NM_024630;NM_153746	Body;Body	0.31019	-2.65502	5.00824	1.16814e-06	0.00176766	5.16354
	chr6	-	cg15204880		OpenSea	ZDHHC14;ZDHHC14	NM_024630;NM_153746	Body;Body	0.248637	-1.03231	4.99231	1.25758e-06	0.00179569	5.09642
	chr6	-	cg17852032		OpenSea	ZDHHC14;ZDHHC14	NM_153746;NM_024630	Body;Body	0.211247	-1.91108	4.63212	6.3668e-06	0.00319725	3.62413
	chr6	-	cg11547964		OpenSea	ZDHHC14;ZDHHC14	NM_024630;NM_153746	Body;Body	0.247172	-2.0415	4.55759	8.80729e-06	0.00359759	3.33043
	chr6	-	cg19934989		OpenSea	ZDHHC14;ZDHHC14	NM_024630;NM_153746	Body;Body	0.216492	-0.694949	4.39112	1.79229e-05	0.0045753	2.68849
	chr6	-	cg08437251		OpenSea	ZDHHC14;ZDHHC14	NM_024630;NM_153746	Body;Body	0.284038	-2.05763	4.28045	2.84311e-05	0.00537654	2.27256
	chr6	+	cg09076927	chr6:158093810-158094080	S_Shore	ZDHHC14;ZDHHC14	NM_153746;NM_024630	3'UTR;3'UTR	0.120907	0.0571456	4.17499	4.37693e-05	0.00622598	1.8844
	chr6	-	cg24207503		OpenSea	ZDHHC14;ZDHHC14	NM_024630;NM_153746	Body;Body	0.151145	1.52925	4.12046	5.45328e-05	0.00671805	1.68689
	chr6	-	cg04374767		OpenSea	ZDHHC14;ZDHHC14	NM_024630;NM_153746	Body;Body	0.231049	0.59092	4.06025	6.93412e-05	0.00731203	1.47134
	chr6	-	cg17310882		OpenSea	ZDHHC14;ZDHHC14	NM_153746;NM_024630	Body;Body	0.159825	-0.843459	4.0538	7.11366e-05	0.00737363	1.44842
	chr6	-	cg14326848		OpenSea	ZDHHC14;ZDHHC14	NM_024630;NM_153746	Body;Body	0.176751	-0.620482	4.04353	7.40896e-05	0.00747141	1.41196
	chr6	+	cg07875215		OpenSea	ZDHHC14;ZDHHC14	NM_153746;NM_024630	Body;Body	0.14709	-0.0538331	3.95349	0.000105468	0.00846327	1.09573
	chr6	-	cg14514483		OpenSea	ZDHHC14;ZDHHC14	NM_153746;NM_024630	Body;Body	0.127649	0.765806	3.907	0.00012626	0.00901366	0.934855
	chr6	-	cg02460791		OpenSea	ZDHHC14;ZDHHC14	NM_024630;NM_153746	Body;Body	0.173561	-1.12513	3.85072	0.000156651	0.00967582	0.742254
TRIM39
7	chr6	+	cg06230847	chr6:30294169-30295071	S_Shelf	TRIM39;TRIM39	NM_172016;NM_021253	Body;Body	0.249872	-0.201699	5.14896	6.04451e-07	0.00144639	5.76342
	chr6	+	cg01383911	chr6:30294169-30295071	S_Shelf	TRIM39;TRIM39	NM_172016;NM_021253	Body;Body	0.266304	-0.106775	4.9387	1.60987e-06	0.00194962	4.87183
	chr6	-	cg13079571	chr6:30294169-30295071	S_Shelf	TRIM39;TRIM39	NM_172016;NM_021253	Body;Body	0.222627	-0.885673	4.09336	6.0781e-05	0.00694403	1.58953
	chr6	+	cg03094134	chr6:30294169-30295071	S_Shelf	TRIM39;TRIM39	NM_172016;NM_021253	Body;Body	0.214999	-1.29697	4.07504	6.53849e-05	0.00713452	1.52403
	chr6	+	cg04425551	chr6:30294169-30295071	S_Shelf	TRIM39;TRIM39	NM_172016;NM_021253	Body;Body	0.192393	-0.969079	4.04503	7.36506e-05	0.00744689	1.41728
	chr6	+	cg14066298	chr6:30294169-30295071	S_Shelf	TRIM39;TRIM39	NM_172016;NM_021253	Body;Body	0.1527	-0.505464	3.98608	9.28777e-05	0.00808878	1.2095
	chr6	+	cg07905808	chr6:30294169-30295071	S_Shelf	TRIM39;TRIM39	NM_172016;NM_021253	Body;Body	0.171016	-0.540643	3.84257	0.000161589	0.00977778	0.714566
TRAPPC9
10	chr8	+	cg00686391		OpenSea	TRAPPC9;TRAPPC9	NM_001160372;NM_031466	Body;Body	0.24527	-1.59988	4.87197	2.18342e-06	0.00220396	4.59489
	chr8	+	cg12983339	chr8:141107837-141110984	S_Shelf	TRAPPC9;TRAPPC9	NM_001160372;NM_031466	Body;Body	0.22251	2.17313	4.68583	5.0273e-06	0.00291836	3.83813
	chr8	+	cg13733787		OpenSea	TRAPPC9;TRAPPC9	NM_001160372;NM_031466	Body;Body	0.279573	1.27185	4.50409	1.10899e-05	0.00391909	3.12202
	chr8	+	cg23105522		OpenSea	TRAPPC9;TRAPPC9	NM_001160372;NM_031466	Body;Body	0.190582	0.393593	4.18437	4.21347e-05	0.00614645	1.91861
	chr8	+	cg12337427		OpenSea	TRAPPC9;TRAPPC9	NM_001160372;NM_031466	Body;Body	0.165968	0.451476	4.05138	7.18239e-05	0.0074107	1.4398
	chr8	-	cg22226311		OpenSea	TRAPPC9;TRAPPC9	NM_001160372;NM_031466	Body;Body	-0.106602	1.10568	-4.02404	8.00168e-05	0.00767155	1.34299
	chr8	-	cg22511710		OpenSea	TRAPPC9;TRAPPC9	NM_001160372;NM_031466	Body;Body	0.19564	-2.86037	4.01322	8.34986e-05	0.00775555	1.30483
	chr8	-	cg16815625		OpenSea	TRAPPC9;TRAPPC9	NM_001160372;NM_031466	Body;Body	0.17476	0.496385	3.95983	0.000102896	0.00840733	1.11782
	chr8	+	cg01670484		OpenSea	TRAPPC9;TRAPPC9	NM_001160372;NM_031466	Body;Body	-0.138128	1.89606	-3.95878	0.000103319	0.00842121	1.11415
	chr8	+	cg06112894	chr8:141467218-141467927	S_Shelf	TRAPPC9	NM_031466	TSS1500	0.188646	0.103862	4.07466	6.54822e-05	0.007138	1.52269
TMEM184B
9	chr22	-	cg04229272		OpenSea	TMEM184B;TMEM184B;TMEM184B	NM_001195072;NM_012264;NM_001195071	Body;Body;Body	0.189002	1.35365	5.33321	2.50186e-07	0.00102983	6.56784
	chr22	-	cg22197811		OpenSea	TMEM184B;TMEM184B;TMEM184B	NM_001195072;NM_012264;NM_001195071	Body;Body;Body	0.315331	0.154905	5.17499	5.34335e-07	0.00137824	5.87577
	chr22	-	cg06390490		OpenSea	TMEM184B;TMEM184B;TMEM184B	NM_001195072;NM_012264;NM_001195071	Body;Body;Body	0.387006	0.345403	5.03527	1.03034e-06	0.00172849	5.27776
	chr22	-	cg04136175		OpenSea	TMEM184B;TMEM184B;TMEM184B	NM_001195072;NM_012264;NM_001195071	Body;Body;Body	0.232495	2.06597	4.79811	3.04856e-06	0.00250974	4.29181
	chr22	+	cg08350219		OpenSea	TMEM184B;TMEM184B;TMEM184B	NM_001195072;NM_012264;NM_001195071	Body;Body;Body	0.209932	1.3502	4.49644	1.14597e-05	0.00394116	3.09238
	chr22	+	cg04024514		OpenSea	TMEM184B;TMEM184B;TMEM184B	NM_001195072;NM_001195071;NM_012264	5'UTR;5'UTR;5'UTR	0.240256	-2.01975	4.34157	2.20603e-05	0.00491441	2.50116
	chr22	+	cg06328792		OpenSea	TMEM184B;TMEM184B;TMEM184B	NM_001195072;NM_012264;NM_001195071	Body;Body;Body	0.153486	-1.61672	4.30896	2.52663e-05	0.0051455	2.37887
	chr22	-	cg04835334		OpenSea	TMEM184B;TMEM184B;TMEM184B	NM_001195072;NM_001195071;NM_012264	5'UTR;5'UTR;5'UTR	0.226647	-1.78405	4.30407	2.57845e-05	0.00519378	2.36058
	chr22	+	cg19494181		OpenSea	TMEM184B;TMEM184B;TMEM184B	NM_001195072;NM_001195071;NM_012264	5'UTR;5'UTR;5'UTR	0.134698	-0.407544	4.11023	5.68155e-05	0.00680004	1.65008
TBC1D16
7	chr17	-	cg17203037	chr17:77965805-77966296	S_Shore	TBC1D16	NM_019020	Body	0.216856	-2.3384	4.50831	1.08911e-05	0.00389018	3.13838
	chr17	-	cg03753399	chr17:77955491-77955693	N_Shore	TBC1D16	NM_019020	Body	-0.165826	-0.173853	-4.32952	2.31967e-05	0.00500227	2.45589
	chr17	-	cg00314994	chr17:77917587-77917885	S_Shore	TBC1D16	NM_019020	Body	-0.134149	0.989798	-3.99656	8.91422e-05	0.00796238	1.24625
	chr17	+	cg07276449	chr17:77965805-77966296	S_Shore	TBC1D16	NM_019020	Body	0.189197	-1.55587	3.96941	9.91259e-05	0.00828522	1.15122
	chr17	-	cg16030878	chr17:77914639-77914882	N_Shore	TBC1D16	NM_019020	3'UTR	0.119717	-0.738562	3.89159	0.000133972	0.00919279	0.881888
	chr17	+	cg14331206	chr17:77922721-77922973	Island	TBC1D16	NM_019020	Body	-0.108756	1.74128	-3.88534	0.000137228	0.00926366	0.860435
	chr17	-	cg04157865	chr17:77914639-77914882	N_Shore	TBC1D16	NM_019020	3'UTR	0.147862	-0.824325	3.83966	0.000163384	0.00981467	0.704707
SORCS2
7	chr4	+	cg11399879	chr4:7511868-7512428	S_Shore	SORCS2	NM_020777	Body	0.171127	-1.24336	4.79224	3.13e-06	0.00252902	4.26788
	chr4	-	cg15941129		OpenSea	SORCS2	NM_020777	Body	-0.177638	1.0934	-4.54939	9.12497e-06	0.00364671	3.29837
	chr4	-	cg02419627		OpenSea	SORCS2	NM_020777	Body	0.168587	1.70576	4.15632	4.72031e-05	0.00638083	1.81653
	chr4	+	cg24564096		OpenSea	SORCS2	NM_020777	Body	0.155913	1.1562	4.06519	6.79948e-05	0.0072609	1.48892
	chr4	-	cg04385438		OpenSea	SORCS2	NM_020777	Body	0.180895	-1.25736	4.02167	8.07659e-05	0.00769014	1.33464
	chr4	-	cg27036376		OpenSea	SORCS2	NM_020777	Body	0.329219	2.68206	3.92103	0.000119609	0.00883577	0.983221
	chr4	+	cg22732585		OpenSea	SORCS2	NM_020777	Body	-0.0865406	1.15372	-3.86236	0.000149844	0.00952793	0.78191
SNX29
8	chr16	+	cg08822891		OpenSea	SNX29	NM_001080530	Body	0.202364	0.186715	5.14276	6.22441e-07	0.00145423	5.7367
	chr16	-	cg10406999		OpenSea	SNX29	NM_032167	Body	0.216078	-1.86731	4.47891	1.23522e-05	0.00403889	3.02461
	chr16	+	cg16437202		OpenSea	SNX29	NM_032167	Body	-0.252478	0.631589	-4.46155	1.33019e-05	0.00414741	2.95768
	chr16	-	cg04382897		OpenSea	SNX29	NM_032167	Body	0.170319	-2.45729	4.3378	2.24102e-05	0.00494269	2.48698
	chr16	-	cg13098955		OpenSea	SNX29	NM_032167	Body	0.176585	-0.477503	4.19315	4.06586e-05	0.00608189	1.95067
	chr16	-	cg13673991		OpenSea	SNX29	NM_032167	Body	0.13078	1.85596	4.1062	5.77388e-05	0.00683014	1.63561
	chr16	-	cg22550557		OpenSea	SNX29	NM_032167	Body	0.116852	0.622311	3.95237	0.000105927	0.008478	1.09185
	chr16	+	cg26974444	chr16:12210655-12211296	S_Shelf	SNX29	NM_001080530	Body	-0.11628	1.49541	-3.9231	0.000118655	0.00881839	0.990377
SMG6
9	chr17	+	cg01928516	chr17:2206517-2207248	S_Shore	SMG6;SRR;SRR	NM_017575;NM_021947;NM_001304803	TSS1500;5'UTR;5'UTR	0.212548	-0.271097	4.19104	4.10082e-05	0.0060938	1.94297
	chr17	-	cg07470597		OpenSea	SMG6;SMG6;SMG6;SMG6	NM_001282326;NM_001256828;NM_001256827;NM_017575	Body;Body;Body;Body	-0.185524	0.407245	-4.02984	7.82054e-05	0.00761019	1.3635
	chr17	+	cg15814766		OpenSea	SMG6;SMG6;SMG6	NM_001256828;NM_001256827;NM_017575	TSS1500;5'UTR;Body	0.118844	0.960383	4.02932	7.83668e-05	0.0076146	1.36166
	chr17	+	cg19927678		OpenSea	SMG6;SMG6;SMG6	NM_001256828;NM_001256827;NM_017575	Body;Body;Body	0.263018	-1.29672	3.94296	0.000109872	0.00859788	1.05915
	chr17	-	cg09269221		OpenSea	SMG6;SMG6;SMG6	NM_001256828;NM_001256827;NM_017575	Body;Body;Body	0.218954	-1.50417	3.83986	0.000163262	0.00981467	0.705372
	chr17	-	cg03625953		OpenSea	SMG6;SMG6	NM_017575;NM_001170957	Body;Body	0.1649	1.12802	4.55449	8.92605e-06	0.00362613	3.31831
	chr17	+	cg27170376		OpenSea	SMG6;SMG6	NM_001256827;NM_017575	5'UTR;Body	0.214443	0.529539	4.45031	1.39531e-05	0.00416978	2.91451
	chr17	+	cg19293468		OpenSea	SMG6;SMG6	NM_017575;NM_001170957	Body;Body	-0.175325	0.782853	-4.01212	8.38596e-05	0.00776474	1.30096
	chr17	+	cg12509499		OpenSea	SMG6;SMG6	NM_017575;NM_001170957	Body;Body	0.24485	-0.744485	3.89358	0.00013295	0.00916929	0.888726
SLCO3A1
9	chr15	-	cg03219393		OpenSea	SLCO3A1;SLCO3A1	NM_013272;NM_001145044	Body;Body	0.255903	-1.54511	4.79071	3.15156e-06	0.00252902	4.26165
	chr15	-	cg14931933		OpenSea	SLCO3A1;SLCO3A1	NM_013272;NM_001145044	Body;Body	0.270126	-2.42751	4.63768	6.21381e-06	0.00317474	3.64616
	chr15	-	cg22118474		OpenSea	SLCO3A1;SLCO3A1	NM_013272;NM_001145044	Body;Body	0.234328	-1.76663	4.38467	1.84163e-05	0.00461099	2.66399
	chr15	-	cg23025314		OpenSea	SLCO3A1;SLCO3A1	NM_013272;NM_001145044	Body;Body	0.220426	-2.26683	4.32631	2.35093e-05	0.00502706	2.44382
	chr15	-	cg27132471		OpenSea	SLCO3A1;SLCO3A1	NM_001145044;NM_013272	Body;Body	0.234862	-3.57892	4.18964	4.12429e-05	0.00609746	1.93784
	chr15	-	cg14651126		OpenSea	SLCO3A1;SLCO3A1	NM_013272;NM_001145044	Body;Body	0.155853	0.474954	4.15143	4.81443e-05	0.0064407	1.79879
	chr15	+	cg00660513	chr15:92396013-92397682	S_Shore	SLCO3A1;SLCO3A1	NM_013272;NM_001145044	Body;Body	0.146797	-3.05696	4.0929	6.08908e-05	0.00694643	1.58791
	chr15	+	cg20485553		OpenSea	SLCO3A1;SLCO3A1	NM_013272;NM_001145044	3'UTR;Body	0.163327	-1.63977	3.92949	0.000115756	0.00875161	1.0125
	chr15	-	cg03722279		OpenSea	SLCO3A1;SLCO3A1	NM_013272;NM_001145044	Body;Body	0.191681	-1.80099	3.89238	0.000133568	0.00918736	0.884583
SHANK2
9	chr11	+	cg16348380	chr11:70332266-70333413	S_Shelf	SHANK2;SHANK2;SHANK2	NR_110766;NM_133266;NM_012309	Body;Body;Body	-0.157219	0.19362	-4.52224	1.02582e-05	0.00381889	3.19251
	chr11	+	cg13382389		OpenSea	SHANK2;SHANK2;SHANK2	NR_110766;NM_133266;NM_012309	Body;Body;Body	-0.144549	1.12887	-4.00944	8.47487e-05	0.00780431	1.29152
	chr11	-	cg14829063		OpenSea	SHANK2	NM_012309	Body	-0.160969	1.34545	-4.58795	7.72027e-06	0.00342171	3.44962
	chr11	+	cg15814586		OpenSea	SHANK2	NM_012309	5'UTR	-0.127988	1.2331	-4.19309	4.06678e-05	0.00608212	1.95046
	chr11	-	cg16676278		OpenSea	SHANK2	NM_012309	Body	-0.137468	0.996638	-4.18504	4.20202e-05	0.00613988	1.92106
	chr11	+	cg19946638		OpenSea	SHANK2	NM_012309	5'UTR	-0.150404	0.761958	-4.11313	5.61597e-05	0.00677019	1.6605
	chr11	-	cg00245018		OpenSea	SHANK2	NM_012309	Body	-0.126211	0.229058	-4.07404	6.56439e-05	0.00714778	1.52048
	chr11	+	cg23077606		OpenSea	SHANK2	NM_012309	Body	-0.140517	0.586333	-4.05215	7.16041e-05	0.00739738	1.44255
	chr11	-	cg11360845		OpenSea	SHANK2	NM_012309	Body	-0.116898	-0.0687492	-3.95335	0.000105523	0.00846327	1.09527
SEPT9
11	chr17	-	cg01020567		OpenSea	SEPT9;SEPT9;SEPT9;SEPT9;SEPT9;SEPT9;SEPT9;SEPT9;SEPT9;SEPT9;SEPT9	NM_001113495;NM_001113493;NM_001113494;NM_001113492;NM_001293696;NM_001113496;NM_001293697;NM_001293698;NM_001293695;NM_001113491;NM_006640	TSS1500;Body;Body;Body;Body;5'UTR;5'UTR;5'UTR;Body;Body;Body	-0.207833	0.895255	-3.95342	0.000105496	0.00846327	1.09549
	chr17	+	cg23120541		OpenSea	SEPT9;SEPT9;SEPT9;SEPT9;SEPT9	NM_001113492;NM_001113493;NM_001113491;NM_006640;NM_001113494	Body;Body;Body;Body;Body	0.102976	-0.901479	3.87966	0.00014025	0.00934189	0.840981
	chr17	-	cg19108485		OpenSea	SEPT9;SEPT9;SEPT9;SEPT9	NM_001293695;NM_001113491;NM_001113492;NM_006640	Body;Body;5'UTR;Body	0.131083	1.17663	4.52962	9.93767e-06	0.00377024	3.22121
	chr17	+	cg15401418		OpenSea	SEPT9;SEPT9;SEPT9;SEPT9	NM_006640;NM_001113492;NM_001113491;NM_006640	5'UTR;5'UTR;Body;1stExon	0.16295	-0.812672	3.94758	0.000107918	0.0085427	1.07519
	chr17	+	cg18271897		OpenSea	SEPT9;SEPT9;SEPT9	NM_001113492;NM_001113491;NM_006640	5'UTR;Body;Body	0.173622	-1.08247	4.16503	4.5569e-05	0.00631988	1.84819
	chr17	-	cg00030296		OpenSea	SEPT9;SEPT9;SEPT9	NM_001113492;NM_001113491;NM_006640	5'UTR;Body;Body	0.18468	-1.45656	4.16111	4.62984e-05	0.00635137	1.83392
	chr17	-	cg24069072	chr17:75277317-75278172	S_Shelf	SEPT9;SEPT9	NM_001293695;NM_001113491	Body;Body	0.135748	-0.276729	4.36337	2.01386e-05	0.0047701	2.58335
	chr17	-	cg08034797		OpenSea	SEPT9;SEPT9	NM_001113492;NM_001113491	5'UTR;Body	-0.134053	1.09684	-3.94711	0.000108115	0.00854939	1.07356
	chr17	+	cg10857221	chr17:75277317-75278172	S_Shelf	SEPT9	NM_001113491	Body	0.186071	-2.74373	3.90304	0.0001282	0.00906759	0.921232
	chr17	+	cg05729480	chr17:75277317-75278172	N_Shore	SEPT9	NM_001113491	TSS1500	0.149637	-1.23133	3.85408	0.000154655	0.00963491	0.7537
	chr17	+	cg01733438	chr17:75277317-75278172	N_Shore	SEPT9	NM_001113491	TSS1500	0.148543	-1.22082	3.84952	0.000157365	0.00968126	0.738196
RREB1
8	chr6	-	cg16961295	chr6:7107075-7109854	N_Shore	RREB1;RREB1;RREB1;RREB1	NM_001168344;NM_001003699;NM_001003698;NM_001003700	TSS1500;TSS1500;TSS1500;TSS1500	0.204059	-2.14109	4.57104	8.30878e-06	0.00351857	3.38314
	chr6	-	cg09326832	chr6:7246665-7247572	N_Shelf	RREB1;RREB1;RREB1;RREB1	NM_001003698;NM_001003700;NM_001168344;NM_001003699	Body;Body;Body;Body	0.256475	-2.21925	4.42984	1.52197e-05	0.00430051	2.83605
	chr6	-	cg13541087		OpenSea	RREB1;RREB1;RREB1;RREB1	NM_001168344;NM_001003699;NM_001003698;NM_001003700	Body;Body;Body;Body	0.177933	-1.00636	4.29702	2.65487e-05	0.00525232	2.33426
	chr6	+	cg24899545	chr6:7107075-7109854	S_Shelf	RREB1;RREB1;RREB1;RREB1	NM_001003700;NM_001003699;NM_001168344;NM_001003698	5'UTR;5'UTR;5'UTR;5'UTR	0.190248	-1.81903	4.20173	3.92634e-05	0.00600317	1.98207
	chr6	-	cg04058149		OpenSea	RREB1;RREB1;RREB1;RREB1	NM_001168344;NM_001003699;NM_001003698;NM_001003700	5'UTR;5'UTR;5'UTR;5'UTR	0.210063	-1.27918	4.19844	3.97936e-05	0.00602851	1.97001
	chr6	-	cg19696794	chr6:7107075-7109854	N_Shore	RREB1;RREB1;RREB1;RREB1	NM_001003698;NM_001003700;NM_001168344;NM_001003699	TSS1500;TSS1500;TSS1500;TSS1500	0.220936	-2.53807	4.18722	4.1651e-05	0.00611816	1.92899
	chr6	+	cg17446528		OpenSea	RREB1;RREB1;RREB1;RREB1	NM_001168344;NM_001003699;NM_001003698;NM_001003700	5'UTR;5'UTR;5'UTR;5'UTR	0.0884643	-0.391763	4.01617	8.25355e-05	0.00771781	1.31522
	chr6	-	cg07216133	chr6:7141036-7141576	S_Shore	RREB1;RREB1;RREB1;RREB1	NM_001003700;NM_001003699;NM_001168344;NM_001003698	5'UTR;5'UTR;5'UTR;5'UTR	0.108227	0.684218	3.9126	0.000123565	0.00894579	0.954135
RPTOR
20	chr17	+	cg12088417		OpenSea	RPTOR;RPTOR	NM_001163034;NM_020761	Body;Body	-0.858103	3.02589	-5.57048	7.78239e-08	0.000704551	7.63461
	chr17	+	cg12654199		OpenSea	RPTOR;RPTOR	NM_001163034;NM_020761	Body;Body	0.224128	-0.239967	5.30213	2.90761e-07	0.00108959	6.43068
	chr17	-	cg17614805	chr17:78857630-78857866	N_Shore	RPTOR;RPTOR	NM_020761;NM_001163034	Body;Body	-0.148735	0.267789	-5.13919	6.33017e-07	0.0014619	5.72135
	chr17	-	cg22386583		OpenSea	RPTOR;RPTOR	NM_001163034;NM_020761	Body;Body	0.242358	-0.843006	5.10422	7.46354e-07	0.00156447	5.57132
	chr17	+	cg13549638	chr17:78863569-78863813	N_Shelf	RPTOR;RPTOR	NM_001163034;NM_020761	Body;Body	0.235447	-0.395091	5.01613	1.12615e-06	0.00176206	5.19685
	chr17	+	cg27210166		OpenSea	RPTOR;RPTOR	NM_001163034;NM_020761	Body;Body	-0.904712	3.35205	-4.78706	3.20358e-06	0.0025476	4.2468
	chr17	+	cg07856428	chr17:78849401-78850933	S_Shelf	RPTOR;RPTOR	NM_020761;NM_001163034	Body;Body	0.145942	-0.664215	4.3374	2.24476e-05	0.00494367	2.48547
	chr17	+	cg00545580		OpenSea	RPTOR;RPTOR	NM_020761;NM_001163034	Body;Body	-0.212845	1.08491	-4.23542	3.42169e-05	0.00574943	2.10582
	chr17	-	cg22091236	chr17:78857630-78857866	N_Shelf	RPTOR;RPTOR	NM_001163034;NM_020761	Body;Body	0.177829	-0.584849	4.23249	3.46291e-05	0.00575706	2.09504
	chr17	+	cg15230985		OpenSea	RPTOR;RPTOR	NM_001163034;NM_020761	Body;Body	0.173594	1.43798	4.21186	3.76753e-05	0.00594001	2.0192
	chr17	+	cg27457201	chr17:78857630-78857866	N_Shelf	RPTOR;RPTOR	NM_001163034;NM_020761	Body;Body	0.154771	0.792216	4.20403	3.88978e-05	0.00598152	1.99048
	chr17	-	cg02675920		OpenSea	RPTOR;RPTOR	NM_001163034;NM_020761	Body;Body	0.163008	0.990821	4.14494	4.94206e-05	0.00649447	1.77529
	chr17	+	cg22652378		OpenSea	RPTOR;RPTOR	NM_001163034;NM_020761	Body;Body	0.181587	-0.836051	4.08402	6.30868e-05	0.00702435	1.55612
	chr17	-	cg08129331		OpenSea	RPTOR;RPTOR	NM_001163034;NM_020761	Body;Body	0.203584	-2.17114	3.93472	0.000113439	0.00868553	1.03058
	chr17	-	cg13159505	chr17:78849401-78850933	N_Shelf	RPTOR;RPTOR	NM_020761;NM_001163034	Body;Body	0.203684	-0.815759	3.92888	0.00011603	0.00875857	1.01038
	chr17	+	cg22255288	chr17:78857630-78857866	N_Shelf	RPTOR;RPTOR	NM_001163034;NM_020761	Body;Body	0.107241	1.22853	3.92807	0.000116395	0.00876565	1.00757
	chr17	-	cg15781195	chr17:78775591-78775815	N_Shelf	RPTOR;RPTOR	NM_020761;NM_001163034	Body;Body	0.112039	1.0597	3.92801	0.000116423	0.00876697	1.00735
	chr17	-	cg14343513		OpenSea	RPTOR;RPTOR	NM_001163034;NM_020761	Body;Body	0.185758	0.35852	3.92328	0.000118574	0.00881694	0.990994
	chr17	+	cg07702089		OpenSea	RPTOR;RPTOR	NM_020761;NM_001163034	Body;Body	0.214792	-2.13418	3.90188	0.000128773	0.00908336	0.917249
	chr17	+	cg05098037		OpenSea	RPTOR;RPTOR	NM_001163034;NM_020761	Body;Body	0.144992	0.484405	3.89533	0.000132062	0.0091516	0.894714
RORA
8	chr15	+	cg05971667		OpenSea	RORA-AS1;RORA-AS1;RORA;RORA;RORA;RORA	NR_120342;NR_120341;NM_134262;NM_134260;NM_002943;NM_134261	Body;Body;Body;Body;Body;Body	-0.169039	1.32238	-4.2061	3.8571e-05	0.00597235	1.99807
	chr15	-	cg01871688		OpenSea	RORA	NM_134261	Body	0.185305	-1.19944	4.61854	6.75651e-06	0.00326255	3.57033
	chr15	-	cg08077048		OpenSea	RORA	NM_134261	Body	0.143387	0.258346	4.33256	2.29048e-05	0.00498262	2.4673
	chr15	-	cg07701191	chr15:61520423-61521716	Island	RORA	NM_134261	Body	-0.143904	-2.91815	-4.08837	6.20021e-05	0.00699148	1.57168
	chr15	-	cg10278475		OpenSea	RORA	NM_134261	Body	0.153341	-0.930093	4.05942	6.95691e-05	0.00732131	1.4684
	chr15	-	cg06100161		OpenSea	RORA	NM_134261	Body	-0.207432	0.487815	-3.91984	0.000120156	0.00885255	0.979141
	chr15	-	cg13141458		OpenSea	RORA	NM_134261	Body	-0.156666	0.0990398	-3.9108	0.000124427	0.00896745	0.947926
	chr15	+	cg27077827		OpenSea	RORA	NM_134261	Body	0.144131	1.93633	3.8615	0.000150338	0.00953644	0.778972
RNF220
7	chr1	-	cg12548634	chr1:44883136-44884272	Island	RNF220	NM_018150	Body	0.25349	-3.61547	4.94269	1.58065e-06	0.00192737	4.88849
	chr1	+	cg15830864	chr1:44871109-44874047	S_Shelf	RNF220	NM_018150	5'UTR	0.355072	0.0362352	4.60727	7.09745e-06	0.00331287	3.52576
	chr1	+	cg21674250	chr1:44871109-44874047	S_Shelf	RNF220	NM_018150	5'UTR	0.220123	-0.37219	4.4865	1.19579e-05	0.00399656	3.05392
	chr1	-	cg16547629	chr1:44883136-44884272	Island	RNF220	NM_018150	Body	0.218268	-2.98884	4.16228	4.6079e-05	0.00633649	1.83818
	chr1	-	cg11715828	chr1:44883136-44884272	Island	RNF220	NM_018150	Body	0.343525	-1.8851	4.03123	7.77806e-05	0.00759499	1.36838
	chr1	+	cg14985664	chr1:45082739-45083285	N_Shore	RNF220	NM_018150	Body	-0.140084	0.567262	-4.03101	7.7848e-05	0.00759879	1.36761
	chr1	+	cg19382731	chr1:44883136-44884272	Island	RNF220	NM_018150	Body	0.165191	-3.35161	3.95098	0.000106502	0.00849454	1.08701
RASAL2
7	chr1	-	cg04075796		OpenSea	RASAL2;RASAL2	NM_004841;NM_170692	Body;Body	-0.168702	0.606711	-4.32666	2.34749e-05	0.00502706	2.44514
	chr1	+	cg14515791		OpenSea	RASAL2;RASAL2	NM_170692;NM_004841	Body;TSS200	-0.168239	1.58678	-3.9661	0.000100413	0.00832973	1.13968
	chr1	+	cg07881152		OpenSea	RASAL2;RASAL2	NM_004841;NM_170692	Body;Body	-0.14558	0.437689	-3.95866	0.000103366	0.00842121	1.11375
	chr1	+	cg15462736		OpenSea	RASAL2;RASAL2	NM_004841;NM_170692	Body;Body	-0.169805	1.74829	-3.86242	0.00014981	0.0095273	0.782111
	chr1	-	cg18233005		OpenSea	RASAL2	NM_170692	Body	-0.210354	-1.78146	-4.32108	2.40256e-05	0.00504945	2.42424
	chr1	+	cg25135435		OpenSea	RASAL2	NM_170692	Body	-0.173249	1.93574	-4.13683	5.10606e-05	0.00656598	1.74597
	chr1	+	cg10380094		OpenSea	RASAL2	NM_170692	Body	0.238002	-1.62233	4.06468	6.81327e-05	0.00727038	1.4871
RAB11FIP3
8	chr16	-	cg08936549	chr16:561007-561212	N_Shore	RAB11FIP3;RAB11FIP3	NM_014700;NM_001142272	Body;Body	-0.124986	0.443356	-4.47717	1.24446e-05	0.00404357	3.01787
	chr16	-	cg04841736		OpenSea	RAB11FIP3;RAB11FIP3	NM_001142272;NM_014700	Body;Body	0.221247	-1.52939	4.22991	3.49968e-05	0.00578263	2.08554
	chr16	+	cg25401101		OpenSea	RAB11FIP3;RAB11FIP3	NM_001142272;NM_014700	Body;Body	0.230368	-0.20186	4.02618	7.93427e-05	0.00764598	1.35057
	chr16	+	cg02102075	chr16:474922-476815	N_Shore	RAB11FIP3	NM_014700	TSS1500	0.256678	-0.705517	5.11402	7.12758e-07	0.00153814	5.61327
	chr16	+	cg09555736	chr16:474922-476815	N_Shore	RAB11FIP3	NM_014700	TSS1500	0.276607	-0.795408	5.04767	9.72509e-07	0.00172203	5.33034
	chr16	-	cg24329750		OpenSea	RAB11FIP3	NM_014700	Body	0.115101	2.07438	4.14564	4.92804e-05	0.00649034	1.77784
	chr16	+	cg26780138	chr16:474922-476815	S_Shore	RAB11FIP3	NM_014700	Body	0.212575	-1.91086	4.06185	6.8902e-05	0.00730237	1.47704
	chr16	+	cg06502279	chr16:474922-476815	N_Shore	RAB11FIP3	NM_014700	TSS1500	0.228203	-1.02486	3.88211	0.000138936	0.00930425	0.849392
PTPRN2
16	chr7	+	cg04694534		OpenSea	PTPRN2;PTPRN2;PTPRN2;PTPRN2;PTPRN2	NM_001308268;NM_002847;NM_130843;NM_130842;NM_001308267	Body;Body;Body;Body;Body	-0.119909	1.08791	-4.83038	2.63609e-06	0.00234778	4.42378
	chr7	+	cg06679384		OpenSea	PTPRN2;PTPRN2;PTPRN2;PTPRN2;PTPRN2	NM_001308268;NM_002847;NM_130843;NM_130842;NM_001308267	Body;Body;Body;Body;Body	-0.139272	0.306855	-4.47787	1.24075e-05	0.00404357	3.02057
	chr7	+	cg13218485	chr7:158061440-158061746	N_Shore	PTPRN2;PTPRN2;PTPRN2;PTPRN2;PTPRN2	NM_001308268;NM_002847;NM_130843;NM_130842;NM_001308267	Body;Body;Body;Body;Body	-0.172306	0.734795	-4.36653	1.9873e-05	0.00474101	2.59532
	chr7	+	cg01726608		OpenSea	PTPRN2;PTPRN2;PTPRN2;PTPRN2;PTPRN2	NM_001308268;NM_002847;NM_130843;NM_130842;NM_001308267	Body;Body;Body;Body;Body	-0.462329	2.41395	-4.26547	3.02434e-05	0.00548985	2.21692
	chr7	-	cg09656639		OpenSea	PTPRN2;PTPRN2;PTPRN2;PTPRN2;PTPRN2	NM_001308268;NM_002847;NM_130843;NM_130842;NM_001308267	Body;Body;Body;Body;Body	0.188124	-2.24774	3.9579	0.000103673	0.00842121	1.11109
	chr7	+	cg26208815		OpenSea	PTPRN2;PTPRN2;PTPRN2	NM_002847;NM_130842;NM_130843	Body;Body;Body	0.387738	-0.327844	5.18382	5.12412e-07	0.00136351	5.91396
	chr7	-	cg17291423		OpenSea	PTPRN2;PTPRN2;PTPRN2	NM_002847;NM_130842;NM_130843	Body;Body;Body	0.28259	-1.42505	4.93151	1.66388e-06	0.00197982	4.84183
	chr7	+	cg12138780		OpenSea	PTPRN2;PTPRN2;PTPRN2	NM_002847;NM_130842;NM_130843	Body;Body;Body	-0.11241	1.78044	-4.74048	3.9452e-06	0.00273493	4.05788
	chr7	+	cg18395809	chr7:157494510-157494739	S_Shore	PTPRN2;PTPRN2;PTPRN2	NM_002847;NM_130842;NM_130843	Body;Body;Body	-0.175487	1.03392	-4.71567	4.40534e-06	0.00279579	3.95785
	chr7	+	cg23634928	chr7:157476886-157486719	N_Shelf	PTPRN2;PTPRN2;PTPRN2	NM_002847;NM_130842;NM_130843	Body;Body;Body	0.287194	-0.726365	4.68331	5.08363e-06	0.00292232	3.82803
	chr7	-	cg04007350		OpenSea	PTPRN2;PTPRN2;PTPRN2	NM_002847;NM_130842;NM_130843	Body;Body;Body	0.285381	-0.691071	4.40845	1.66609e-05	0.00444464	2.75438
	chr7	-	cg16486501		OpenSea	PTPRN2;PTPRN2;PTPRN2	NM_002847;NM_130842;NM_130843	Body;Body;Body	-0.111933	1.57198	-4.37903	1.88582e-05	0.00465639	2.6426
	chr7	-	cg06649856		OpenSea	PTPRN2;PTPRN2;PTPRN2	NM_002847;NM_130842;NM_130843	Body;Body;Body	-0.143903	0.66723	-4.27945	2.85498e-05	0.00537917	2.26881
	chr7	+	cg15272173	chr7:157586711-157587112	N_Shore	PTPRN2;PTPRN2;PTPRN2	NM_002847;NM_130842;NM_130843	Body;Body;Body	-0.152624	-0.965872	-4.23411	3.4401e-05	0.00575239	2.10099
	chr7	+	cg02704570	chr7:157647800-157648007	N_Shore	PTPRN2;PTPRN2;PTPRN2	NM_002847;NM_130842;NM_130843	Body;Body;Body	0.152313	-2.02841	4.16043	4.64251e-05	0.00635963	1.83146
	chr7	+	cg04799270	chr7:158379328-158381221	N_Shore	PTPRN2;PTPRN2;PTPRN2	NM_002847;NM_130842;NM_130843	Body;Body;Body	-0.166093	2.16417	-4.01357	8.33817e-05	0.00774849	1.30608
PTPRJ
7	chr11	+	cg02980360		OpenSea	PTPRJ;PTPRJ	NM_001098503;NM_002843	Body;Body	0.162716	-1.55322	4.84596	2.45677e-06	0.00228965	4.48775
	chr11	+	cg00325914		OpenSea	PTPRJ;PTPRJ	NM_001098503;NM_002843	Body;Body	0.222324	-1.95803	4.28864	2.74857e-05	0.00531937	2.30302
	chr11	+	cg04222440		OpenSea	PTPRJ;PTPRJ	NM_001098503;NM_002843	Body;Body	0.112545	-1.39818	4.07746	6.47562e-05	0.00711263	1.53269
	chr11	-	cg11185765		OpenSea	PTPRJ;PTPRJ	NM_001098503;NM_002843	Body;Body	0.260222	-2.14708	3.95792	0.000103667	0.00842121	1.11115
	chr11	+	cg05165365		OpenSea	PTPRJ;PTPRJ	NM_001098503;NM_002843	Body;Body	0.185025	0.0788174	3.95748	0.000103842	0.00842277	1.10964
	chr11	+	cg24404318		OpenSea	PTPRJ;PTPRJ	NM_001098503;NM_002843	Body;Body	0.212547	-1.89711	3.92547	0.000117573	0.00879062	0.998566
	chr11	-	cg01519847		OpenSea	PTPRJ;PTPRJ	NM_001098503;NM_002843	Body;Body	0.200938	-1.82877	3.87311	0.000143811	0.00941711	0.818597
PRR5
8	chr22	+	cg03437540	chr22:45097755-45098801	N_Shore	PRR5;PRR5-ARHGAP8;PRR5;PRR5;PRR5;PRR5	NM_001017529;NM_181334;NM_001017530;NM_001017528;NM_015366;NM_181333	5'UTR;TSS1500;5'UTR;5'UTR;5'UTR;TSS1500	0.136984	0.312822	4.51844	1.04275e-05	0.00384707	3.17771
	chr22	+	cg09396892	chr22:45132656-45133392	Island	PRR5;PRR5;PRR5;PRR5-ARHGAP8;PRR5;PRR5	NM_015366;NM_001017529;NM_001017528;NM_181334;NM_001017530;NM_181333	Body;Body;Body;Body;Body;Body	-0.158296	0.726437	-4.28596	2.7792e-05	0.00533102	2.29304
	chr22	-	cg16326073	chr22:45124981-45125855	Island	PRR5;PRR5;PRR5;PRR5-ARHGAP8;PRR5;PRR5	NM_015366;NM_001017529;NM_001017528;NM_181334;NM_001017530;NM_181333	Body;Body;Body;Body;Body;Body	0.135684	-0.912881	4.24902	3.23605e-05	0.00561956	2.15601
	chr22	-	cg10546065	chr22:45124981-45125855	Island	PRR5;PRR5;PRR5;PRR5-ARHGAP8;PRR5;PRR5	NM_015366;NM_001017529;NM_001017528;NM_181334;NM_001017530;NM_181333	Body;Body;Body;Body;Body;Body	0.128177	-1.12951	4.12055	5.45132e-05	0.00671805	1.68721
	chr22	-	cg03880708	chr22:45124981-45125855	S_Shore	PRR5;PRR5;PRR5;PRR5;PRR5;PRR5-ARHGAP8;PRR5	NM_001017529;NM_001017530;NM_015366;NM_001017528;NM_181333;NM_181334;NM_001198721	Body;Body;Body;Body;Body;Body;Body	0.116849	0.0122972	4.27069	2.95992e-05	0.00544971	2.23631
	chr22	-	cg18002364		OpenSea	PRR5;PRR5;PRR5;PRR5;PRR5;PRR5;PRR5;PRR5	NM_015366;NM_001017530;NM_001198721;NM_001198721;NM_001017528;NM_001017529;NM_015366;NM_001017530	1stExon;1stExon;1stExon;5'UTR;5'UTR;5'UTR;5'UTR;5'UTR	0.194075	-3.04991	4.34244	2.19802e-05	0.00491048	2.50444
	chr22	+	cg06849477		OpenSea	PRR5;PRR5;PRR5;PRR5;PRR5;PRR5	NM_001017529;NM_015366;NM_001017530;NM_001017528;NM_015366;NM_001017530	5'UTR;1stExon;5'UTR;5'UTR;5'UTR;1stExon	0.175411	-2.65219	3.99259	9.05418e-05	0.00800825	1.2323
	chr22	-	cg24054871		OpenSea	PRR5;PRR5;PRR5;PRR5	NM_001017529;NM_001017530;NM_001017528;NM_015366	5'UTR;5'UTR;5'UTR;5'UTR	0.216713	-2.64192	3.8438	0.00016083	0.00976071	0.718762
PRKCE
8	chr2	-	cg22570405		OpenSea	PRKCE	NM_005400	Body	-0.157329	-0.482517	-4.67523	5.26822e-06	0.00296278	3.79571
	chr2	+	cg14517752		OpenSea	PRKCE	NM_005400	Body	0.0861543	-0.718249	4.37073	1.95267e-05	0.00471084	2.61118
	chr2	-	cg09454524		OpenSea	PRKCE	NM_005400	Body	0.174238	0.860773	4.31222	2.4927e-05	0.00511706	2.39105
	chr2	+	cg08033142		OpenSea	PRKCE	NM_005400	Body	-0.231897	0.809914	-4.04603	7.33595e-05	0.00744029	1.42084
	chr2	+	cg14026061		OpenSea	PRKCE	NM_005400	Body	0.173198	-0.601965	4.02129	8.08873e-05	0.00769014	1.33329
	chr2	+	cg13857429		OpenSea	PRKCE	NM_005400	Body	0.163124	-2.65873	3.97931	9.53707e-05	0.00816537	1.18579
	chr2	+	cg24661126		OpenSea	PRKCE	NM_005400	Body	-0.181518	1.45418	-3.85151	0.000156181	0.00966553	0.744939
	chr2	-	cg08799032		OpenSea	PRKCE	NM_005400	Body	0.188524	-0.358787	3.84947	0.000157397	0.00968126	0.738019
PRDM16
7	chr1	-	cg19243842	chr1:3059050-3059268	N_Shore	PRDM16;PRDM16	NM_022114;NM_199454	Body;Body	-0.147148	0.774577	-4.90656	1.8651e-06	0.00205694	4.73807
	chr1	+	cg22674798		OpenSea	PRDM16;PRDM16	NM_022114;NM_199454	Body;Body	-0.184232	0.63902	-4.39783	1.7424e-05	0.00453253	2.71396
	chr1	+	cg05013909	chr1:3275029-3275284	S_Shore	PRDM16;PRDM16	NM_199454;NM_022114	Body;Body	-0.152833	1.22182	-4.38533	1.83654e-05	0.00461099	2.66649
	chr1	-	cg10952596	chr1:3163969-3164643	N_Shore	PRDM16;PRDM16	NM_022114;NM_199454	Body;Body	-0.136578	0.925387	-4.04546	7.35254e-05	0.00744503	1.41881
	chr1	+	cg01065697	chr1:3321269-3322310	N_Shore	PRDM16;PRDM16	NM_022114;NM_199454	Body;Body	-0.121172	1.5563	-4.01621	8.25229e-05	0.00771781	1.31536
	chr1	+	cg03082523	chr1:3157509-3158300	N_Shore	PRDM16;PRDM16	NM_022114;NM_199454	Body;Body	-0.139911	-0.105982	-3.94457	0.000109188	0.00857399	1.06473
	chr1	-	cg26407161	chr1:3028179-3028557	S_Shore	PRDM16;PRDM16	NM_022114;NM_199454	Body;Body	-0.12287	1.88804	-3.84377	0.000160852	0.00976071	0.718644
PLXNB1
7	chr3	+	cg01189606	chr3:48470230-48471389	S_Shore	PLXNB1;PLXNB1	NM_002673;NM_001130082	TSS1500;TSS1500	0.191496	-0.261634	5.84636	1.9169e-08	0.000462659	8.91691
	chr3	-	cg02979520	chr3:48470230-48471389	S_Shore	PLXNB1;PLXNB1	NM_002673;NM_001130082	TSS1500;TSS200	0.184611	-1.70663	4.44355	1.43601e-05	0.00420986	2.88855
	chr3	+	cg09264411	chr3:48470230-48471389	S_Shore	PLXNB1;PLXNB1	NM_002673;NM_001130082	TSS1500;TSS200	0.193679	-2.43906	4.42437	1.55763e-05	0.00433581	2.81514
	chr3	-	cg12030667	chr3:48470230-48471389	S_Shore	PLXNB1;PLXNB1	NM_002673;NM_001130082	TSS1500;TSS200	0.199937	-2.10271	4.11996	5.4643e-05	0.00672296	1.68508
	chr3	+	cg08534147	chr3:48470230-48471389	S_Shore	PLXNB1;PLXNB1	NM_002673;NM_001130082	TSS1500;TSS1500	0.185181	-1.77038	4.08981	6.16476e-05	0.00698515	1.57683
	chr3	-	cg18305790		OpenSea	PLXNB1;PLXNB1	NM_001130082;NM_002673	Body;Body	-0.159188	0.803346	-3.99562	8.94734e-05	0.00797144	1.24293
	chr3	-	cg01313363	chr3:48470230-48471389	S_Shore	PLXNB1;PLXNB1	NM_002673;NM_001130082	TSS1500;TSS1500	0.158823	-1.60189	3.98165	9.45012e-05	0.00813651	1.19399
PLEKHA7
7	chr11	-	cg02816425		OpenSea	PLEKHA7	NM_175058	3'UTR	0.223078	0.46981	4.57078	8.31796e-06	0.00352058	3.38214
	chr11	+	cg11242444		OpenSea	PLEKHA7	NM_175058	Body	0.206292	-0.854046	4.5084	1.0887e-05	0.00389018	3.13872
	chr11	+	cg14338590		OpenSea	PLEKHA7	NM_175058	Body	-0.161187	0.282731	-4.32411	2.37255e-05	0.00502706	2.43557
	chr11	-	cg19939094		OpenSea	PLEKHA7	NM_175058	Body	0.201949	-1.97127	4.23837	3.38048e-05	0.00572682	2.11672
	chr11	-	cg01419967		OpenSea	PLEKHA7	NM_175058	Body	-0.109102	0.915311	-3.99643	8.91874e-05	0.00796382	1.2458
	chr11	-	cg12497488		OpenSea	PLEKHA7	NM_175058	Body	0.0969465	0.3562	3.97531	9.68721e-05	0.00821159	1.17181
	chr11	+	cg19370760		OpenSea	PLEKHA7	NM_175058	Body	0.191151	-2.40431	3.9321	0.000114595	0.00871772	1.02151
PBX3
8	chr9	+	cg15734589		OpenSea	PBX3;PBX3;PBX3;PBX3	NR_024123;NR_024122;NM_006195;NM_001134778	Body;Body;Body;Body	0.303454	-1.58404	4.93145	1.66428e-06	0.00197982	4.84161
	chr9	+	cg15044533		OpenSea	PBX3;PBX3;PBX3;PBX3	NR_024123;NR_024122;NM_006195;NM_001134778	Body;Body;Body;Body	0.284069	-0.243924	4.76694	3.50573e-06	0.0026562	4.16501
	chr9	+	cg00238698		OpenSea	PBX3;PBX3;PBX3;PBX3	NR_024123;NR_024122;NM_006195;NM_001134778	Body;Body;Body;Body	0.237058	1.17608	4.66949	5.40306e-06	0.0029767	3.77281
	chr9	+	cg11654592		OpenSea	PBX3;PBX3;PBX3;PBX3	NR_024123;NR_024122;NM_006195;NM_001134778	Body;Body;Body;Body	0.248734	1.13024	4.49092	1.17338e-05	0.00397858	3.07102
	chr9	+	cg18896820		OpenSea	PBX3;PBX3;PBX3;PBX3	NR_024123;NR_024122;NM_006195;NM_001134778	Body;Body;Body;Body	0.158553	-1.62535	4.28349	2.80768e-05	0.00534555	2.28386
	chr9	-	cg10932472		OpenSea	PBX3;PBX3;PBX3;PBX3	NR_024123;NR_024122;NM_006195;NM_001134778	Body;Body;Body;Body	0.186723	0.754112	3.96209	0.000101997	0.00838047	1.12567
	chr9	+	cg08405733		OpenSea	PBX3;PBX3;PBX3;PBX3	NR_024123;NR_024122;NM_006195;NM_001134778	Body;Body;Body;Body	0.165945	-0.389619	3.94308	0.000109817	0.00859621	1.05959
	chr9	+	cg01397424		OpenSea	PBX3;PBX3;PBX3;PBX3	NR_024123;NR_024122;NM_006195;NM_001134778	Body;Body;Body;Body	0.165244	-0.18041	3.89015	0.000134714	0.00921307	0.876955
P2RX1
9	chr17	+	cg07005444		OpenSea	P2RX1	NM_002558	TSS1500	0.185854	-1.62474	4.76709	3.50343e-06	0.0026562	4.16561
	chr17	-	cg03368358		OpenSea	P2RX1	NM_002558	TSS200	0.192952	-2.15834	4.48259	1.21596e-05	0.00402179	3.03881
	chr17	+	cg01526089		OpenSea	P2RX1	NM_002558	1stExon	0.176219	-1.23831	4.17521	4.37304e-05	0.00622243	1.8852
	chr17	-	cg22044342		OpenSea	P2RX1	NM_002558	Body	0.197193	-1.54079	4.1501	4.84032e-05	0.00645302	1.79397
	chr17	-	cg25031824		OpenSea	P2RX1	NM_002558	Body	0.228276	-1.18203	4.09901	5.94248e-05	0.00688963	1.60978
	chr17	-	cg16611352		OpenSea	P2RX1	NM_002558	1stExon	0.219988	-1.93545	4.01409	8.32113e-05	0.0077399	1.30792
	chr17	-	cg26697117		OpenSea	P2RX1	NM_002558	TSS1500	0.181501	-2.84822	3.87763	0.000141342	0.00936868	0.834058
	chr17	+	cg14587065		OpenSea	P2RX1	NM_002558	Body	0.1164	-1.13648	3.87636	0.000142034	0.00938092	0.8297
	chr17	+	cg17326389		OpenSea	P2RX1	NM_002558	Body	0.166541	-1.78395	3.84425	0.000160556	0.00975886	0.720284
NTM
13	chr11	+	cg26918812	chr11:131780328-131781532	Island	NTM;NTM;NTM;NTM;NTM;NTM;NTM	NM_001144058;NM_016522;NM_001144059;NM_001144058;NM_016522;NM_001144059;NM_001048209	5'UTR;5'UTR;5'UTR;1stExon;1stExon;1stExon;Body	0.30333	-4.04664	4.36195	2.02586e-05	0.00477982	2.57799
	chr11	-	cg15617814	chr11:131780328-131781532	Island	NTM;NTM;NTM;NTM	NM_016522;NM_001144059;NM_001144058;NM_001048209	TSS1500;TSS1500;TSS1500;Body	0.461909	-2.69616	4.2399	3.35933e-05	0.00571597	2.12237
	chr11	-	cg15585794	chr11:131780328-131781532	Island	NTM;NTM;NTM;NTM	NM_016522;NM_001144059;NM_001144058;NM_001048209	TSS1500;TSS1500;TSS1500;Body	0.18861	-3.73761	4.00982	8.46223e-05	0.0077981	1.29285
	chr11	-	cg06928226		OpenSea	NTM	NM_001048209	Body	0.391095	0.83825	5.95694	1.07934e-08	0.000399225	9.44315
	chr11	-	cg02960500		OpenSea	NTM	NM_001048209	Body	0.299653	0.969633	5.08459	8.18371e-07	0.00163392	5.48744
	chr11	+	cg12029089		OpenSea	NTM	NM_001048209	Body	0.33425	0.348323	4.59104	7.6175e-06	0.00341833	3.46175
	chr11	+	cg10888278		OpenSea	NTM	NM_001048209	Body	-0.108089	0.316846	-4.43444	1.49257e-05	0.0042684	2.85366
	chr11	-	cg00864721		OpenSea	NTM	NM_001048209	Body	0.20712	-0.660146	4.33355	2.28105e-05	0.00497971	2.47102
	chr11	+	cg13453157		OpenSea	NTM	NM_001048209	Body	-0.199978	0.692269	-4.31715	2.44221e-05	0.00507706	2.40949
	chr11	+	cg26931115		OpenSea	NTM	NM_001048209	Body	-0.125957	0.745893	-4.16162	4.62017e-05	0.00634258	1.83579
	chr11	+	cg21877907		OpenSea	NTM	NM_001048209	Body	-0.136978	1.37478	-4.1234	5.38931e-05	0.00669967	1.69748
	chr11	+	cg11783004		OpenSea	NTM	NM_001048209	Body	0.187341	0.213217	4.07603	6.5128e-05	0.00712875	1.52756
	chr11	-	cg00945580		OpenSea	NTM	NM_001048209	Body	-0.107323	0.22886	-3.89373	0.000132875	0.0091681	0.88923
NR4A2
9	chr2	+	cg11209121	chr2:157185557-157186355	S_Shore	NR4A2;NR4A2	NM_006186;NM_006186	Body;ExonBnd	0.154657	-1.39907	4.86623	2.24113e-06	0.00222904	4.57119
	chr2	+	cg11358945	chr2:157185557-157186355	Island	NR4A2	NM_006186	Body	0.289886	0.0639437	4.73308	4.07727e-06	0.00274272	4.02802
	chr2	-	cg00194126	chr2:157185557-157186355	Island	NR4A2	NM_006186	Body	0.213276	-2.79176	4.47163	1.27424e-05	0.00408353	2.9965
	chr2	+	cg14617996	chr2:157189057-157191437	N_Shore	NR4A2	NM_006186	5'UTR	0.180791	-1.64951	4.38444	1.84337e-05	0.0046133	2.66314
	chr2	-	cg03339537	chr2:157185557-157186355	N_Shore	NR4A2	NM_006186	Body	0.193765	-1.63469	4.0911	6.13308e-05	0.00697248	1.58145
	chr2	-	cg06101180	chr2:157185557-157186355	Island	NR4A2	NM_006186	Body	0.141637	-1.33203	4.05467	7.08924e-05	0.00736932	1.4515
	chr2	-	cg14811105	chr2:157185557-157186355	Island	NR4A2	NM_006186	Body	0.189975	-2.53445	3.92051	0.000119849	0.00883891	0.981432
	chr2	+	cg20570611	chr2:157184389-157184632	Island	NR4A2	NM_006186	Body	0.138587	-0.761934	3.90572	0.000126884	0.00903146	0.930454
	chr2	-	cg13500877	chr2:157184389-157184632	N_Shore	NR4A2	NM_006186	Body	0.16042	-0.166158	3.85652	0.000153222	0.00959832	0.762009
NCOR2
11	chr12	+	cg20358194		OpenSea	NCOR2;NCOR2;NCOR2	NM_006312;NM_001077261;NM_001206654	Body;Body;Body	0.171185	0.264871	4.10062	5.90428e-05	0.00687654	1.61557
	chr12	-	cg07721499		OpenSea	NCOR2;NCOR2;NCOR2	NM_006312;NM_001077261;NM_001206654	Body;Body;Body	0.192789	-1.66072	3.90125	0.000129086	0.00908818	0.915079
	chr12	+	cg15135438		OpenSea	NCOR2;NCOR2;NCOR2	NM_006312;NM_001077261;NM_001206654	Body;Body;Body	0.171584	-1.53976	3.83579	0.00016581	0.00985978	0.69156
	chr12	-	cg22700848		OpenSea	NCOR2;NCOR2	NM_006312;NM_001077261	5'UTR;5'UTR	0.213419	-1.37337	4.90489	1.87936e-06	0.00205694	4.73115
	chr12	-	cg23128949		OpenSea	NCOR2;NCOR2	NM_006312;NM_001077261	5'UTR;5'UTR	0.173624	-0.102151	4.6241	6.59443e-06	0.00323587	3.59232
	chr12	+	cg04403415		OpenSea	NCOR2;NCOR2	NM_006312;NM_001077261	5'UTR;5'UTR	0.24305	-2.94269	4.5405	9.48223e-06	0.00370105	3.26363
	chr12	+	cg17387577		OpenSea	NCOR2;NCOR2	NM_006312;NM_001077261	Body;Body	0.226273	-1.81492	4.40851	1.66562e-05	0.00444464	2.75463
	chr12	+	cg07241090		OpenSea	NCOR2;NCOR2	NM_006312;NM_001077261	Body;Body	0.199716	-1.50441	4.11688	5.53213e-05	0.00675211	1.674
	chr12	+	cg03821418	chr12:124856556-124856801	S_Shelf	NCOR2;NCOR2	NM_006312;NM_001077261	Body;Body	0.123419	-0.637027	4.02364	8.01417e-05	0.00767155	1.34159
	chr12	+	cg11050793	chr12:124873241-124874008	S_Shelf	NCOR2;NCOR2	NM_006312;NM_001077261	Body;Body	0.212322	-0.964233	3.96135	0.00010229	0.00839156	1.12311
	chr12	+	cg17187521	chr12:125003217-125003482	Island	NCOR2;NCOR2	NM_006312;NM_001077261	5'UTR;5'UTR	0.166163	-1.39849	3.93297	0.00011421	0.00870776	1.02452
MSI2
7	chr17	-	cg12011642		OpenSea	MSI2;MSI2	NM_138962;NM_170721	Body;Body	0.233576	-2.19938	4.25757	3.12428e-05	0.00555557	2.18765
	chr17	+	cg16059059		OpenSea	MSI2;MSI2	NM_138962;NM_170721	Body;Body	0.190373	-1.968	4.2342	3.43878e-05	0.00575239	2.10133
	chr17	+	cg05344583		OpenSea	MSI2;MSI2	NM_138962;NM_170721	Body;Body	0.349641	-2.96568	4.14183	5.00436e-05	0.00652457	1.76404
	chr17	+	cg06078469	chr17:55333068-55334245	S_Shore	MSI2;MSI2	NM_138962;NM_170721	Body;Body	0.181857	-2.02698	4.13822	5.07756e-05	0.00654974	1.75099
	chr17	+	cg22801561		OpenSea	MSI2;MSI2	NM_138962;NM_170721	Body;Body	0.169441	-2.00624	4.04441	7.38328e-05	0.00745214	1.41507
	chr17	+	cg04176246		OpenSea	MSI2;MSI2	NM_138962;NM_170721	Body;Body	0.196719	-1.69445	4.00654	8.57191e-05	0.00784006	1.28132
	chr17	-	cg07033577		OpenSea	MSI2;MSI2	NM_138962;NM_170721	Body;Body	-0.158652	1.00985	-3.90202	0.000128706	0.00908153	0.917715
MGAT5
9	chr2	+	cg06530131		OpenSea	MGAT5	NM_002410	Body	0.211177	1.23934	4.80349	2.97568e-06	0.00248843	4.31377
	chr2	-	cg09190210		OpenSea	MGAT5	NM_002410	Body	0.167275	1.28668	4.24547	3.28347e-05	0.00566107	2.14292
	chr2	-	cg11321143		OpenSea	MGAT5	NM_002410	Body	0.211491	-1.01103	4.17019	4.46281e-05	0.00626499	1.86693
	chr2	-	cg15685198		OpenSea	MGAT5	NM_002410	Body	0.186776	0.960094	4.08902	6.18425e-05	0.00698547	1.57399
	chr2	-	cg07319315		OpenSea	MGAT5	NM_002410	Body	0.250345	-0.487844	4.07541	6.52877e-05	0.00713452	1.52536
	chr2	-	cg16702362		OpenSea	MGAT5	NM_002410	Body	0.262805	-0.612697	3.9967	8.90936e-05	0.00796238	1.24674
	chr2	+	cg19106968		OpenSea	MGAT5	NM_002410	Body	0.138249	-0.847011	3.9933	9.02902e-05	0.00800437	1.2348
	chr2	+	cg14356440		OpenSea	MGAT5	NM_002410	Body	0.115076	1.47319	3.95105	0.00010647	0.00849438	1.08727
	chr2	+	cg19856934		OpenSea	MGAT5	NM_002410	Body	0.180104	-0.0773886	3.91318	0.000123287	0.00893946	0.956151
MAP4K4
7	chr2	-	cg05613460		OpenSea	MAP4K4;MAP4K4;MAP4K4;MAP4K4;MAP4K4	NM_145687;NM_145686;NM_001242559;NM_004834;NM_001242560	Body;Body;Body;Body;Body	0.199417	-0.0797868	3.9875	9.23622e-05	0.00806688	1.21448
	chr2	+	cg07901321		OpenSea	MAP4K4;MAP4K4;MAP4K4;MAP4K4;MAP4K4	NM_145687;NM_145686;NM_001242559;NM_004834;NM_001242560	Body;Body;Body;Body;Body	-0.213316	1.56898	-3.98145	9.45759e-05	0.00813677	1.19328
	chr2	+	cg06095752	chr2:102313549-102314478	N_Shore	MAP4K4;MAP4K4;MAP4K4	NM_145687;NM_145686;NM_004834	TSS1500;TSS1500;TSS1500	0.171327	-1.70438	4.22434	3.58033e-05	0.00584385	2.06504
	chr2	+	cg23417875	chr2:102313549-102314478	N_Shore	MAP4K4;MAP4K4;MAP4K4	NM_145687;NM_145686;NM_004834	TSS1500;TSS1500;TSS1500	0.175967	-2.00182	4.17308	4.4109e-05	0.00624301	1.87745
	chr2	+	cg05874806		OpenSea	MAP4K4;MAP4K4;MAP4K4	NM_145687;NM_004834;NM_145686	Body;Body;Body	0.0817831	0.138293	4.14238	4.99332e-05	0.00651914	1.76602
	chr2	+	cg00747372		OpenSea	MAP4K4;MAP4K4;MAP4K4	NM_145687;NM_004834;NM_145686	Body;Body;Body	-0.184293	1.54702	-3.93303	0.000114184	0.00870776	1.02472
	chr2	+	cg05113410		OpenSea	MAP4K4;MAP4K4;MAP4K4	NM_145687;NM_004834;NM_145686	Body;Body;Body	-0.174975	0.760697	-3.85637	0.00015331	0.00960006	0.761495
MAD1L1
7	chr7	+	cg22327338		OpenSea	MAD1L1;MAD1L1;MAD1L1	NM_003550;NM_001013837;NM_001013836	Body;Body;Body	0.156974	-0.665819	4.53742	9.60907e-06	0.00372028	3.25162
	chr7	-	cg08796391	chr7:2116367-2116781	N_Shelf	MAD1L1;MAD1L1;MAD1L1	NM_003550;NM_001013837;NM_001013836	Body;Body;Body	0.185799	-0.163153	4.39446	1.76727e-05	0.00456215	2.70118
	chr7	+	cg15309361	chr7:2154677-2155252	N_Shelf	MAD1L1;MAD1L1;MAD1L1	NM_003550;NM_001013837;NM_001013836	Body;Body;Body	0.248833	-2.06019	4.31637	2.45009e-05	0.0050808	2.40658
	chr7	-	cg26584120	chr7:2154677-2155252	N_Shore	MAD1L1;MAD1L1;MAD1L1	NM_003550;NM_001013837;NM_001013836	Body;Body;Body	0.228	-2.13226	4.15146	4.81376e-05	0.0064407	1.79892
	chr7	+	cg12492273	chr7:2116367-2116781	S_Shelf	MAD1L1;MAD1L1;MAD1L1	NM_003550;NM_001013837;NM_001013836	Body;Body;Body	0.235329	-1.26266	3.96766	9.98061e-05	0.00830959	1.1451
	chr7	-	cg05928369	chr7:2185771-2186205	Island	MAD1L1;MAD1L1;MAD1L1	NM_003550;NM_001013837;NM_001013836	Body;Body;Body	0.0830144	1.83663	3.89446	0.000132503	0.00916226	0.891739
	chr7	+	cg02365539		OpenSea	MAD1L1;MAD1L1;MAD1L1	NM_003550;NM_001013837;NM_001013836	Body;Body;Body	0.189099	-0.311491	3.86285	0.000149564	0.00952319	0.783578
LPP
8	chr3	-	cg20866090		OpenSea	LPP;LPP;LPP	NM_005578;NM_001167671;NM_001167672	Body;Body;Body	0.20468	1.61365	5.3639	2.15541e-07	0.000972924	6.70389
	chr3	+	cg13714834		OpenSea	LPP;LPP;LPP	NM_001167671;NM_001167672;NM_005578	Body;Body;Body	0.154729	-0.254114	5.19631	4.82854e-07	0.00135547	5.96811
	chr3	+	cg09787101		OpenSea	LPP;LPP;LPP	NM_001167671;NM_001167672;NM_005578	Body;Body;Body	0.200834	0.0595059	4.656	5.73361e-06	0.00304823	3.71901
	chr3	+	cg23181899		OpenSea	LPP;LPP;LPP	NM_001167672;NM_001167671;NM_005578	5'UTR;5'UTR;5'UTR	0.166294	0.689554	4.54431	9.3274e-06	0.00367678	3.27852
	chr3	-	cg16737426		OpenSea	LPP;LPP;LPP	NM_001167671;NM_001167672;NM_005578	Body;Body;Body	0.281829	-2.01459	4.47888	1.2354e-05	0.00403889	3.02447
	chr3	+	cg16464007		OpenSea	LPP;LPP;LPP	NM_001167672;NM_001167671;NM_005578	5'UTR;5'UTR;5'UTR	-0.197167	1.1279	-4.41574	1.61556e-05	0.00440037	2.78218
	chr3	+	cg04773529		OpenSea	LPP;LPP;LPP	NM_005578;NM_001167671;NM_001167672	Body;Body;Body	0.219236	-3.06514	4.25492	3.15845e-05	0.00557353	2.17786
	chr3	+	cg02524983		OpenSea	LPP;LPP;LPP	NM_001167672;NM_001167671;NM_005578	5'UTR;5'UTR;5'UTR	-0.248522	1.78532	-3.89283	0.000133335	0.00918228	0.886144
LOC404266
8	chr17	-	cg24210813	chr17:46669434-46669811	Island	LOC404266;LOC404266;LOC404266;LOC404266;HOXB5	NR_033204;NR_033201;NR_033203;NR_033202;NM_002147	TSS200;Body;TSS200;Body;Body	0.141965	-1.93891	4.10873	5.71587e-05	0.00681206	1.64467
	chr17	-	cg21242356	chr17:46669434-46669811	N_Shore	LOC404266;LOC404266	NR_033201;NR_033202	TSS200;TSS200	0.186069	-1.49907	4.58121	7.94988e-06	0.00346636	3.4231
	chr17	-	cg01351315	chr17:46669434-46669811	N_Shore	LOC404266;LOC404266	NR_033201;NR_033202	TSS200;TSS200	0.243466	-1.37743	4.52129	1.03002e-05	0.00382914	3.18881
	chr17	-	cg25960038	chr17:46669434-46669811	N_Shore	LOC404266;LOC404266	NR_033201;NR_033202	TSS200;TSS200	0.206275	-1.81807	4.30076	2.614e-05	0.00522156	2.34824
	chr17	-	cg09595185	chr17:46669434-46669811	N_Shore	LOC404266;LOC404266	NR_033201;NR_033202	TSS200;TSS200	0.19187	-1.52371	4.1095	5.69821e-05	0.00680428	1.64745
	chr17	+	cg10588962	chr17:46669434-46669811	N_Shore	LOC404266;LOC404266	NR_033201;NR_033202	TSS1500;TSS1500	0.233388	-2.05267	4.063	6.85888e-05	0.00729156	1.48112
	chr17	-	cg19047868	chr17:46669434-46669811	Island	LOC404266;HOXB5;LOC404266;LOC404266;LOC404266	NR_033204;NM_002147;NR_033201;NR_033203;NR_033202	TSS200;3'UTR;Body;TSS200;Body	0.2326	-0.493848	4.08059	6.39543e-05	0.00707452	1.54387
	chr17	+	cg00690402	chr17:46669434-46669811	Island	LOC404266;HOXB5;LOC404266;LOC404266;LOC404266	NR_033204;NM_002147;NR_033201;NR_033203;NR_033202	TSS200;3'UTR;Body;TSS200;Body	0.163331	-2.0622	3.85752	0.000152642	0.00959154	0.765395
KIF13A
7	chr6	-	cg02727079	chr6:17987415-17988405	N_Shore	KIF13A;KIF13A;KIF13A;KIF13A	NM_022113;NM_001105567;NM_001105568;NM_001105566	Body;Body;Body;Body	0.206702	0.276835	5.24095	3.90195e-07	0.00123225	6.16237
	chr6	+	cg25700513		OpenSea	KIF13A;KIF13A;KIF13A;KIF13A	NM_022113;NM_001105567;NM_001105568;NM_001105566	Body;Body;Body;Body	0.169544	0.243092	5.18772	5.02993e-07	0.00136351	5.93087
	chr6	-	cg15414930	chr6:17987415-17988405	N_Shore	KIF13A;KIF13A;KIF13A;KIF13A	NM_022113;NM_001105567;NM_001105568;NM_001105566	Body;Body;Body;Body	0.176793	-0.362123	4.36589	1.9927e-05	0.00474829	2.59287
	chr6	-	cg08480452		OpenSea	KIF13A;KIF13A;KIF13A;KIF13A	NM_001105568;NM_001105567;NM_001105566;NM_022113	Body;Body;Body;Body	0.122684	-0.164906	4.19182	4.08797e-05	0.0060938	1.94579
	chr6	-	cg18213495	chr6:17987415-17988405	N_Shelf	KIF13A;KIF13A;KIF13A;KIF13A	NM_022113;NM_001105567;NM_001105568;NM_001105566	Body;Body;Body;Body	0.153345	0.703088	4.16545	4.54921e-05	0.00631348	1.8497
	chr6	+	cg08791268		OpenSea	KIF13A;KIF13A;KIF13A;KIF13A	NM_001105568;NM_001105567;NM_001105566;NM_022113	Body;Body;Body;Body	-0.164882	1.33864	-4.11431	5.58955e-05	0.00676525	1.66473
	chr6	-	cg20894522		OpenSea	KIF13A;KIF13A;KIF13A;KIF13A	NM_022113;NM_001105567;NM_001105568;NM_001105566	Body;Body;Body;Body	-0.123187	1.66757	-3.89413	0.000132672	0.00916347	0.8906
KIAA0513
11	chr16	+	cg16020986		OpenSea	KIAA0513;KIAA0513;KIAA0513;KIAA0513	NM_001286565;NM_001297766;NM_001286566;NM_014732	TSS1500;5'UTR;5'UTR;5'UTR	0.225393	-1.97405	4.22193	3.61582e-05	0.00585478	2.05617
	chr16	+	cg03744689		OpenSea	KIAA0513;KIAA0513;KIAA0513;KIAA0513	NM_001297766;NM_001286566;NM_001286565;NM_014732	Body;Body;Body;Body	-0.118306	0.927231	-3.84535	0.00015989	0.00974381	0.723996
	chr16	+	cg14110304		OpenSea	KIAA0513;KIAA0513;KIAA0513	NM_001297766;NM_001286566;NM_014732	5'UTR;5'UTR;5'UTR	0.301131	-2.41864	4.58629	7.77647e-06	0.00343984	3.44306
	chr16	-	cg03356407		OpenSea	KIAA0513;KIAA0513;KIAA0513	NM_001297766;NM_001286566;NM_014732	5'UTR;5'UTR;5'UTR	0.131212	-0.196886	4.03476	7.67038e-05	0.00755701	1.38088
	chr16	-	cg04016660		OpenSea	KIAA0513	NM_014732	5'UTR	0.216685	-0.088929	5.4349	1.52325e-07	0.000846246	7.02088
	chr16	-	cg07714420		OpenSea	KIAA0513	NM_014732	3'UTR	-0.136521	1.10092	-4.71478	4.42269e-06	0.00279579	3.95428
	chr16	-	cg26578983		OpenSea	KIAA0513	NM_014732	5'UTR	0.180896	-0.203194	4.66704	5.46184e-06	0.00297964	3.76301
	chr16	+	cg07165260	chr16:85061182-85061802	S_Shore	KIAA0513	NM_014732	5'UTR	-0.146094	1.06588	-4.58598	7.78696e-06	0.00344123	3.44184
	chr16	-	cg07308243		OpenSea	KIAA0513	NM_014732	5'UTR	0.184702	-0.103321	4.09614	6.01088e-05	0.00691891	1.59951
	chr16	+	cg04967410		OpenSea	KIAA0513	NM_014732	5'UTR	0.152038	0.432505	3.9766	9.6385e-05	0.0081948	1.17632
	chr16	+	cg06759971		OpenSea	KIAA0513	NM_014732	Body	0.154672	-2.00213	3.88576	0.000137007	0.00926199	0.861881
KCNQ1
16	chr11	+	cg23762359	chr11:2890388-2891337	N_Shore	KCNQ1DN	NR_024627	TSS1500	0.167813	-4.28541	4.38378	1.84855e-05	0.00461795	2.66061
	chr11	+	cg21752270	chr11:2812415-2813396	S_Shore	KCNQ1;KCNQ1	NM_000218;NM_181798	Body;Body	-0.120129	0.897249	-4.37738	1.89887e-05	0.00467531	2.63637
	chr11	+	cg05472575		OpenSea	KCNQ1;KCNQ1	NM_000218;NM_181798	Body;Body	0.197383	-2.81916	4.32822	2.33221e-05	0.00501708	2.45102
	chr11	+	cg12141659		OpenSea	KCNQ1;KCNQ1	NM_000218;NM_181798	Body;Body	0.17481	-2.09897	4.30985	2.5173e-05	0.00513835	2.3822
	chr11	-	cg11887188		OpenSea	KCNQ1;KCNQ1	NM_000218;NM_181798	Body;Body	0.162378	-1.56895	4.27121	2.95365e-05	0.00544804	2.23822
	chr11	+	cg16465939	chr11:2555405-2555618	N_Shore	KCNQ1;KCNQ1	NM_000218;NM_181798	Body;Body	0.154824	-2.46654	4.17315	4.40955e-05	0.0062422	1.87773
	chr11	-	cg00243281	chr11:2596378-2596607	S_Shore	KCNQ1;KCNQ1	NM_000218;NM_181798	Body;Body	-0.082426	1.7192	-4.13509	5.14201e-05	0.00657801	1.73967
	chr11	-	cg24492694	chr11:2596378-2596607	N_Shore	KCNQ1;KCNQ1	NM_000218;NM_181798	Body;Body	-0.200644	2.73566	-4.08164	6.36888e-05	0.00706059	1.5476
	chr11	-	cg08741300		OpenSea	KCNQ1;KCNQ1	NM_000218;NM_181798	Body;Body	0.12346	-1.32315	4.07526	6.53265e-05	0.00713452	1.52483
	chr11	+	cg11700071		OpenSea	KCNQ1;KCNQ1	NM_000218;NM_181798	Body;Body	0.178773	-2.7131	4.04736	7.29743e-05	0.00743254	1.42555
	chr11	-	cg21130221		OpenSea	KCNQ1;KCNQ1	NM_000218;NM_181798	Body;Body	0.162032	-1.18204	4.01901	8.16182e-05	0.00770534	1.32523
	chr11	+	cg05438727		OpenSea	KCNQ1;KCNQ1	NM_000218;NM_181798	Body;Body	0.146146	-1.53576	4.00345	8.6764e-05	0.0078857	1.27047
	chr11	-	cg05993525		OpenSea	KCNQ1;KCNQ1	NM_000218;NM_181798	Body;Body	0.120503	-0.515874	3.9437	0.000109554	0.00858577	1.06174
	chr11	-	cg06827779	chr11:2603220-2603469	N_Shore	KCNQ1;KCNQ1	NM_000218;NM_181798	Body;Body	-0.118956	1.66001	-3.93137	0.000114917	0.00872429	1.019
	chr11	+	cg07618453		OpenSea	KCNQ1;KCNQ1	NM_000218;NM_181798	Body;Body	0.173133	-2.81421	3.92531	0.000117645	0.00879189	0.998022
	chr11	+	cg06485603		OpenSea	KCNQ1;KCNQ1	NM_000218;NM_181798	Body;Body	0.171467	-3.32704	3.86445	0.000148656	0.00950164	0.78901
JARID2
9	chr6	-	cg04748191		OpenSea	JARID2;JARID2	NM_004973;NM_001267040	Body;5'UTR	0.279713	-1.2546	4.14449	4.95105e-05	0.00649705	1.77366
	chr6	+	cg00046073		OpenSea	JARID2;JARID2	NM_004973;NM_001267040	Body;5'UTR	0.204535	-1.21755	4.01163	8.4022e-05	0.00777073	1.29923
	chr6	-	cg02476630		OpenSea	JARID2;JARID2	NM_004973;NM_001267040	Body;5'UTR	0.202665	-1.16718	3.90336	0.000128045	0.00906442	0.922312
	chr6	+	cg13027183		OpenSea	JARID2	NM_004973	Body	0.184379	-0.967049	4.58148	7.94065e-06	0.00346636	3.42415
	chr6	+	cg10975897		OpenSea	JARID2	NM_004973	Body	0.167153	-0.552368	4.51235	1.07038e-05	0.00387834	3.15406
	chr6	-	cg13077031		OpenSea	JARID2	NM_004973	Body	0.302302	-2.28876	4.46061	1.33548e-05	0.00414741	2.9541
	chr6	-	cg14682005		OpenSea	JARID2	NM_004973	Body	0.215507	-2.35989	4.31601	2.45376e-05	0.00508177	2.40524
	chr6	+	cg13189271		OpenSea	JARID2	NM_004973	Body	0.255442	-1.84552	4.08373	6.31607e-05	0.00702852	1.55507
	chr6	-	cg20487608		OpenSea	JARID2	NM_004973	Body	0.282844	-2.10516	3.88377	0.000138058	0.0092813	0.855052
INPP5A
7	chr10	-	cg15409925		OpenSea	INPP5A	NM_005539	Body	0.247287	-2.95478	4.90619	1.86825e-06	0.00205694	4.73653
	chr10	+	cg26549601	chr10:134562566-134563206	N_Shelf	INPP5A	NM_005539	Body	-0.128474	1.60544	-4.73817	3.98602e-06	0.00273559	4.04855
	chr10	-	cg07326267		OpenSea	INPP5A	NM_005539	Body	0.109463	1.88839	4.08816	6.2055e-05	0.00699278	1.57092
	chr10	-	cg10762214		OpenSea	INPP5A	NM_005539	Body	0.128864	-1.13497	4.04934	7.24057e-05	0.00742124	1.43257
	chr10	-	cg10451759		OpenSea	INPP5A	NM_005539	Body	0.199503	-2.62568	3.91239	0.000123663	0.00894579	0.95343
	chr10	-	cg02400877		OpenSea	INPP5A	NM_005539	Body	0.173946	-0.918829	3.85361	0.000154935	0.00964147	0.752086
	chr10	+	cg01140244		OpenSea	INPP5A	NM_005539	Body	0.135698	-1.97033	3.8304	0.000169239	0.00994383	0.6733
HDAC4
11	chr2	+	cg04528931		OpenSea	HDAC4	NM_006037	Body	0.260819	-2.45743	4.52626	1.00824e-05	0.00379256	3.20813
	chr2	-	cg26767974		OpenSea	HDAC4	NM_006037	Body	0.309358	-2.44549	4.37351	1.92999e-05	0.00469619	2.62171
	chr2	-	cg08740901		OpenSea	HDAC4	NM_006037	Body	0.27444	-2.20398	4.36308	2.0163e-05	0.00477304	2.58225
	chr2	+	cg00116699		OpenSea	HDAC4	NM_006037	Body	0.135324	-0.715851	4.33925	2.22746e-05	0.0049304	2.49245
	chr2	+	cg27263465		OpenSea	HDAC4	NM_006037	Body	0.229486	0.00193341	4.22806	3.52623e-05	0.00579876	2.07874
	chr2	+	cg17939889		OpenSea	HDAC4	NM_006037	Body	0.185842	-1.90625	4.14962	4.84967e-05	0.00645302	1.79224
	chr2	+	cg22077197		OpenSea	HDAC4	NM_006037	Body	0.147873	-0.507837	4.10143	5.88529e-05	0.00687161	1.61846
	chr2	+	cg07315452		OpenSea	HDAC4	NM_006037	Body	0.240175	-1.43067	4.06668	6.7594e-05	0.00724669	1.49422
	chr2	-	cg17285931		OpenSea	HDAC4	NM_006037	Body	0.167222	0.331597	4.02839	7.8654e-05	0.00762303	1.35838
	chr2	-	cg19761358		OpenSea	HDAC4	NM_006037	Body	0.116544	0.866976	3.86652	0.000147483	0.00947304	0.796086
	chr2	+	cg10094994		OpenSea	HDAC4	NM_006037	Body	0.220402	-1.8302	3.86373	0.000149061	0.00951214	0.786584
FXYD6
7	chr11	+	cg05360242	chr11:117747102-117747717	S_Shore	FXYD6;FXYD6-FXYD2;FXYD6;FXYD6;FXYD6;FXYD6-FXYD2;FXYD6;FXYD6	NM_022003;NM_001204268;NM_001164837;NM_001164836;NM_001164832;NM_001243598;NM_001164831;NM_001164831	TSS1500;TSS1500;TSS1500;TSS1500;TSS1500;TSS1500;1stExon;5'UTR	0.222014	0.651586	4.35616	2.0755e-05	0.00482134	2.55615
	chr11	+	cg15101392	chr11:117747102-117747717	S_Shore	FXYD6;FXYD6;FXYD6;FXYD6;FXYD6;FXYD6	NM_001164836;NM_001164831;NM_001164831;NM_022003;NM_001164832;NM_001164837	TSS1500;1stExon;5'UTR;TSS1500;TSS1500;TSS1500	0.255133	1.45706	4.76591	3.52194e-06	0.00265715	4.16083
	chr11	+	cg20328588	chr11:117747102-117747717	S_Shore	FXYD6;FXYD6;FXYD6;FXYD6;FXYD6	NM_001164831;NM_022003;NM_001164832;NM_001164837;NM_001164836	5'UTR;TSS200;TSS200;TSS200;TSS200	0.191411	-1.2809	5.46385	1.32105e-07	0.000807302	7.15098
	chr11	+	cg20652899	chr11:117747102-117747717	S_Shore	FXYD6;FXYD6;FXYD6;FXYD6;FXYD6	NM_001164831;NM_022003;NM_001164832;NM_001164837;NM_001164836	5'UTR;TSS200;TSS200;TSS200;TSS200	0.272215	0.275268	5.09052	7.95944e-07	0.00162553	5.51274
	chr11	+	cg10372188	chr11:117747102-117747717	S_Shore	FXYD6;FXYD6;FXYD6;FXYD6;FXYD6	NM_001164836;NM_022003;NM_001164832;NM_001164837;NM_001164831	TSS1500;TSS1500;TSS1500;TSS1500;TSS200	0.182173	0.0109084	4.63689	6.23537e-06	0.0031764	3.64302
	chr11	+	cg20511089	chr11:117747102-117747717	S_Shore	FXYD6;FXYD6;FXYD6;FXYD6;FXYD6	NM_001164831;NM_022003;NM_001164832;NM_001164837;NM_001164836	5'UTR;TSS200;TSS200;TSS200;TSS200	0.193135	-3.38637	4.31674	2.44637e-05	0.00507706	2.40795
	chr11	-	cg09608949	chr11:117747102-117747717	S_Shore	FXYD6;FXYD6;FXYD6;FXYD6;FXYD6	NM_001164836;NM_022003;NM_001164832;NM_001164837;NM_001164831	TSS1500;TSS1500;TSS1500;TSS1500;TSS200	0.193202	0.50558	4.27315	2.93009e-05	0.0054248	2.24543
FNDC3B
7	chr3	+	cg13689252		OpenSea	FNDC3B;FNDC3B	NM_022763;NM_001135095	5'UTR;5'UTR	0.236335	-2.30201	4.23221	3.46689e-05	0.00575706	2.09401
	chr3	-	cg06765730		OpenSea	FNDC3B;FNDC3B	NM_022763;NM_001135095	Body;Body	0.242245	-0.354011	4.19758	3.99329e-05	0.0060358	1.96686
	chr3	-	cg16958707		OpenSea	FNDC3B;FNDC3B	NM_022763;NM_001135095	Body;Body	0.237242	-0.662397	4.0796	6.42067e-05	0.00708742	1.54034
	chr3	+	cg21954510		OpenSea	FNDC3B;FNDC3B	NM_022763;NM_001135095	Body;Body	0.215056	-0.230278	4.01558	8.27252e-05	0.00771817	1.31316
	chr3	+	cg23529129		OpenSea	FNDC3B;FNDC3B	NM_022763;NM_001135095	Body;Body	0.153011	0.997384	3.92796	0.000116445	0.00876714	1.00719
	chr3	+	cg13522051		OpenSea	FNDC3B;FNDC3B	NM_022763;NM_001135095	Body;Body	0.0944259	0.213776	3.91706	0.000121457	0.00888983	0.969519
	chr3	-	cg14016236		OpenSea	FNDC3B;FNDC3B	NM_022763;NM_001135095	5'UTR;5'UTR	0.280087	-1.8522	3.8401	0.000163113	0.00981118	0.706191
FES
8	chr15	+	cg25647583	chr15:91427540-91427905	N_Shore	FES;FES;FES;FES	NM_002005;NM_001143783;NM_001143784;NM_001143785	TSS1500;TSS1500;TSS1500;TSS1500	0.195903	-1.28639	4.18978	4.12197e-05	0.00609746	1.93835
	chr15	+	cg25715884		OpenSea	FES;FES;FES;FES	NM_002005;NM_001143785;NM_001143784;NM_001143783	Body;Body;Body;Body	-0.0962476	1.37193	-4.11043	5.67706e-05	0.00679971	1.65079
	chr15	-	cg18783296	chr15:91427540-91427905	S_Shore	FES;FES;FES;FES	NM_001143785;NM_002005;NM_001143784;NM_001143783	5'UTR;5'UTR;TSS200;TSS200	0.189677	-1.89466	4.08938	6.17523e-05	0.00698515	1.5753
	chr15	+	cg26899598	chr15:91427540-91427905	S_Shore	FES;FES;FES;FES	NM_001143784;NM_001143783;NM_001143785;NM_002005	Body;Body;Body;Body	0.192339	-2.3011	4.06629	6.76992e-05	0.0072523	1.49283
	chr15	+	cg18047530	chr15:91427540-91427905	S_Shore	FES;FES;FES;FES	NM_001143785;NM_002005;NM_001143784;NM_001143783	5'UTR;5'UTR;TSS200;TSS200	0.181382	-1.67611	4.05131	7.18419e-05	0.00741127	1.43957
	chr15	+	cg06330618	chr15:91427540-91427905	S_Shore	FES;FES;FES;FES	NM_001143783;NM_001143784;NM_001143785;NM_002005	1stExon;1stExon;Body;Body	0.177592	-1.47873	3.99851	8.84627e-05	0.00793837	1.2531
	chr15	+	cg09397246	chr15:91427540-91427905	N_Shore	FES;FES;FES;FES	NM_002005;NM_001143783;NM_001143784;NM_001143785	TSS1500;TSS1500;TSS1500;TSS1500	0.170249	-1.63896	3.97286	9.7801e-05	0.00823889	1.16327
	chr15	+	cg26405020	chr15:91427540-91427905	N_Shore	FES;FES;FES;FES	NM_002005;NM_001143783;NM_001143784;NM_001143785	TSS1500;TSS1500;TSS1500;TSS1500	0.204359	-1.706	3.90609	0.000126703	0.00902689	0.93173
CYB5R3
9	chr22	+	cg10108828		OpenSea	CYB5R3;CYB5R3;CYB5R3;CYB5R3;CYB5R3	NM_000398;NM_007326;NM_001171661;NM_001129819;NM_001171660	Body;5'UTR;5'UTR;5'UTR;TSS200	0.252198	1.22532	5.17269	5.40217e-07	0.0013889	5.8658
	chr22	-	cg06291750	chr22:43045009-43045679	N_Shelf	CYB5R3;CYB5R3;CYB5R3;CYB5R3;CYB5R3	NM_001171660;NM_000398;NM_007326;NM_001171661;NM_001129819	TSS1500;Body;5'UTR;5'UTR;5'UTR	0.158015	-0.311438	4.96404	1.43287e-06	0.0018626	4.97773
	chr22	-	cg24582896		OpenSea	CYB5R3;CYB5R3;CYB5R3;CYB5R3;CYB5R3	NM_000398;NM_007326;NM_001171661;NM_001129819;NM_001171660	Body;5'UTR;5'UTR;5'UTR;TSS200	0.153579	-0.849131	4.79031	3.15722e-06	0.002531	4.26002
	chr22	+	cg00954769		OpenSea	CYB5R3;CYB5R3;CYB5R3;CYB5R3;CYB5R3	NM_000398;NM_007326;NM_001171661;NM_001129819;NM_001171660	Body;5'UTR;5'UTR;5'UTR;TSS200	0.18329	-1.08265	4.71424	4.43336e-06	0.00279657	3.9521
	chr22	-	cg19372889		OpenSea	CYB5R3;CYB5R3;CYB5R3;CYB5R3;CYB5R3	NM_001171660;NM_000398;NM_007326;NM_001171661;NM_001129819	1stExon;Body;5'UTR;5'UTR;5'UTR	0.0856136	0.859769	4.03541	7.65051e-05	0.00754852	1.3832
	chr22	-	cg27191921	chr22:43045009-43045679	N_Shelf	CYB5R3;CYB5R3;CYB5R3;CYB5R3;CYB5R3	NM_007326;NM_000398;NM_001129819;NM_001129819;NM_007326	5'UTR;Body;1stExon;5'UTR;1stExon	0.117741	-1.35027	3.91451	0.000122659	0.00892243	0.960716
	chr22	+	cg11879465	chr22:43045009-43045679	N_Shelf	CYB5R3;CYB5R3;CYB5R3;CYB5R3;CYB5R3	NM_001171660;NM_000398;NM_007326;NM_001171661;NM_001129819	TSS1500;Body;5'UTR;5'UTR;5'UTR	0.182653	-1.18251	3.84188	0.000162015	0.00978403	0.712215
	chr22	+	cg08690876		OpenSea	CYB5R3;CYB5R3;CYB5R3	NM_007326;NM_000398;NM_001129819	5'UTR;Body;5'UTR	0.284976	-1.6752	5.76965	2.843e-08	0.000470541	8.55597
	chr22	+	cg25044876	chr22:43045009-43045679	N_Shelf	CYB5R3;CYB5R3;CYB5R3	NM_007326;NM_000398;NM_001129819	5'UTR;Body;5'UTR	0.254491	-1.47901	5.04508	9.84313e-07	0.00172203	5.31936
CUX1
7	chr7	-	cg06800829		OpenSea	CUX1;CUX1;CUX1;CUX1;CUX1;CUX1;CUX1	NM_001202543;NM_001202545;NM_001913;NM_001202544;NM_001202546;NM_181500;NM_181552	Body;Body;Body;Body;Body;Body;Body	0.168007	-0.323507	4.9319	1.66091e-06	0.00197982	4.84346
	chr7	+	cg05240442		OpenSea	CUX1;CUX1;CUX1;CUX1;CUX1;CUX1;CUX1	NM_001202543;NM_001202545;NM_001913;NM_001202544;NM_001202546;NM_181500;NM_181552	Body;Body;Body;Body;Body;Body;Body	0.188745	-2.82282	3.83287	0.000167655	0.00990795	0.681688
	chr7	-	cg19783291	chr7:101838731-101839597	N_Shelf	CUX1;CUX1;CUX1	NM_181500;NM_181552;NM_001913	Body;Body;Body	0.162746	0.140551	5.64496	5.35556e-08	0.000625688	7.97641
	chr7	+	cg26918117		OpenSea	CUX1;CUX1;CUX1	NM_181500;NM_181552;NM_001913	Body;Body;Body	0.141998	0.171301	4.17787	4.32617e-05	0.00620824	1.89488
	chr7	-	cg03022050	chr7:101559402-101559625	Island	CUX1;CUX1;CUX1	NM_181500;NM_181552;NM_001913	Body;Body;Body	0.0975531	1.17382	4.1153	5.56722e-05	0.00676525	1.66833
	chr7	-	cg19161559		OpenSea	CUX1;CUX1;CUX1	NM_181500;NM_181552;NM_001913	Body;Body;Body	0.22445	-0.668906	4.10934	5.70187e-05	0.00680661	1.64687
	chr7	+	cg03310939		OpenSea	CUX1;CUX1;CUX1	NM_181500;NM_181552;NM_001913	Body;Body;Body	0.229447	-2.46608	4.05316	7.13179e-05	0.00738406	1.44614
CTNNBIP1
8	chr1	-	cg11544657	chr1:9969845-9970063	N_Shore	CTNNBIP1;CTNNBIP1	NM_020248;NM_001012329	5'UTR;5'UTR	0.171212	0.132134	4.31693	2.44439e-05	0.00507706	2.40868
	chr1	+	cg06820852		OpenSea	CTNNBIP1;CTNNBIP1	NM_020248;NM_001012329	5'UTR;5'UTR	0.231142	-1.32652	4.17924	4.30209e-05	0.00619177	1.8999
	chr1	-	cg17953816		OpenSea	CTNNBIP1;CTNNBIP1	NM_020248;NM_001012329	5'UTR;5'UTR	0.199977	-2.08469	4.09593	6.01598e-05	0.00691891	1.59875
	chr1	+	cg27118196		OpenSea	CTNNBIP1;CTNNBIP1	NM_020248;NM_001012329	5'UTR;5'UTR	0.190711	0.660442	4.01955	8.14423e-05	0.0077022	1.32717
	chr1	-	cg11665263		OpenSea	CTNNBIP1;CTNNBIP1	NM_020248;NM_001012329	5'UTR;5'UTR	0.249454	-2.13678	3.99324	9.03111e-05	0.00800478	1.23459
	chr1	-	cg21604136		OpenSea	CTNNBIP1;CTNNBIP1	NM_001012329;NM_020248	3'UTR;3'UTR	0.15665	-1.64198	3.97303	9.77359e-05	0.00823712	1.16386
	chr1	+	cg06347522		OpenSea	CTNNBIP1;CTNNBIP1	NM_020248;NM_001012329	5'UTR;5'UTR	0.253074	-1.77243	3.89663	0.000131404	0.00913719	0.899179
	chr1	+	cg23752454		OpenSea	CTNNBIP1;CTNNBIP1	NM_020248;NM_001012329	5'UTR;5'UTR	-0.221821	1.64032	-3.8657	0.000147944	0.00948114	0.793302
CSNK1E
7	chr22	-	cg26449680	chr22:38712684-38713333	S_Shore	CSNK1E;CSNK1E	NM_001894;NM_152221	TSS200;TSS1500	0.144815	-1.17695	4.55043	9.08408e-06	0.00364572	3.30243
	chr22	+	cg19781870	chr22:38712684-38713333	S_Shore	CSNK1E;CSNK1E	NM_001894;NM_152221	TSS200;TSS1500	0.143294	-1.13327	4.42833	1.53175e-05	0.00430907	2.83027
	chr22	+	cg07313319	chr22:38712684-38713333	S_Shore	CSNK1E;CSNK1E	NM_001894;NM_152221	TSS1500;TSS1500	0.171601	-1.06476	4.3591	2.05017e-05	0.00480172	2.56723
	chr22	+	cg06748147	chr22:38712684-38713333	S_Shore	CSNK1E;CSNK1E	NM_001894;NM_152221	TSS200;TSS1500	0.14211	-1.41164	4.05952	6.95425e-05	0.00732002	1.46874
	chr22	-	cg01441777	chr22:38712684-38713333	S_Shore	CSNK1E;CSNK1E	NM_001894;NM_152221	TSS1500;TSS1500	0.134662	-0.939377	4.02636	7.92866e-05	0.00764598	1.3512
	chr22	-	cg06991495	chr22:38712684-38713333	S_Shore	CSNK1E;CSNK1E	NM_001894;NM_152221	TSS1500;TSS1500	0.120326	-1.15723	3.9255	0.000117556	0.00879062	0.998697
	chr22	+	cg02516101	chr22:38712684-38713333	N_Shore	CSNK1E;CSNK1E	NM_001894;NM_152221	5'UTR;5'UTR	0.187506	-2.25494	3.85136	0.000156271	0.00966884	0.744426
COL23A1
17	chr5	+	cg08862479		OpenSea	COL23A1	NM_173465	Body	0.280281	-0.0728947	5.27434	3.32424e-07	0.00115554	6.30852
	chr5	-	cg17649857	chr5:177952110-177952738	S_Shelf	COL23A1	NM_173465	Body	0.248926	0.178689	5.07622	8.51102e-07	0.00165103	5.45173
	chr5	-	cg06485308	chr5:178003623-178004247	N_Shore	COL23A1	NM_173465	Body	-0.178086	0.824957	-4.97054	1.39057e-06	0.00185357	5.00499
	chr5	-	cg24705158		OpenSea	COL23A1	NM_173465	Body	0.242538	0.236089	4.96338	1.4372e-06	0.0018626	4.97499
	chr5	-	cg06882830		OpenSea	COL23A1	NM_173465	Body	0.142769	1.7099	4.788	3.19015e-06	0.00254201	4.25061
	chr5	-	cg04686319		OpenSea	COL23A1	NM_173465	Body	0.17747	-0.691317	4.52065	1.03289e-05	0.00383803	3.18629
	chr5	+	cg18816996	chr5:178016558-178017670	S_Shore	COL23A1	NM_173465	TSS1500	0.107857	0.0284715	4.49569	1.14965e-05	0.00395039	3.08948
	chr5	-	cg21871330		OpenSea	COL23A1	NM_173465	Body	0.212553	0.684623	4.48414	1.20791e-05	0.0040168	3.04481
	chr5	-	cg21768539		OpenSea	COL23A1	NM_173465	Body	0.157067	-0.322204	4.47273	1.26824e-05	0.0040763	3.00077
	chr5	+	cg25153741		OpenSea	COL23A1	NM_173465	Body	0.218593	-0.827157	4.35379	2.09618e-05	0.00482135	2.54721
	chr5	-	cg24830898		OpenSea	COL23A1	NM_173465	Body	0.164848	-0.488153	4.25344	3.17782e-05	0.0055904	2.17236
	chr5	-	cg05206633		OpenSea	COL23A1	NM_173465	Body	0.282462	-0.648773	4.17124	4.44379e-05	0.00626434	1.87077
	chr5	-	cg08684511		OpenSea	COL23A1	NM_173465	Body	0.204213	-1.27506	4.12824	5.28554e-05	0.00665776	1.71494
	chr5	-	cg26994283		OpenSea	COL23A1	NM_173465	Body	0.29647	1.98935	4.08077	6.39101e-05	0.00707339	1.54449
	chr5	-	cg24527008		OpenSea	COL23A1	NM_173465	Body	0.236427	-2.49739	3.96277	0.000101727	0.00837302	1.12804
	chr5	-	cg00561180		OpenSea	COL23A1	NM_173465	Body	0.161506	-0.949493	3.9537	0.000105381	0.00846327	1.09647
	chr5	+	cg02119888		OpenSea	COL23A1	NM_173465	Body	-0.218583	2.25204	-3.90243	0.000128501	0.00907508	0.919135
CMIP
7	chr16	-	cg04851702		OpenSea	CMIP;CMIP;CMIP	NM_030629;NM_030629;NM_198390	1stExon;5'UTR;Body	0.194904	-1.95865	3.86925	0.00014595	0.009449	0.805413
	chr16	+	cg03834931		OpenSea	CMIP;CMIP	NM_198390;NM_030629	Body;Body	0.126248	-1.30598	4.60876	7.05144e-06	0.00330956	3.53165
	chr16	-	cg26823930		OpenSea	CMIP;CMIP	NM_198390;NM_030629	Body;Body	0.275574	-1.3681	4.13313	5.18276e-05	0.00660368	1.73258
	chr16	-	cg02814118		OpenSea	CMIP;CMIP	NM_030629;NM_198390	TSS200;Body	0.218156	-2.11894	4.04576	7.34399e-05	0.00744399	1.41985
	chr16	+	cg06419013		OpenSea	CMIP;CMIP	NM_198390;NM_030629	Body;Body	0.201518	-0.566522	3.9189	0.000120597	0.00886722	0.975868
	chr16	+	cg02716792	chr16:81478214-81479350	S_Shore	CMIP	NM_198390	Body	0.143054	-3.20718	4.01975	8.13805e-05	0.00770097	1.32785
	chr16	+	cg21811345		OpenSea	CMIP	NM_198390	Body	0.15196	-1.70046	3.84029	0.000162995	0.00981014	0.706832
CHST11
7	chr12	-	cg13795172		OpenSea	CHST11;CHST11	NM_001173982;NM_018413	Body;Body	0.218358	-0.68981	4.6132	6.91599e-06	0.00328806	3.54921
	chr12	+	cg21146155		OpenSea	CHST11;CHST11	NM_001173982;NM_018413	Body;Body	0.171217	-0.916109	4.35808	2.05895e-05	0.00480493	2.56338
	chr12	-	cg07994320	chr12:104850253-104852395	Island	CHST11;CHST11	NM_018413;NM_001173982	TSS200;TSS200	-0.212253	-2.75059	-4.04909	7.24786e-05	0.00742562	1.43166
	chr12	-	cg23625620		OpenSea	CHST11;CHST11	NM_001173982;NM_018413	Body;Body	0.236297	-1.78232	3.92985	0.000115598	0.008749	1.01372
	chr12	-	cg26058030		OpenSea	CHST11;CHST11	NM_001173982;NM_018413	Body;Body	0.227676	-1.55237	3.87307	0.000143833	0.00941711	0.818456
	chr12	-	cg16861964		OpenSea	CHST11	NM_018413	Body	0.220517	-2.78928	4.7705	3.45027e-06	0.00264324	4.17948
	chr12	-	cg20883723		OpenSea	CHST11	NM_018413	Body	0.194629	-1.20332	4.12176	5.42492e-05	0.00670991	1.69157
CELF2
7	chr10	+	cg01941719		OpenSea	CELF2-AS1;CELF2;CELF2;CELF2;CELF2	NR_126062;NM_001025077;NM_006561;NM_001083591;NM_001025076	Body;Body;Body;Body;Body	-0.170394	1.82946	-4.93128	1.66564e-06	0.00197982	4.84087
	chr10	-	cg22279136		OpenSea	CELF2-AS1;CELF2;CELF2;CELF2;CELF2	NR_126062;NM_001025077;NM_006561;NM_001083591;NM_001025076	Body;Body;Body;Body;Body	-0.150023	2.11218	-4.20984	3.79878e-05	0.0059607	2.01177
	chr10	-	cg26667956		OpenSea	CELF2-AS1;CELF2;CELF2;CELF2;CELF2	NR_126062;NM_001025077;NM_006561;NM_001083591;NM_001025076	Body;Body;Body;Body;Body	-0.207325	1.94601	-4.02993	7.81786e-05	0.00761015	1.36381
	chr10	-	cg10418845		OpenSea	CELF2-AS1;CELF2;CELF2;CELF2;CELF2	NR_126062;NM_001025077;NM_006561;NM_001083591;NM_001025076	Body;Body;Body;Body;Body	-0.113623	2.13914	-3.82755	0.000171077	0.009983	0.663666
	chr10	-	cg01369027		OpenSea	CELF2;CELF2;CELF2-AS2	NM_001025077;NM_006561;NR_046108	Body;Body;Body	-0.263801	1.09067	-4.31681	2.44566e-05	0.00507706	2.40822
	chr10	-	cg13048472		OpenSea	CELF2;CELF2	NM_001025077;NM_006561	Body;Body	0.261984	-1.57433	4.21598	3.70473e-05	0.00591215	2.03432
	chr10	-	cg15311379		OpenSea	CELF2;CELF2	NM_001025077;NM_006561	Body;Body	0.176282	-0.549261	4.13769	5.08852e-05	0.00655404	1.74906
CDK2AP1
9	chr12	-	cg01247747	chr12:123754049-123754373	N_Shore	CDK2AP1;CDK2AP1;CDK2AP1;CDK2AP1;CDK2AP1;CDK2AP1	NM_001270434;NM_001270433;NM_001270434;NR_073008;NR_073007;NM_004642	5'UTR;5'UTR;1stExon;Body;Body;Body	0.17233	-1.65382	4.44581	1.42225e-05	0.00420263	2.89724
	chr12	+	cg10289269	chr12:123754049-123754373	N_Shore	CDK2AP1;CDK2AP1;CDK2AP1;CDK2AP1;CDK2AP1	NM_001270433;NM_001270434;NR_073008;NR_073007;NM_004642	5'UTR;TSS200;Body;Body;Body	0.198975	-2.55294	5.53974	9.07157e-08	0.000739926	7.49448
	chr12	-	cg05760918	chr12:123754049-123754373	N_Shore	CDK2AP1;CDK2AP1;CDK2AP1;CDK2AP1;CDK2AP1	NM_001270433;NM_001270434;NR_073008;NR_073007;NM_004642	5'UTR;TSS200;Body;Body;Body	0.184613	-2.19177	5.10226	7.53276e-07	0.00156819	5.56291
	chr12	+	cg01660796	chr12:123754049-123754373	N_Shore	CDK2AP1;CDK2AP1;CDK2AP1;CDK2AP1;CDK2AP1	NM_001270433;NM_001270434;NR_073008;NR_073007;NM_004642	5'UTR;TSS200;Body;Body;Body	0.164346	-2.25999	4.69814	4.7611e-06	0.00287869	3.88744
	chr12	+	cg10411075	chr12:123755246-123756408	N_Shore	CDK2AP1;CDK2AP1;CDK2AP1;CDK2AP1;CDK2AP1	NM_001270433;NM_001270434;NR_073008;NR_073007;NM_004642	5'UTR;TSS1500;Body;Body;Body	0.170349	-1.40451	4.16801	4.50243e-05	0.00628329	1.85899
	chr12	-	cg25326086	chr12:123754049-123754373	N_Shore	CDK2AP1;CDK2AP1;CDK2AP1;CDK2AP1;CDK2AP1	NM_001270434;NM_001270433;NR_073008;NR_073007;NM_004642	5'UTR;5'UTR;Body;Body;Body	0.183654	-1.71391	4.13732	5.09614e-05	0.00655826	1.74771
	chr12	-	cg02017926	chr12:123754049-123754373	Island	CDK2AP1	NM_004642	Body	0.331026	-1.3375	4.21251	3.75765e-05	0.00593131	2.02156
	chr12	-	cg08696931	chr12:123754049-123754373	Island	CDK2AP1	NM_004642	Body	0.149012	-0.91683	4.11321	5.61415e-05	0.00676969	1.66079
	chr12	-	cg25630910	chr12:123754049-123754373	N_Shore	CDK2AP1	NM_004642	Body	0.211549	-2.68947	4.04242	7.44172e-05	0.00747935	1.408
CCNY
9	chr10	+	cg19543782		OpenSea	CCNY;CCNY;CCNY;CCNY;CCNY	NM_001282853;NM_181698;NM_001282854;NM_145012;NM_001282852	Body;Body;5'UTR;Body;Body	0.204321	0.421743	4.84825	2.43139e-06	0.00228813	4.49718
	chr10	+	cg20418498		OpenSea	CCNY;CCNY;CCNY;CCNY;CCNY	NM_181698;NM_001282853;NM_001282854;NM_145012;NM_001282852	5'UTR;5'UTR;5'UTR;Body;Body	0.126872	0.00441608	4.76636	3.5148e-06	0.0026568	4.16267
	chr10	-	cg02317438		OpenSea	CCNY;CCNY;CCNY;CCNY;CCNY	NM_181698;NM_001282853;NM_001282854;NM_145012;NM_001282852	5'UTR;5'UTR;5'UTR;Body;Body	0.151814	1.22891	4.14335	4.97388e-05	0.00651223	1.76952
	chr10	+	cg17025291		OpenSea	CCNY;CCNY;CCNY;CCNY;CCNY	NM_181698;NM_001282853;NM_001282854;NM_145012;NM_001282852	5'UTR;5'UTR;5'UTR;Body;Body	0.141075	-1.14591	4.0488	7.25597e-05	0.00742619	1.43066
	chr10	-	cg16640378		OpenSea	CCNY;CCNY;CCNY;CCNY;CCNY	NM_001282854;NM_001282853;NM_181698;NM_145012;NM_001282852	Body;Body;Body;Body;Body	0.17917	-2.33301	3.93712	0.000112389	0.00865708	1.03889
	chr10	+	cg00865139		OpenSea	CCNY;CCNY;CCNY;CCNY;CCNY	NM_001282854;NM_001282853;NM_181698;NM_145012;NM_001282852	Body;Body;Body;Body;Body	0.185652	-2.82915	3.9009	0.000129263	0.00909017	0.913854
	chr10	-	cg11730023		OpenSea	CCNY;CCNY	NM_145012;NM_181698	Body;5'UTR	0.147709	1.82827	4.211	3.78078e-05	0.00595009	2.01604
	chr10	+	cg11039729		OpenSea	CCNY;CCNY	NM_145012;NM_181698	Body;5'UTR	0.220689	-2.56136	4.06038	6.93057e-05	0.00731203	1.4718
	chr10	+	cg01217608		OpenSea	CCNY	NM_181698	5'UTR	0.134457	-1.98855	4.2316	3.47553e-05	0.00576093	2.09177
C11orf21
11	chr11	-	cg09114153		OpenSea	C11orf21;TSPAN32;C11orf21	NR_024621;NM_139022;NM_001142946	Body;TSS1500;Body	0.269443	-3.00307	5.15524	5.86777e-07	0.00142829	5.79046
	chr11	+	cg00502099		OpenSea	C11orf21;TSPAN32;C11orf21	NR_024621;NM_139022;NM_001142946	Body;TSS1500;Body	0.232602	-4.6024	4.4611	1.3327e-05	0.00414741	2.95598
	chr11	-	cg22210337		OpenSea	C11orf21;TSPAN32;C11orf21	NR_024621;NM_139022;NM_001142946	Body;TSS1500;Body	0.263029	-2.22495	4.44149	1.44857e-05	0.00421466	2.88068
	chr11	+	cg05403469		OpenSea	C11orf21;TSPAN32;C11orf21	NR_024621;NM_139022;NM_001142946	Body;TSS1500;Body	0.215947	-3.06118	4.44124	1.45013e-05	0.00421466	2.87971
	chr11	-	cg25961099		OpenSea	C11orf21;TSPAN32;C11orf21	NR_024621;NM_139022;NM_001142946	Body;TSS1500;Body	0.195661	-3.00474	4.28916	2.74265e-05	0.00531414	2.30496
	chr11	-	cg19766471		OpenSea	C11orf21;TSPAN32;C11orf21	NR_024621;NM_139022;NM_001142946	Body;TSS1500;Body	0.312188	-2.92168	4.28308	2.81242e-05	0.00535008	2.28234
	chr11	-	cg01612681		OpenSea	C11orf21;TSPAN32;C11orf21	NR_024621;NM_139022;NM_001142946	Body;TSS1500;Body	0.313899	-3.21349	4.25468	3.16168e-05	0.00557799	2.17694
	chr11	-	cg21027517		OpenSea	C11orf21;TSPAN32;C11orf21	NR_024621;NM_139022;NM_001142946	Body;TSS1500;Body	0.333236	-3.87189	4.21183	3.76808e-05	0.00594001	2.01907
	chr11	-	cg13592872		OpenSea	C11orf21;TSPAN32;C11orf21	NR_024621;NM_139022;NM_001142946	Body;TSS1500;Body	0.245883	-3.70067	4.06196	6.88711e-05	0.00730237	1.47744
	chr11	+	cg24322746		OpenSea	C11orf21;C11orf21;TSPAN32	NM_001142946;NR_024621;NM_139022	TSS1500;TSS1500;Body	0.2661	-2.44854	4.86087	2.29631e-06	0.00224869	4.5491
	chr11	-	cg16913263		OpenSea	C11orf21;C11orf21;TSPAN32	NM_001142946;NR_024621;NM_139022	TSS1500;TSS1500;Body	0.245892	-2.85874	4.48953	1.18039e-05	0.00398765	3.06564
BCL2
7	chr18	-	cg01282639		OpenSea	BCL2	NM_000633	Body	-0.173185	0.792189	-4.72948	4.14318e-06	0.00274948	4.01348
	chr18	-	cg09452784		OpenSea	BCL2	NM_000633	Body	0.269219	-1.64239	4.16823	4.49828e-05	0.00628216	1.85982
	chr18	+	cg01100915		OpenSea	BCL2	NM_000633	Body	-0.253934	1.24444	-4.13365	5.17183e-05	0.00659611	1.73447
	chr18	-	cg25059899		OpenSea	BCL2	NM_000633	Body	0.172691	-0.0415851	4.03352	7.70778e-05	0.00756657	1.37652
	chr18	-	cg06631916		OpenSea	BCL2	NM_000633	Body	-0.184469	1.00431	-3.95248	0.00010588	0.00847514	1.09224
	chr18	+	cg03963977		OpenSea	BCL2	NM_000633	Body	-0.215252	1.95297	-3.86456	0.000148591	0.00950164	0.789405
	chr18	+	cg27475680		OpenSea	BCL2	NM_000633	Body	-0.0852719	-0.526833	-3.84868	0.000157874	0.00969083	0.735317
BCAS3
10	chr17	+	cg08477158		OpenSea	BCAS3;BCAS3	NM_001099432;NM_017679	Body;Body	0.215645	-1.99256	4.25891	3.10716e-05	0.00554133	2.1926
	chr17	-	cg05273495		OpenSea	BCAS3;BCAS3	NM_001099432;NM_017679	Body;Body	0.246837	-1.79525	4.21409	3.73345e-05	0.00592751	2.02737
	chr17	-	cg14137316		OpenSea	BCAS3;BCAS3	NM_001099432;NM_017679	Body;Body	0.234554	0.209323	4.19505	4.03455e-05	0.00606359	1.95762
	chr17	-	cg16567216		OpenSea	BCAS3;BCAS3	NM_001099432;NM_017679	Body;Body	-0.163569	1.12338	-4.13515	5.14071e-05	0.00657801	1.73989
	chr17	-	cg05435997		OpenSea	BCAS3;BCAS3	NM_001099432;NM_017679	Body;Body	-0.116446	2.23332	-4.06315	6.85471e-05	0.00728907	1.48167
	chr17	+	cg22442897		OpenSea	BCAS3;BCAS3	NM_001099432;NM_017679	Body;Body	0.163418	0.46527	4.05589	7.05515e-05	0.00735319	1.45582
	chr17	+	cg26045457		OpenSea	BCAS3;BCAS3	NM_001099432;NM_017679	Body;Body	-0.248388	1.05991	-4.04822	7.2729e-05	0.00742754	1.42857
	chr17	+	cg15463356		OpenSea	BCAS3;BCAS3	NM_001099432;NM_017679	Body;Body	0.185616	-2.51976	4.04739	7.29679e-05	0.00743254	1.42563
	chr17	-	cg10588135		OpenSea	BCAS3;BCAS3	NM_001099432;NM_017679	Body;Body	0.202032	-2.04122	3.99743	8.88401e-05	0.00795354	1.24929
	chr17	+	cg24989577	chr17:59473060-59483266	N_Shelf	BCAS3;BCAS3	NM_017679;NM_001099432	3'UTR;3'UTR	0.10435	-0.558893	3.8749	0.00014283	0.00939167	0.824706
ARID5B
8	chr10	-	cg01969278		OpenSea	ARID5B;ARID5B	NM_001244638;NM_032199	TSS200;Body	-0.18894	0.320688	-3.93101	0.000115076	0.00873342	1.01776
	chr10	-	cg17633222		OpenSea	ARID5B;ARID5B	NM_001244638;NM_032199	TSS1500;Body	-0.228709	1.25285	-3.84253	0.000161613	0.00977778	0.714433
	chr10	-	cg14789659		OpenSea	ARID5B	NM_032199	Body	-0.22361	0.818909	-4.75438	3.70817e-06	0.00270008	4.11408
	chr10	+	cg16389209		OpenSea	ARID5B	NM_032199	Body	-0.186428	0.223937	-4.71534	4.41167e-06	0.00279579	3.95654
	chr10	+	cg00928816		OpenSea	ARID5B	NM_032199	Body	-0.178359	0.535923	-4.52415	1.01745e-05	0.00380554	3.19991
	chr10	-	cg20377347		OpenSea	ARID5B	NM_032199	Body	-0.242458	1.08815	-4.47061	1.27976e-05	0.0040864	2.9926
	chr10	+	cg20746552		OpenSea	ARID5B	NM_032199	Body	-0.12343	0.187718	-4.44165	1.44759e-05	0.00421466	2.88129
	chr10	+	cg16401465		OpenSea	ARID5B	NM_032199	Body	-0.167264	0.456016	-4.19121	4.09804e-05	0.0060938	1.94358
ARID1B
8	chr6	-	cg17128184		OpenSea	ARID1B;ARID1B;ARID1B	NM_017519;NM_175863;NM_020732	Body;Body;Body	0.157099	0.978396	4.44444	1.43055e-05	0.00420928	2.89199
	chr6	+	cg17164954	chr6:157342060-157343075	S_Shelf	ARID1B;ARID1B;ARID1B	NM_017519;NM_175863;NM_020732	Body;Body;Body	0.272885	-1.89549	4.28231	2.82144e-05	0.00535596	2.27945
	chr6	-	cg01745465		OpenSea	ARID1B;ARID1B	NM_020732;NM_017519	Body;Body	0.246433	-0.641959	4.6336	6.32578e-06	0.00319389	3.62998
	chr6	-	cg13627319		OpenSea	ARID1B;ARID1B	NM_020732;NM_017519	Body;Body	0.219123	1.60356	4.53555	9.68676e-06	0.0037339	3.24433
	chr6	+	cg16915580		OpenSea	ARID1B;ARID1B	NM_020732;NM_017519	Body;Body	0.232803	-2.18424	4.05769	7.00483e-05	0.00734017	1.46224
	chr6	-	cg10541132		OpenSea	ARID1B;ARID1B	NM_020732;NM_017519	Body;Body	-0.148336	0.289791	-4.01041	8.44241e-05	0.00779185	1.29496
	chr6	+	cg21584353		OpenSea	ARID1B;ARID1B	NM_020732;NM_017519	Body;Body	0.234351	-1.54168	3.91796	0.000121035	0.00887533	0.972626
	chr6	+	cg25925248		OpenSea	ARID1B;ARID1B	NM_020732;NM_017519	Body;Body	0.0982561	1.74099	3.84864	0.000157895	0.00969083	0.735199
ARHGAP26
7	chr5	+	cg21438861		OpenSea	ARHGAP26;ARHGAP26	NM_001135608;NM_015071	Body;Body	0.0994001	0.329809	4.14809	4.87958e-05	0.00646521	1.78672
	chr5	+	cg10647661		OpenSea	ARHGAP26;ARHGAP26	NM_001135608;NM_015071	Body;Body	0.157513	-0.234463	4.06519	6.79951e-05	0.0072609	1.48892
	chr5	-	cg08574044		OpenSea	ARHGAP26;ARHGAP26	NM_001135608;NM_015071	Body;Body	0.13841	-0.159856	3.98922	9.17421e-05	0.00805617	1.22051
	chr5	-	cg19113256		OpenSea	ARHGAP26;ARHGAP26	NM_001135608;NM_015071	Body;Body	0.167786	-0.877721	3.97526	9.68912e-05	0.00821159	1.17163
	chr5	-	cg00618275		OpenSea	ARHGAP26;ARHGAP26	NM_001135608;NM_015071	Body;Body	0.149789	0.848215	3.89631	0.000131566	0.00914159	0.898078
	chr5	+	cg19526450		OpenSea	ARHGAP26;ARHGAP26	NM_001135608;NM_015071	Body;Body	0.134079	0.217164	3.88248	0.000138742	0.00929754	0.850638
	chr5	+	cg27452612		OpenSea	ARHGAP26;ARHGAP26	NM_001135608;NM_015071	Body;Body	-0.175409	0.845782	-3.82919	0.000170013	0.00996133	0.669228
ANKRD11
10	chr16	-	cg09284745		OpenSea	ANKRD11;ANKRD11;ANKRD11;ANKRD11	NM_013275;NM_001256183;NM_001256182;NR_045839	Body;Body;Body;Body	0.156096	1.52293	4.84655	2.45025e-06	0.00228965	4.49017
	chr16	+	cg09668022		OpenSea	ANKRD11;ANKRD11;ANKRD11;ANKRD11	NR_045839;NM_013275;NM_001256183;NM_001256182	Body;5'UTR;5'UTR;5'UTR	0.137216	-1.47938	4.32916	2.32317e-05	0.00500303	2.45453
	chr16	+	cg02671054		OpenSea	ANKRD11;ANKRD11;ANKRD11;ANKRD11	NM_013275;NM_001256183;NM_001256182;NR_045839	Body;Body;Body;Body	0.164447	-0.113242	4.26762	2.99767e-05	0.00547232	2.2249
	chr16	+	cg13490483		OpenSea	ANKRD11;ANKRD11;ANKRD11;ANKRD11	NR_045839;NM_013275;NM_001256183;NM_001256182	Body;5'UTR;5'UTR;5'UTR	0.146143	-2.34309	3.99417	8.99831e-05	0.00799016	1.23785
	chr16	+	cg00759807		OpenSea	ANKRD11	NM_013275	5'UTR	-0.228222	0.637998	-4.18828	4.14709e-05	0.00610694	1.93289
	chr16	-	cg04519550	chr16:89345463-89348521	S_Shore	ANKRD11	NM_013275	Body	0.133093	0.543129	4.15465	4.75217e-05	0.00640613	1.81048
	chr16	+	cg08721324		OpenSea	ANKRD11	NM_013275	5'UTR	0.240614	-0.740436	4.09099	6.13589e-05	0.0069727	1.58104
	chr16	+	cg01543603		OpenSea	ANKRD11	NM_013275	5'UTR	0.229212	-2.84727	3.9362	0.000112789	0.00866508	1.03571
	chr16	-	cg05944840		OpenSea	ANKRD11	NM_013275	5'UTR	0.110011	-0.918987	3.89948	0.00012997	0.00910037	0.908979
	chr16	+	cg01619533		OpenSea	ANKRD11	NM_013275	5'UTR	0.108898	1.3167	3.89531	0.000132072	0.0091516	0.894649
AMT
8	chr3	-	cg00032956		OpenSea	AMT;NICN1;AMT;AMT;AMT;AMT;AMT;AMT;AMT;AMT	NR_028435;NM_032316;NM_000481;NM_001164712;NM_001164711;NM_001164710;NM_000481;NM_001164712;NM_001164711;NM_001164710	Body;3'UTR;1stExon;1stExon;1stExon;1stExon;5'UTR;5'UTR;5'UTR;5'UTR	0.165575	-1.50327	4.32489	2.36479e-05	0.00502706	2.43852
	chr3	+	cg05924489		OpenSea	AMT;AMT;AMT;NICN1;AMT;AMT;AMT;AMT;AMT;AMT	NR_028435;NM_000481;NM_000481;NM_032316;NM_001164712;NM_001164710;NM_001164712;NM_001164711;NM_001164711;NM_001164710	Body;5'UTR;1stExon;3'UTR;1stExon;1stExon;5'UTR;5'UTR;1stExon;5'UTR	0.181226	-1.62029	4.72224	4.27872e-06	0.00278734	3.98429
	chr3	+	cg21926782		OpenSea	AMT;AMT;AMT;NICN1;AMT;AMT;AMT;AMT;AMT;AMT	NR_028435;NM_000481;NM_000481;NM_032316;NM_001164712;NM_001164710;NM_001164712;NM_001164711;NM_001164711;NM_001164710	Body;5'UTR;1stExon;3'UTR;1stExon;1stExon;5'UTR;5'UTR;1stExon;5'UTR	0.140414	-1.08965	4.26552	3.02375e-05	0.00548985	2.2171
	chr3	+	cg14184400		OpenSea	AMT;AMT;AMT;NICN1;AMT;AMT;AMT;AMT;AMT;AMT	NR_028435;NM_000481;NM_000481;NM_032316;NM_001164712;NM_001164710;NM_001164712;NM_001164711;NM_001164711;NM_001164710	Body;5'UTR;1stExon;3'UTR;1stExon;1stExon;5'UTR;5'UTR;1stExon;5'UTR	0.147385	-1.29666	3.94731	0.000108032	0.00854578	1.07425
	chr3	+	cg02251567		OpenSea	AMT;AMT;AMT;NICN1;AMT;AMT;AMT;AMT;AMT;AMT	NR_028435;NM_000481;NM_000481;NM_032316;NM_001164712;NM_001164710;NM_001164712;NM_001164711;NM_001164711;NM_001164710	Body;5'UTR;1stExon;3'UTR;1stExon;1stExon;5'UTR;5'UTR;1stExon;5'UTR	0.0908631	-1.28371	3.82671	0.000171622	0.00999657	0.660832
	chr3	+	cg15246085		OpenSea	AMT;AMT;AMT;AMT;NICN1;AMT	NR_028435;NM_001164711;NM_000481;NM_001164710;NM_032316;NM_001164712	TSS200;TSS200;TSS200;TSS200;3'UTR;TSS200	0.161239	-1.60813	4.27509	2.90678e-05	0.00541318	2.25262
	chr3	-	cg25021247		OpenSea	AMT;AMT;AMT;AMT;NICN1;AMT	NR_028435;NM_001164711;NM_000481;NM_001164710;NM_032316;NM_001164712	TSS200;TSS200;TSS200;TSS200;3'UTR;TSS200	0.129438	-0.477999	4.12757	5.29991e-05	0.00666279	1.7125
	chr3	+	cg17877071		OpenSea	AMT;AMT;AMT;AMT;NICN1;AMT	NR_028435;NM_001164711;NM_000481;NM_001164710;NM_032316;NM_001164712	TSS200;TSS200;TSS200;TSS200;3'UTR;TSS200	0.118222	-0.964475	3.86581	0.000147881	0.00948108	0.793676
