# Supplementary material for: Genome-Wide DNA Methylation in Policemen Working in Cities Differing by Major Sources of Air Pollution
Source: Int J Mol Sci. 2022 Jan 31;23(3):1666. doi: 10.3390/ijms23031666 (PMC8915177; doi:10.3390/ijms23031666)
Supplement: Supplementary file 1 [file ijms-23-01666-s001.zip › Supplementary/Table S3.xlsx]

## Sheet: Table S1
DNA Methylation Profiles in Policemen Working in Cities Differing by Major Sources of Air Pollution
Table S3. Significant KEGG pathways based on genes annotated to differentially methylated loci in Ostrava-Prague samples.
ID	Description	GeneRatio	BgRatio	pvalue	p.adjust	qvalue	geneID	Count
hsa04360	Axon guidance	86/2207	182/8105	4.41e-09	1.45e-06	9.94e-07	EPHA6/UNC5B/UNC5D/PLXNA4/SSH2/NTNG2/PARD6B/PARD6G/ABLIM2/WNT5B/SEMA6D/SEMA4A/LRRC4/PAK5/PAK6/PARD3/SEMA4C/SEMA5B/SSH1/WNT4/PARD6A/RHOD/NGEF/PLXNB2/ARHGEF12/ABLIM3/SEMA3C/SEMA4D/SEMA6B/SEMA6C/PAK4/PLXNC1/SRGAP3/NTN1/SLIT2/UNC5C/PIK3R3/NCK2/FZD3/WNT5A/SMO/SLIT3/SLIT1/RGS3/RAC1/PTK2/MAPK1/PRKCZ/PRKCA/PPP3R1/PPP3CC/PPP3CB/PPP3CA/PLXNB1/PLXNA2/PLXNA1/PIK3R1/PIK3CD/PIK3CB/PDPK1/PAK3/PAK2/NFATC2/NEO1/LI…	86
hsa04520	Adherens junction	40/2207	71/8105	2.04e-07	3.35e-05	2.29e-05	TCF7L1/NECTIN4/PARD3/NLK/LEF1/CTNNA3/SORBS1/BAIAP2/WASF2/WASL/IQGAP1/VCL/TJP1/TGFBR2/TGFBR1/TCF7L2/TCF7/RAC1/PTPRM/PTPRJ/PTPN1/MAPK1/AFDN/SMAD3/INSR/IGF1R/FYN/FGFR1/FER/EGFR/CTNND1/CTNNA2/CSNK2B/CSNK2A2/CSNK2A1/CREBBP/CDH1/CDC42/ACTN1/ACTN4	40
hsa04724	Glutamatergic synapse	56/2207	114/8105	4.53e-07	4.3e-05	2.94e-05	PLA2G4F/SLC17A8/SHANK3/SLC38A1/SLC17A6/SLC17A7/GNG12/SLC38A2/PLCB1/SHANK2/SLC38A3/GNB5/HOMER2/HOMER3/DLGAP1/SLC1A7/SLC1A3/SLC1A2/MAPK1/PRKCA/PPP3R1/PPP3CC/PPP3CB/PPP3CA/PLD2/PLD1/PLCB4/PLA2G4A/ITPR2/ITPR1/GRM7/GRM6/GRM2/GRIN2C/GRIN1/GRIK4/GRIK3/GRIK2/GRIK1/GRIA4/GRIA2/GRIA1/GNG7/GNG4/GNB1/GNAQ/GNAO1/DLG4/CACNA1D/CACNA1C/CACNA1A/ADCY9/ADCY8/ADCY7/ADCY5/ADCY2	56
hsa04510	Focal adhesion	87/2207	201/8105	5.23e-07	4.3e-05	2.94e-05	LAMA1/MYLK3/PDGFD/PARVG/PAK5/PAK6/PARVB/PIP5K1C/ITGA11/LAMB4/VAV3/LAMC3/PAK4/BCAR1/PIK3R3/PIP5K1B/PIP5K1A/VWF/VCL/VAV2/TNXB/TNR/TLN1/THBS4/THBS3/THBS1/SPP1/SHC1/RAP1B/RAC1/PXN/PTK2/PTEN/MAPK1/PRKCA/PIK3R1/PIK3CD/PIK3CB/PDPK1/PDGFRA/PDGFB/PAK3/PAK2/PPP1R12A/MYLK/LAMB2/LAMB1/KDR/ITGB5/ITGB3/ITGAV/ITGA9/ITGA5/ITGA3/ITGA2B/ITGA6/IGF1R/IGF1/IBSP/ARHGAP35/RAPGEF1/GRB2/FYN/FLT4/FLT1/FLNC/ELK1/EGFR/DOCK1…	87
hsa04071	Sphingolipid signaling pathway	57/2207	119/8105	1.03e-06	6.42e-05	4.4e-05	SGMS1/CERS6/CERS3/SGPP2/DEGS2/CERS4/CERS2/PLCB1/GAB2/SPTLC2/S1PR2/SPHK1/PIK3R3/NSMAF/TRAF2/TNFRSF1A/TNF/SMPD2/MAPK12/RAC1/PTEN/MAPK13/MAPK11/MAPK1/PRKCZ/PRKCE/PRKCA/PPP2R5E/PPP2R5C/PPP2R3A/PPP2R2C/PPP2R2A/PPP2R1B/PPP2CB/PLD2/PLD1/PLCB4/PIK3R1/PIK3CD/PIK3CB/PDPK1/NOS3/NFKB1/ABCC1/MAP3K5/GNAQ/GNA12/FYN/FCER1G/S1PR3/S1PR1/CTSD/BID/BDKRB2/BCL2/ADORA3/ADORA1	57
hsa04015	Rap1 signaling pathway	89/2207	210/8105	1.17e-06	6.42e-05	4.4e-05	CALML6/CALML4/PARD6B/PARD6G/PDGFD/PARD3/APBB1IP/PLCE1/PARD6A/FGF21/SIPA1L1/RASGRP3/PRKD3/PLCB1/SIPA1L3/RGS14/VAV3/RAPGEF3/MAGI2/RAPGEF5/DOCK4/RAPGEF2/BCAR1/MAGI1/SKAP1/PIK3R3/VAV2/TLN1/THBS1/MAPK12/RAP1B/RALGDS/RALB/RALA/RAC1/MAPK13/MAPK11/MAPK1/PRKCZ/PRKCI/PRKCA/PLCB4/PIK3R1/PIK3CD/PIK3CB/PFN1/PDGFRA/PDGFB/NGFR/NGF/AFDN/LCP2/KDR/ITGB3/ITGB2/ITGAL/ITGA2B/INSR/IGF1R/IGF1/GRIN1/RAPGEF1/GNAQ/GNAO1/F…	89
hsa04390	Hippo signaling pathway	70/2207	157/8105	1.85e-06	8.69e-05	5.95e-05	GDF6/FRMD6/MOB1B/NKD1/AJUBA/PARD6B/PARD6G/TCF7L1/WNT5B/FRMD1/SAV1/PARD3/WNT4/LEF1/PARD6A/CTNNA3/WWTR1/SCRIB/FBXW11/WWC1/DLG5/LIMD1/BTRC/FZD6/FZD4/FZD3/YWHAZ/YWHAH/YWHAG/WNT9A/WNT8A/WNT7B/WNT7A/WNT5A/WNT3/TP73/TGFBR2/TGFBR1/TEAD3/TEAD4/TCF7L2/TCF7/STK3/PRKCZ/PRKCI/PPP2R2C/PPP2R2A/PPP2R1B/PPP2CB/SMAD7/SMAD3/LLGL2/ITGB2/GLI2/DLG4/DLG3/DLG2/CTNNA2/CSNK1E/CSNK1D/CDH1/CCND3/CCND2/BMPR1B/BMPR1A/BMP7/CCN…	70
hsa04020	Calcium signaling pathway	98/2207	240/8105	2.58e-06	0.000106012	7.26e-05	MCOLN2/TPCN2/CALML6/ORAI3/CALML4/MYLK3/MCU/PDGFD/STIM2/CAMK1D/CYSLTR2/TPCN1/PLCE1/FGF21/PLCB1/GNA14/CACNA1G/CACNA1I/SPHK1/VDAC1/TACR1/STIM1/SLC8A1/SLC8A2/RYR3/RYR2/RYR1/PTGER1/PRKCA/PPP3R1/PPP3CC/PPP3CB/PPP3CA/PLCB4/PHKG1/PDGFRA/PDGFB/PDE1B/P2RX7/P2RX1/NTRK2/NOS3/NOS2/NGF/MYLK/LHCGR/KDR/ITPR2/ITPR1/ITPKB/HTR4/HTR2A/HRH1/GRPR/GRIN2C/GRIN1/GNAQ/GNA15/GDNF/FLT4/FLT1/FGFR4/FGFR2/FGFR1/FGF9/FGF8/FGF7/…	98
hsa04810	Regulation of actin cytoskeleton	90/2207	218/8105	3.85e-06	0.00014079	9.64e-05	SPATA13/IQGAP3/MYLK3/SSH2/DIAPH3/PDGFD/MYH14/PAK5/PAK6/GNG12/SSH1/CYFIP2/FGF21/PIP5K1C/ARHGEF12/CYFIP1/ITGA11/RRAS2/IQGAP2/BAIAP2/VAV3/PAK4/WASF2/ABI2/ARPC4/BCAR1/ARHGEF6/TMSB4Y/WASL/ARHGEF7/IQGAP1/PIK3R3/PIP5K1B/PIP5K1A/VCL/VAV2/SLC9A1/RDX/RAC1/PXN/PTK2/MAPK1/PIK3R1/PIK3CD/PIK3CB/PFN1/PDGFRA/PDGFB/PAK3/PAK2/PPP1R12A/MYLK/MYH11/MYH9/LIMK1/ITGB5/ITGB3/ITGB2/ITGAV/ITGAL/ITGAE/ITGA9/ITGA5/ITGA3/ITGA…	90
hsa05205	Proteoglycans in cancer	85/2207	205/8105	5.82e-06	0.000191355	0.000131019	MIR21/MIR10A/WNT5B/NANOG/WNT4/PLCE1/ARHGEF12/RRAS2/HPSE/VAV3/IQGAP1/PIK3R3/FZD6/FZD4/FZD3/WNT9A/WNT8A/WNT7B/WNT7A/WNT5A/WNT3/VAV2/TWIST1/TNF/TLR4/THBS1/STAT3/SMO/SLC9A1/SDC2/MAPK12/RDX/RAC1/PXN/PTK2/MAPK13/MAPK11/MAPK1/PRKCA/PLAUR/PIK3R1/PIK3CD/PIK3CB/PDPK1/PPP1R12A/MMP9/KDR/ITPR2/ITPR1/ITGB5/ITGB3/ITGAV/ITGA5/IL12B/IGF2/IGF1R/IGF1/HSPG2/GRB2/GAB1/MTOR/FLNC/FGFR1/ESR1/ERBB4/ERBB3/CTTN/ELK1/EIF4B/…	85
hsa04014	Ras signaling pathway	91/2207	232/8105	3.82e-05	0.00114323	0.000782755	KSR2/PLA2G4F/CALML6/RASGRP4/CALML4/PDGFD/PLA2G2F/PAK5/PAK6/GNG12/EXOC2/PLCE1/TBK1/FGF21/PLA2G2D/RASGRP3/RGL1/RASA3/RRAS2/GNB5/PAK4/GAB2/RAPGEF5/RASAL2/KSR1/SYNGAP1/IKBKG/PIK3R3/TGFA/SHC1/RASGRF2/RASA2/RAP1B/RALGDS/RALB/RALA/RAC1/RAB5B/RGL2/MAPK1/PRKCA/PLD2/PLD1/PLA2G5/PLA2G4A/PLA2G2A/PIK3R1/PIK3CD/PIK3CB/PDGFRA/PDGFB/PAK3/PAK2/NTRK2/NGFR/NGF/NFKB1/NF1/FOXO4/AFDN/KDR/INSR/IGF2/IGF1R/IGF1/GRIN1/GRB…	91
hsa04010	MAPK signaling pathway	110/2207	294/8105	6.73e-05	0.00184379	0.00126243	PLA2G4F/RASGRP4/PDGFD/CACNG8/GNG12/CACNA2D3/MAP3K20/NLK/TAOK3/RPS6KA6/CACNG4/FGF21/RASGRP3/MAPK8IP3/RRAS2/CACNG2/RAPGEF2/MAP4K4/MAP3K14/CACNA1G/CACNA1I/MKNK1/IKBKG/MAP4K3/MAPKAPK3/TRAF6/TRAF2/TNFRSF1A/TNF/TGFBR2/TGFBR1/TGFA/STK3/MAPK12/RPS6KA3/RPS6KA2/RPS6KA1/RASGRF2/RASA2/RAP1B/RAC1/MAP4K2/MAPK13/MAPK11/MAPK1/PRKCA/PPP3R1/PPP3CC/PPP3CB/PPP3CA/PPM1A/PLA2G4A/PDGFRA/PDGFB/PAK2/NTRK2/NGFR/NGF/NFKB1/…	110
hsa04340	Hedgehog signaling pathway	29/2207	56/8105	8.01e-05	0.00202809	0.00138862	MOSMO/SPOPL/EVC2/CSNK1A1L/SCUBE2/SMURF1/HHAT/SUFU/CDON/DHH/GPR161/MGRN1/FBXW11/IQCE/BTRC/PTCH2/CUL1/SMO/LRP2/GLI3/GLI2/EVC/CSNK1G2/CSNK1E/CSNK1D/CCND2/BCL2/CCND1/ARRB1	29
hsa04310	Wnt signaling pathway	67/2207	166/8105	0.000146571	0.00336661	0.00230509	RSPO2/RSPO1/PRICKLE2/CSNK1A1L/NKD1/RSPO3/ZNRF3/TCF7L1/VANGL1/WNT5B/SOX17/CTNNBIP1/LGR4/WNT4/NLK/LEF1/DAAM2/FBXW11/PLCB1/DAAM1/WIF1/BTRC/CUL1/FZD6/FZD4/FZD3/WNT9A/WNT8A/WNT7B/WNT7A/WNT5A/WNT3/TLE2/TCF7L2/TCF7/TBL1X/SFRP2/SFRP1/RAC1/PRKCA/PPP3R1/PPP3CC/PPP3CB/PPP3CA/PPARD/PLCB4/SERPINF1/NFATC2/NFATC1/SMAD3/LRP5/LRP6/GPC4/CTNND2/CSNK2B/CSNK2A2/CSNK2A1/CSNK1E/CREBBP/CCND3/CCND2/CAMK2G/CAMK2D/CAMK2B/C…	67
hsa00310	Lysine degradation	31/2207	63/8105	0.000158717	0.00336661	0.00230509	KMT5A/SMYD1/PRDM6/DOT1L/SETDB2/CAMKMT/EHMT1/SUV39H2/SMYD3/NSD1/PRDM16/KMT2C/KMT2E/ASH1L/NSD3/PIPOX/COLGALT2/SETD1B/EHMT2/PLOD3/KMT2D/PRDM2/NSD2/SUV39H1/PLOD1/HADH/MECOM/EHHADH/DLD/ALDH3A2/ALDH2	31
hsa04371	Apelin signaling pathway	57/2207	137/8105	0.000173959	0.00336661	0.00230509	CALML6/PIK3R6/CALML4/MYLK3/GNG12/ADCY10/PRKAG3/PRKAG2/PIK3R5/PLCB1/RRAS2/GNB5/HDAC5/HDAC4/SPHK1/APLN/TGFBR1/SPP1/SLC9A1/SLC8A1/SLC8A2/RYR3/RYR2/RYR1/MAPK1/PRKCE/PRKAG1/PRKAA2/PLIN1/PLCB4/PLAT/PIK3C3/PDE3B/NRF1/NOS3/NOS2/MYLK/MEF2C/MEF2A/SMAD3/ITPR2/ITPR1/GNG7/GNG4/GNB1/GNAQ/MTOR/CDH1/CAMK4/CCND1/APLNR/JAG1/ADCY9/ADCY8/ADCY7/ADCY5/ADCY2	57
hsa05135	Yersinia infection	57/2207	137/8105	0.000173959	0.00336661	0.00230509	WIPF3/NLRP3/ARHGEF28/ELMO2/TBK1/PYCARD/RPS6KA6/PIP5K1C/ARHGEF12/BAIAP2/VAV3/WASF2/ARPC4/ELMO1/BCAR1/WASL/ARHGEF7/IKBKG/PIK3R3/PIP5K1B/PIP5K1A/WIPF1/VAV2/TRAF6/TRAF2/TNF/TLR4/MAPK12/RPS6KA3/RPS6KA2/RPS6KA1/RAC1/PXN/PTK2/MAPK13/MAPK11/MAPK1/PKN1/PIK3R1/PIK3CD/PIK3CB/NFKBIA/NFKB1/NFATC2/NFATC1/LIMK1/LCP2/ITGA5/IL18/IL10/GNAQ/FYB1/PTK2B/DOCK1/CRK/CDC42/CD4	57
hsa04151	PI3K-Akt signaling pathway	126/2207	354/8105	0.000260088	0.00475382	0.0032549	C8orf44-SGK3/LAMA1/EIF4E1B/PIK3R6/PIK3AP1/G6PC3/PDGFD/CREB3L2/RPTOR/GNG12/FGF21/SGK3/PIK3R5/PHLPP1/ITGA11/LAMB4/GNB5/LAMC3/SGK2/MAGI2/CREB5/MAGI1/IKBKG/PIK3R3/YWHAZ/YWHAH/YWHAG/VWF/TNXB/TNR/TLR4/THBS4/THBS3/THBS1/TGFA/SYK/STK11/SPP1/SGK1/RXRA/RAC1/PTK2/PTEN/MAPK1/PKN1/PRKCA/PRKAA2/PPP2R5E/PPP2R5C/PPP2R3A/PPP2R2C/PPP2R2A/PPP2R1B/PPP2CB/PIK3R1/PIK3CD/PIK3CB/PDPK1/PDGFRA/PDGFB/NTRK2/NOS3/NGFR/NGF/NF…	126
hsa04921	Oxytocin signaling pathway	62/2207	154/8105	0.000277131	0.00479874	0.00328565	PLA2G4F/CALML6/PIK3R6/CALML4/MYLK3/CACNG8/CAMK1D/CACNA2D3/PRKAG3/PRKAG2/CACNG4/PIK3R5/PLCB1/CACNG2/TRPM2/RYR3/RYR2/RYR1/MAPK1/PRKCA/PRKAG1/PRKAA2/PPP3R1/PPP3CC/PPP3CB/PPP3CA/PLCB4/PLA2G4A/OXT/NOS3/NFATC2/NFATC1/PPP1R12A/MYLK/MEF2C/KCNJ5/ITPR2/ITPR1/GNAQ/GNAO1/ELK1/EGFR/EEF2/RCAN1/CDKN1A/CD38/CAMK2G/CAMK2D/CAMK2B/CAMK2A/CAMK4/CACNB4/CACNB3/CACNB2/CACNA1D/CACNA1C/CCND1/ADCY9/ADCY8/ADCY7/ADCY5/ADCY2	62
hsa04722	Neurotrophin signaling pathway	50/2207	119/8105	0.000321769	0.00506079	0.00346507	CALML6/CALML4/KIDINS220/RPS6KA6/SH2B2/MAGED1/PIK3R3/TRAF6/TP73/SHC1/MAPK12/SORT1/RPS6KA3/RPS6KA2/RPS6KA1/RAP1B/RAC1/PSEN2/MAPK13/MAPK11/MAPK1/PIK3R1/PIK3CD/PIK3CB/PDPK1/NTRK2/NGFR/NGF/NFKBIA/NFKB1/MAP3K5/MAP3K3/MAP3K1/IRAK2/RAPGEF1/GRB2/GAB1/FOXO3/CRK/CDC42/CAMK2G/CAMK2D/CAMK2B/CAMK2A/CAMK4/BDNF/BCL2/BAD/ARHGDIB/ABL1	50
hsa04024	cAMP signaling pathway	82/2207	216/8105	0.000323029	0.00506079	0.00346507	CALML6/CALML4/CREB3L2/ADCY10/GHRL/PLCE1/RRAS2/VAV3/RAPGEF3/ABCC4/CREB5/GABBR2/PIK3R3/ACOX3/VAV2/SST/SLC9A1/RYR2/RAP1B/RAC1/PTGER2/MAPK1/PPARA/FXYD1/PLD2/PLD1/PIK3R1/PIK3CD/PIK3CB/PDE4D/PDE3B/PDE3A/OXT/NPY1R/NFKBIA/NFKB1/NFATC1/PPP1R12A/AFDN/LHCGR/HTR4/HTR1B/HTR1A/GRIN2C/GRIN1/GRIA4/GRIA2/GRIA1/GLP1R/GLI3/GIPR/GABBR1/EDNRA/DRD2/CREBBP/CNGA3/CNGA2/CAMK2G/CAMK2D/CAMK2B/CAMK2A/CAMK4/CACNA1D/CACNA1C/B…	82
hsa05202	Transcriptional misregulation in cancer	74/2207	192/8105	0.000368762	0.00538989	0.0036904	JMJD1C/SLC45A3/DOT1L/BCL11B/TLX3/ARNT2/CCNA1/PER2/LDB1/PROM1/SUPT3H/HIST1H3B/HMGA2/NR4A3/IL1R2/PAX8/ZBTB17/ZBTB16/NSD2/KDM6A/TRAF1/TMPRSS2/TGFBR2/SPINT1/SPI1/RXRB/RXRA/RARA/PTK2/PRCC/PML/PLAT/CDK14/PBX3/PAX7/PAX5/NGFR/NFKB1/MPO/MMP9/MLLT3/AFF1/MLLT1/MITF/MEN1/MEIS1/MEF2C/LMO2/JUP/IGF1R/IGF1/HOXA11/HOXA9/H3F3A/FUT8/FLT1/FLI1/FOXO1/ETV6/ETV4/ERG/ELANE/DUSP6/DEFA4/CEBPE/CDKN1A/CCND2/RUNX1T1/RUNX1/RU…	74
hsa05165	Human papillomavirus infection	118/2207	331/8105	0.000376801	0.00538989	0.0036904	LAMA1/ATP6V0E2/CSNK1A1L/PARD6B/PARD6G/MAML2/TCF7L1/WNT5B/CREB3L2/PARD3/MAML3/HES2/WNT4/ATP6V1H/ATP6V1D/PARD6A/TBK1/HEYL/ATP6V0A2/SCRIB/UBR4/ITGA11/LAMB4/TADA3/LAMC3/CREB5/MAGI1/CCNA1/FADD/IKBKG/PIK3R3/FZD6/FZD4/FZD3/WNT9A/WNT8A/WNT7B/WNT7A/WNT5A/WNT3/VWF/UBE3A/TNXB/TNR/TNFRSF1A/TNF/THBS4/THBS3/THBS1/TERT/TCF7L2/TCF7/SPP1/RBL1/RB1/PXN/PTK2/PTEN/EIF2AK2/MAPK1/PRKCZ/PRKCI/PPP2R5E/PPP2R5C/PPP2R3A/PPP…	118
hsa04261	Adrenergic signaling in cardiomyocytes	60/2207	150/8105	0.000422332	0.00578947	0.00396399	CALML6/PIK3R6/CALML4/CREB3L2/CACNG8/CACNA2D3/CACNG4/PIK3R5/PLCB1/RAPGEF3/CACNG2/CREB5/TPM2/SLC9A1/SLC8A1/SLC8A2/SCN5A/SCN1B/MAPK12/RYR2/MAPK13/MAPK11/MAPK1/PRKCA/PPP2R5E/PPP2R5C/PPP2R3A/PPP2R2C/PPP2R2A/PPP2R1B/PPP2CB/PLCB4/KCNQ1/KCNE1/GNAQ/CAMK2G/CAMK2D/CAMK2B/CAMK2A/CACNB4/CACNB3/CACNB2/CACNA1D/CACNA1C/BCL2/ATP2B4/ATP2B2/ATP2A3/FXYD2/ATP1B3/ATP1B1/ATP1A4/ADRB1/ADRA1A/ADRA1D/ADCY9/ADCY8/ADCY7/ADC…	60
hsa05215	Prostate cancer	42/2207	97/8105	0.000444688	0.0058521	0.00400688	TCF7L1/PDGFD/CREB3L2/LEF1/CREB5/IKBKG/PIK3R3/IL1R2/TMPRSS2/TGFA/TCF7L2/TCF7/SRD5A2/SPINT1/RB1/PTEN/MAPK1/PLAT/PIK3R1/PIK3CD/PIK3CB/PDPK1/PDGFRA/PDGFB/NFKBIA/NFKB1/MMP9/IGF1R/IGF1/GRB2/MTOR/FOXO1/FGFR2/FGFR1/ERG/EGFR/E2F3/CREBBP/CDKN1A/BCL2/CCND1/BAD	42
hsa04720	Long-term potentiation	31/2207	67/8105	0.000627074	0.00764102	0.00523173	CALML6/CALML4/RPS6KA6/PLCB1/RAPGEF3/RPS6KA3/RPS6KA2/RPS6KA1/RAP1B/MAPK1/PRKCA/PPP3R1/PPP3CC/PPP3CB/PPP3CA/PLCB4/ITPR2/ITPR1/GRIN2C/GRIN1/GRIA2/GRIA1/GNAQ/CREBBP/CAMK2G/CAMK2D/CAMK2B/CAMK2A/CAMK4/CACNA1C/ADCY8	31
hsa05221	Acute myeloid leukemia	31/2207	67/8105	0.000627074	0.00764102	0.00523173	TCF7L1/LEF1/CCNA1/PER2/IKBKG/PIK3R3/ZBTB16/TCF7L2/TCF7/STAT5B/STAT3/SPI1/RARA/MAPK1/PPARD/PML/PIK3R1/PIK3CD/PIK3CB/NFKB1/MPO/JUP/GRB2/MTOR/DUSP6/CEBPE/RUNX1T1/RUNX1/BCL2A1/CCND1/BAD	31
hsa04728	Dopaminergic synapse	53/2207	132/8105	0.000803835	0.00933834	0.00639387	LRTOMT/CALML6/CALML4/CREB3L2/GNG12/CALY/PLCB1/GNB5/CREB5/SLC18A1/SLC6A3/SCN1A/MAPK12/MAPK13/MAPK11/PRKCA/PPP3CC/PPP3CB/PPP3CA/PPP2R5E/PPP2R5C/PPP2R3A/PPP2R2C/PPP2R2A/PPP2R1B/PPP2CB/PLCB4/KCNJ5/ITPR2/ITPR1/GRIA4/GRIA2/GRIA1/GNG7/GNG4/GNB1/GNAQ/GNAO1/DRD4/DRD2/DDC/COMT/CAMK2G/CAMK2D/CAMK2B/CAMK2A/CACNA1D/CACNA1C/CACNA1B/CACNA1A/ARRB1/ARNTL/ADCY5	53
hsa04930	Type II diabetes mellitus	23/2207	46/8105	0.000823136	0.00933834	0.00639387	HKDC1/CACNA1G/SOCS2/SOCS1/PIK3R3/TNF/ABCC8/SLC2A4/MAPK1/PRKCZ/PRKCE/PIK3R1/PIK3CD/PIK3CB/INSR/HK3/HK1/GCK/MTOR/CACNA1D/CACNA1C/CACNA1B/CACNA1A	23
hsa04713	Circadian entrainment	41/2207	97/8105	0.000931695	0.0102176	0.00699589	CALML6/CALML4/GNG12/ADCY10/PLCB1/GNB5/NOS1AP/CACNA1G/CACNA1I/PER2/RYR3/RYR2/RYR1/MAPK1/PRKG1/PRKCA/PLCB4/KCNJ5/ITPR1/GRIN2C/GRIN1/GRIA4/GRIA2/GRIA1/GNG7/GNG4/GNB1/GNAQ/GNAO1/CAMK2G/CAMK2D/CAMK2B/CAMK2A/CACNA1D/CACNA1C/ADCYAP1/ADCY9/ADCY8/ADCY7/ADCY5/ADCY2	41
hsa04611	Platelet activation	50/2207	124/8105	0.000997304	0.0105843	0.00724697	PLA2G4F/PIK3R6/MYLK3/APBB1IP/PIK3R5/ARHGEF12/PLCB1/SNAP23/PIK3R3/VWF/TLN1/TBXAS1/SYK/STIM1/MAPK12/RAP1B/MAPK13/MAPK11/MAPK1/PRKG1/PRKCZ/PRKCI/PLCB4/PLA2G4A/PIK3R1/PIK3CD/PIK3CB/P2RX1/NOS3/PPP1R12A/MYLK/LYN/LCP2/ITPR2/ITPR1/ITGB3/ITGA2B/ARHGAP35/GP9/GP5/GNAQ/FYN/FGG/FCER1G/COL1A1/ADCY9/ADCY8/ADCY7/ADCY5/ADCY2	50
hsa05222	Small cell lung cancer	39/2207	92/8105	0.0011489	0.0118121	0.00808765	LAMA1/LAMB4/LAMC3/IKBKG/PIK3R3/ZBTB17/TRAF6/TRAF5/TRAF2/TRAF1/SKP2/RXRB/RXRA/RB1/RARB/PTK2/PTEN/PIK3R1/PIK3CD/PIK3CB/NOS2/NFKBIA/NFKB1/LAMB2/LAMB1/ITGAV/ITGA3/ITGA2B/ITGA6/FHIT/E2F3/COL4A2/COL4A1/CDKN1A/CDK6/BCL2L1/BCL2/CCND1/BIRC3	39
hsa04750	Inflammatory mediator regulation of TRP channels	41/2207	98/8105	0.00118725	0.0118365	0.00810435	PLA2G4F/CALML6/TRPV3/CALML4/TRPV4/PLCB1/TRPA1/PIK3R3/TRPV1/MAPK12/PTGER2/MAPK13/MAPK11/PRKCH/PRKCE/PRKCA/PLCB4/PLA2G4A/PIK3R1/PIK3CD/PIK3CB/P2RY2/NGF/ITPR2/ITPR1/IL1R1/IGF1/HTR2A/HRH1/GNAQ/F2RL1/CAMK2G/CAMK2D/CAMK2B/CAMK2A/BDKRB2/ADCY9/ADCY8/ADCY7/ADCY5/ADCY2	41
hsa04725	Cholinergic synapse	46/2207	113/8105	0.00123369	0.0119377	0.00817366	PIK3R6/CREB3L2/GNG12/PIK3R5/PLCB1/GNB5/CREB5/PIK3R3/SLC18A3/MAPK1/PRKCA/PLCB4/PIK3R1/PIK3CD/PIK3CB/KCNQ3/KCNQ1/ITPR2/ITPR1/GNG7/GNG4/GNB1/GNAQ/GNAO1/FYN/CHRNB4/CHRNA4/CHRNA3/CHRM4/CHRM3/CHAT/CAMK2G/CAMK2D/CAMK2B/CAMK2A/CAMK4/CACNA1D/CACNA1C/CACNA1B/CACNA1A/BCL2/ADCY9/ADCY8/ADCY7/ADCY5/ADCY2	46
hsa04721	Synaptic vesicle cycle	34/2207	78/8105	0.00130738	0.0122894	0.00841442	SLC17A8/ATP6V0E2/STX1B/SLC17A6/SLC17A7/ATP6V1H/ATP6V1D/DNM3/ATP6V0A2/CPLX2/NAPA/STXBP1/STX1A/SLC18A3/SLC18A1/SLC6A13/SLC6A11/SLC6A3/SLC6A2/SLC6A1/SLC1A7/SLC1A3/SLC1A2/STX2/CLTC/CLTB/CLTA/AP2M1/CACNA1B/CACNA1A/ATP6V0A1/ATP6V1B1/AP2B1/AP2A2	34
hsa04961	Endocrine and other factor-regulated calcium reabsorption	25/2207	53/8105	0.00145966	0.0132367	0.00906301	TRPV5/DNM3/PLCB1/KL/VDR/SLC8A1/SLC8A2/PRKCA/PLCB4/GNAQ/ESR1/CLTC/CLTB/CLTA/AP2M1/BDKRB2/ATP2B4/ATP2B2/FXYD2/ATP1B3/ATP1B1/ATP1A4/AP2B1/AP2A2/ADCY9	25
hsa04152	AMPK signaling pathway	48/2207	120/8105	0.00152511	0.0132367	0.00906301	G6PC3/CAB39L/CREB3L2/RPTOR/PRKAG3/CAB39/PRKAG2/ADIPOR1/TBC1D1/CREB5/CCNA1/PIK3R3/ULK1/STK11/SREBF1/SLC2A4/RAB2A/PRKAG1/PRKAA2/PPP2R5E/PPP2R5C/PPP2R3A/PPP2R2C/PPP2R2A/PPP2R1B/PPP2CB/PIK3R1/PIK3CD/PIK3CB/PFKL/PFKFB3/PFKFB2/PDPK1/INSR/IGF1R/IGF1/HNF4A/GYS1/MTOR/FOXO3/FOXO1/FBP1/EEF2/CPT1A/CD36/CCND1/ADRA1A/ACACA	48
hsa04931	Insulin resistance	44/2207	108/8105	0.00152885	0.0132367	0.00906301	G6PC3/CREB3L2/PRKAG3/PRKAG2/SLC27A6/RPS6KA6/MLXIP/SLC27A2/SLC27A3/NR1H3/GFPT2/TBC1D4/CREB5/PIK3R3/TNFRSF1A/TNF/STAT3/SREBF1/SLC2A4/RPS6KA3/RPS6KA2/RPS6KA1/PTPN1/PTEN/PRKCZ/PRKCE/PRKAG1/PRKAA2/PTPA/PPP1R3C/PPARA/PIK3R1/PIK3CD/PIK3CB/PDPK1/NOS3/NFKBIA/NFKB1/INSR/GYS1/MTOR/FOXO1/CPT1A/CD36	44
hsa00512	Mucin type O-glycan biosynthesis	17/2207	32/8105	0.00166866	0.0136008	0.00931233	GALNT18/GALNT15/GALNT13/GALNT12/GALNT14/GALNT11/GALNT10/GALNT7/GALNT9/GALNT5/GALNT6/B4GALT5/ST3GAL2/ST3GAL1/GCNT1/GALNT2/GALNT1	17
hsa04144	Endocytosis	90/2207	252/8105	0.0016814	0.0136008	0.00931233	WIPF3/IQSEC3/CHMP4B/AGAP3/AGAP1/AGAP2/ARAP2/MVB12B/PARD6B/PARD6G/RAB11FIP4/VPS25/RUFY1/RAB11FIP1/SMAP2/EPS15L1/SMURF1/PARD3/ASAP3/VPS37C/VPS36/WASHC3/PARD6A/ASAP1/EHD3/EHD4/SH3KBP1/VPS4A/ARFGAP3/DNM3/CBLC/PIP5K1C/NEDD4L/EPN2/RAB11FIP2/VPS45/RAB31/ARPC4/IQSEC1/DNAJC6/RAB11FIP3/ZFYVE9/CYTH3/WASL/ASAP2/SNX3/PIP5K1B/PIP5K1A/RAB7A/WIPF1/TRAF6/TGFBR2/TGFBR1/SNX1/SH3GL1/GRK1/RAB5B/PRKCZ/PRKCI/PML/PLD2/P…	90
hsa04072	Phospholipase D signaling pathway	57/2207	148/8105	0.00169493	0.0136008	0.00931233	PLA2G4F/PIK3R6/PDGFD/AGPAT4/AGPAT5/DNM3/PIK3R5/PIP5K1C/PLCB1/RRAS2/RAPGEF3/GAB2/CYTH3/SPHK1/PLPP3/PLPP2/DGKZ/PIK3R3/PIP5K1B/PIP5K1A/SYK/SHC1/RALGDS/RALB/RALA/MAPK1/PRKCA/PLD2/PLD1/PLCB4/PLA2G4A/PIK3R1/PIK3CD/PIK3CB/PDGFRA/PDGFB/INSR/GRM7/GRM6/GRM2/GRB2/GNA12/GAB1/FYN/MTOR/FCER1G/PTK2B/EGFR/LPAR1/DGKQ/DGKG/AVPR1A/ADCY9/ADCY8/ADCY7/ADCY5/ADCY2	57
hsa04150	mTOR signaling pathway	59/2207	155/8105	0.00196228	0.0153712	0.0105245	EIF4E1B/FLCN/SLC38A9/SESN2/CAB39L/WNT5B/MAPKAP1/RRAGC/FNIP2/RPTOR/PRR5/WNT4/CAB39/ATP6V1H/ATP6V1D/RPS6KA6/TTI1/LPIN2/PIK3R3/ULK1/FZD6/FZD4/SLC7A5/NPRL3/FZD3/WNT9A/WNT8A/WNT7B/WNT7A/WNT5A/WNT3/TNFRSF1A/TNF/STK11/SLC3A2/SKP2/SGK1/CLIP1/RPS6KA3/RPS6KA2/RPS6KA1/PTEN/MAPK1/PRKCA/PRKAA2/PIK3R1/PIK3CD/PIK3CB/PDPK1/LRP5/LRP6/INSR/IGF1R/IGF1/GRB10/GRB2/MTOR/EIF4B/ATP6V1B1	59
hsa05100	Bacterial invasion of epithelial cells	33/2207	77/8105	0.00215269	0.0164706	0.0112773	ELMO2/CTNNA3/ARHGEF26/DNM3/SEPT6/SEPT9/WASF2/ARPC4/ELMO1/BCAR1/WASL/PIK3R3/VCL/SHC1/RAC1/PXN/PTK2/PIK3R1/PIK3CD/PIK3CB/ITGA5/GAB1/CTTN/DOCK1/CTNNA2/CRK/CLTC/CLTB/CLTA/CDH1/CDC42/CBL/CAV3	33
hsa00514	Other types of O-glycan biosynthesis	22/2207	47/8105	0.00311321	0.0232783	0.0159384	GXYLT2/GALNT18/GXYLT1/XXYLT1/GALNT15/GALNT13/GALNT12/GALNT14/GALNT11/GALNT10/GALNT7/GALNT9/COLGALT2/GALNT5/GALNT6/PLOD3/ST3GAL3/ST6GAL1/LFNG/B4GALT1/GALNT2/GALNT1	22
hsa04928	Parathyroid hormone synthesis, secretion and action	42/2207	106/8105	0.00357893	0.0249207	0.017063	CREB3L2/TRPV5/PLCB1/AKAP13/MMP24/CREB5/KL/VDR/SLC34A1/RXRB/RXRA/MAPK1/PRKCA/PLD2/PLD1/PLCB4/PDE4D/NR4A2/MMP17/MMP16/MMP15/MMP14/MEF2C/MEF2A/LRP5/LRP6/ITPR2/ITPR1/GNAQ/GNA12/FGFR1/EGFR/CDKN1A/RUNX2/CASR/BCL2/ARRB1/ADCY9/ADCY8/ADCY7/ADCY5/ADCY2	42
hsa05225	Hepatocellular carcinoma	62/2207	168/8105	0.00357993	0.0249207	0.017063	CSNK1A1L/GSTO2/TXNRD3/TCF7L1/WNT5B/ARID1B/PBRM1/WNT4/LEF1/GSTO1/PIK3R3/FZD6/FZD4/DPF3/FZD3/WNT9A/WNT8A/WNT7B/WNT7A/WNT5A/WNT3/TXNRD1/TGFBR2/TGFBR1/TGFA/TERT/TCF7L2/TCF7/SMARCC1/SMARCA4/SMARCA2/SHC1/RB1/PTEN/MAPK1/PRKCA/PIK3R1/PIK3CD/PIK3CB/MGST2/SMAD3/LRP5/LRP6/IGF2/IGF1R/HMOX1/GSTT1/GSTM4/GSTM2/GSTA4/GRB2/GAB1/MTOR/ELK1/EGFR/E2F3/CDKN1A/CDK6/BCL2L1/CCND1/BAD/APC	62
hsa04512	ECM-receptor interaction	36/2207	88/8105	0.00362373	0.0249207	0.017063	AGRN/LAMA1/FRAS1/SV2C/ITGA11/LAMB4/LAMC3/SV2B/VWF/TNXB/TNR/THBS4/THBS3/THBS1/SPP1/LAMB2/LAMB1/ITGB5/ITGB3/ITGAV/ITGA9/ITGA5/ITGA3/ITGA2B/ITGA6/IBSP/HSPG2/GP9/GP5/COL9A2/COL6A3/COL4A2/COL4A1/COL1A1/CD44/CD36	36
hsa04350	TGF-beta signaling pathway	38/2207	94/8105	0.00363584	0.0249207	0.017063	MINOS1-NBL1/GDF6/THSD4/GREM2/SMURF1/ZFYVE9/CHRD/CUL1/TNF/THBS1/TGIF1/TGFBR2/TGFBR1/LEFTY2/TFDP1/RBL1/MAPK1/PPP2R1B/PPP2CB/NEO1/NBL1/SMAD7/SMAD6/SMAD5/SMAD3/LTBP1/INHBC/INHBA/ID4/ID3/DCN/CREBBP/BMPR1B/BMPR1A/BMP7/AMH/ACVR1B/ACVR1	38
hsa02010	ABC transporters	21/2207	45/8105	0.00401133	0.0269332	0.0184409	ABCC11/ABCG4/ABCA8/ABCA7/ABCC4/ABCB6/ABCC5/ABCG1/ABCG2/ABCC3/ABCB11/TAP2/TAP1/ABCC8/ABCD4/ABCC1/DEFB1/ABCD2/ABCA4/ABCA2/ABCA1	21
hsa04530	Tight junction	62/2207	169/8105	0.00418309	0.0275247	0.0188459	AMOTL1/CLDN19/TJAP1/MARVELD3/CGNL1/PARD6B/PARD6G/MYH14/MICALL2/CGN/PARD3/PRKAG3/TUBA8/RAB8B/PRKAG2/PARD6A/F11R/CLDN15/CLDN14/SCRIB/NEDD4L/SYNPO/CLDN16/ARPC4/RAPGEF2/TJP2/MAGI1/CLDN9/TJP1/STK11/RDX/RAC1/RAB13/PRKCZ/PRKCI/PRKCE/PRKAG1/PRKAA2/PPP2R2C/PPP2R2A/PPP2R1B/PPP2CB/NEDD4/MYH11/MYH9/AFDN/MAP3K5/MAP3K1/LLGL2/GATA4/CTTN/DLG3/DLG2/CLDN7/CLDN4/CDC42/CD1E/RUNX1/CACNA1D/CCND1/ACTN1/ACTN4	62
hsa04625	C-type lectin receptor signaling pathway	41/2207	104/8105	0.0044116	0.0280963	0.0192373	CALML6/NLRP3/CALML4/CARD9/CD209/PYCARD/ARHGEF12/RRAS2/MALT1/MAP3K14/KSR1/IKBKG/PIK3R3/TNF/SYK/CCL22/MAPK12/MAPK13/MAPK11/MAPK1/PPP3R1/PPP3CC/PPP3CB/PPP3CA/PIK3R1/PIK3CD/PIK3CB/NFKBIA/NFKB1/NFATC2/NFATC1/LSP1/ITPR2/ITPR1/IRF1/IL12B/IL12A/IL10/FCER1G/EGR3/CYLD	41
hsa05412	Arrhythmogenic right ventricular cardiomyopathy	32/2207	77/8105	0.00444076	0.0280963	0.0192373	LAMA1/TCF7L1/CACNG8/CACNA2D3/LEF1/CTNNA3/CACNG4/ITGA11/CACNG2/TCF7L2/TCF7/SLC8A1/SLC8A2/RYR2/LMNA/JUP/ITGB5/ITGB3/ITGAV/ITGA9/ITGA5/ITGA3/ITGA2B/ITGA6/CTNNA2/CACNB4/CACNB3/CACNB2/CACNA1D/CACNA1C/ATP2A3/ACTN2	32
hsa05417	Lipid and atherosclerosis	76/2207	215/8105	0.0049909	0.0304673	0.0208607	CALML6/MIB2/NLRP3/CALML4/MIB1/TBK1/PYCARD/NOX1/PLCB1/VAV3/ABCG1/EIF2AK3/TNFRSF10B/IKBKG/PIK3R3/XBP1/VCAM1/VAV2/TRAF6/TRAF2/TNFRSF1A/TNF/TLR4/STAT3/MAPK12/RXRB/RXRA/RAP1B/RAC1/PTK2/MAPK13/MAPK11/MAPK1/PRKCA/PPP3R1/PPP3CC/PPP3CB/PPP3CA/POU2F1/PLCB4/PIK3R1/PIK3CD/PIK3CB/PDPK1/OLR1/NOS3/NFKBIA/NFKB1/NFATC2/NFATC1/NCF4/MMP9/MAP3K5/LYN/ITPR1/IL18/IL12B/IL12A/CXCL3/CXCL2/CXCL1/ERN1/EIF2S1/CDC42/CD36/CAS…	76
hsa04022	cGMP-PKG signaling pathway	61/2207	167/8105	0.00500072	0.0304673	0.0208607	CALML6/PIK3R6/CALML4/MYLK3/CREB3L2/PIK3R5/PLCB1/CREB5/VDAC1/SLC8A1/SLC8A2/MAPK1/PRKG1/PRKCE/PPP3R1/PPP3CC/PPP3CB/PPP3CA/PLCB4/PDE3B/PDE3A/PDE2A/NPPC/NPPB/NOS3/NFATC2/NFATC1/PPP1R12A/MYLK/MEF2C/MEF2A/KCNMB1/KCNMA1/ITPR2/ITPR1/INSR/GNAQ/GNA12/GATA4/EDNRA/CACNA1D/CACNA1C/BDKRB2/BAD/ATP2B4/ATP2B2/ATP2A3/FXYD2/ATP1B3/ATP1B1/ATP1A4/ADRB1/ADRA1A/ADRA1D/ADORA3/ADORA1/ADCY9/ADCY8/ADCY7/ADCY5/ADCY2	61
hsa05211	Renal cell carcinoma	29/2207	69/8105	0.00544719	0.0325841	0.02231	FLCN/EGLN3/PAK5/PAK6/PAK4/ARNT2/PIK3R3/TGFA/RAP1B/RAC1/MAPK1/PRCC/PIK3R1/PIK3CD/PIK3CB/PDGFB/PAK3/PAK2/RAPGEF1/GRB2/GAB1/ETS1/EPAS1/CRK/CREBBP/CDKN1A/CDC42/BAD/ARNT	29
hsa04918	Thyroid hormone synthesis	31/2207	75/8105	0.00556731	0.032708	0.0223948	DUOXA2/CREB3L2/DUOX1/DUOX2/PLCB1/PDIA4/CREB5/PAX8/TTF1/TG/PRKCA/PLCB4/SLC26A4/LRP2/ITPR2/ITPR1/GPX3/GPX2/GNAQ/CANX/FXYD2/ATP1B3/ATP1B1/ATP1A4/ASGR2/ASGR1/ADCY9/ADCY8/ADCY7/ADCY5/ADCY2	31
hsa04919	Thyroid hormone signaling pathway	46/2207	121/8105	0.00598639	0.034553	0.0236581	MED12L/WNT4/PLCE1/MED13L/PLCB1/NCOA2/RCAN2/MED16/TBC1D4/MED24/MED27/KAT2B/NCOA1/PIK3R3/THRB/THRA/SLC16A2/SLC9A1/RXRB/RXRA/MAPK1/PRKCA/PLCB4/PIK3R1/PIK3CD/PIK3CB/PFKL/PFKFB2/PDPK1/NOTCH4/NOTCH1/ITGB3/ITGAV/GATA4/MTOR/FOXO1/ESR1/RCAN1/CREBBP/CCND1/BAD/ATP2A3/FXYD2/ATP1B3/ATP1B1/ATP1A4	46
hsa04550	Signaling pathways regulating pluripotency of stem cells	53/2207	143/8105	0.00610375	0.034623	0.023706	PCGF5/WNT5B/NANOG/LHX5/WNT4/PCGF3/HAND1/PIK3R3/FZD6/FZD4/FZD3/WNT9A/WNT8A/WNT7B/WNT7A/WNT5A/WNT3/LEFTY2/TCF7/STAT3/MAPK12/MAPK13/MAPK11/MAPK1/PIK3R1/PIK3CD/PIK3CB/OTX1/MEIS1/SMAD5/SMAD3/LIFR/JARID2/JAK1/ISL1/INHBC/INHBA/IGF1R/IGF1/ID4/ID3/HOXA1/GRB2/FGFR4/FGFR2/FGFR1/ESRRB/BMPR1B/BMPR1A/ZFHX3/APC/ACVR1B/ACVR1	53
hsa04012	ErbB signaling pathway	34/2207	85/8105	0.00697073	0.0384121	0.0263004	PAK5/PAK6/NRG3/PAK4/PIK3R3/NCK2/TGFA/STAT5B/SHC1/PTK2/MAPK1/PRKCA/PIK3R1/PIK3CD/PIK3CB/PAK3/PAK2/NRG1/GRB2/GAB1/MTOR/ERBB4/ERBB3/ELK1/EGFR/CRK/CDKN1A/CBL/CAMK2G/CAMK2D/CAMK2B/CAMK2A/BAD/ABL1	34
hsa01521	EGFR tyrosine kinase inhibitor resistance	32/2207	79/8105	0.00700525	0.0384121	0.0263004	EIF4E1B/PDGFD/PIK3R3/TGFA/STAT3/SHC1/PTEN/MAPK1/PRKCA/PIK3R1/PIK3CD/PIK3CB/PDGFRA/PDGFB/NF1/KDR/JAK1/IL6R/IGF1R/IGF1/NRG1/GRB2/GAB1/MTOR/FOXO3/FGFR2/ERBB3/EGFR/BCL2L1/BCL2/BAD/AXL	32
hsa04660	T cell receptor signaling pathway	40/2207	104/8105	0.00795522	0.042906	0.0293773	PAK5/PAK6/MALT1/VAV3/PAK4/GRAP2/MAP3K14/IKBKG/PIK3R3/NCK2/VAV2/TNF/TEC/MAPK12/MAPK13/MAPK11/MAPK1/PPP3R1/PPP3CC/PPP3CB/PPP3CA/PIK3R1/PIK3CD/PIK3CB/PDPK1/PAK3/PAK2/NFKBIA/NFKB1/NFATC2/NFATC1/LCP2/IL10/IL5/GRB2/FYN/CTLA4/CDC42/CD4/CD247	40
hsa04925	Aldosterone synthesis and secretion	38/2207	98/8105	0.00819598	0.0434916	0.0297783	DAGLB/CALML6/CALML4/CREB3L2/CAMK1D/KCNK9/PRKD3/PLCB1/CREB5/CACNA1G/CACNA1I/PRKCE/PRKCA/PLCB4/PDE2A/NR4A2/KCNJ5/ITPR2/ITPR1/GNAQ/CAMK2G/CAMK2D/CAMK2B/CAMK2A/CAMK4/CACNA1D/CACNA1C/DAGLA/ATP2B4/ATP2B2/ATP1B3/ATP1B1/ATP1A4/ADCY9/ADCY8/ADCY7/ADCY5/ADCY2	38
hsa04370	VEGF signaling pathway	25/2207	59/8105	0.00840392	0.0436773	0.0299054	PLA2G4F/SPHK1/PIK3R3/MAPKAPK3/MAPK12/RAC1/PXN/PTK2/MAPK13/MAPK11/MAPK1/PRKCA/PPP3R1/PPP3CC/PPP3CB/PPP3CA/PLA2G4A/PIK3R1/PIK3CD/PIK3CB/NOS3/NFATC2/KDR/CDC42/BAD	25
hsa05235	PD-L1 expression and PD-1 checkpoint pathway in cancer	35/2207	89/8105	0.00849649	0.0436773	0.0299054	BATF3/TLR9/EML4/IKBKG/PIK3R3/TRAF6/TLR4/STAT3/MAPK12/PTEN/MAPK13/MAPK11/MAPK1/PPP3R1/PPP3CC/PPP3CB/PPP3CA/PIK3R1/PIK3CD/PIK3CB/NFKBIA/NFKB1/NFATC2/NFATC1/MAP3K3/JAK1/IFNGR2/MTOR/EGFR/CSNK2B/CSNK2A2/CSNK2A1/CD4/CD247/ALK	35
hsa05418	Fluid shear stress and atherosclerosis	51/2207	139/8105	0.00880137	0.0445485	0.0305019	MIR10A/CALML6/GSTO2/CALML4/TRPV4/NOX1/GSTO1/IKBKG/PIK3R3/IL1R2/VCAM1/TXN/TNFRSF1A/TNF/SDC2/MAPK12/RAC1/PTK2/MAPK13/MAPK11/PRKCZ/PRKAA2/PLAT/PIK3R1/PIK3CD/PIK3CB/PDGFB/NPPC/NOS3/NFKB1/MMP9/MGST2/MAP3K5/MEF2C/MEF2A/KDR/ITGB3/ITGAV/ITGA2B/IL1R1/HMOX1/GSTT1/GSTM4/GSTM2/GSTA4/CAV3/BMPR1B/BMPR1A/BCL2/ASS1/ACVR1	51
hsa04514	Cell adhesion molecules	54/2207	149/8105	0.00946077	0.0467151	0.0319854	TIGIT/CLDN19/NTNG2/PDCD1LG2/VSIR/LRRC4/CADM3/NLGN2/NLGN4X/NLGN3/F11R/CNTNAP2/CLDN15/CADM1/CLDN14/ICOSLG/NFASC/NLGN1/CLDN16/CD226/NRXN2/NRXN1/NRXN3/CLDN9/MPZL1/VCAM1/CNTN2/SPN/SDC2/PTPRM/NEO1/NCAM1/MAG/ITGB2/ITGAV/ITGAL/ITGA9/ITGA6/ICAM2/HLA-E/HLA-DMB/HLA-DMA/GLG1/CTLA4/CLDN7/CLDN4/CNTN1/CDH4/CDH3/CDH1/CD34/CD22/CD4/CD2	54
hsa04710	Circadian rhythm	15/2207	31/8105	0.00951341	0.0467151	0.0319854	PRKAG3/PRKAG2/FBXW11/BTRC/PER2/CUL1/RORC/RORB/RORA/PRKAG1/PRKAA2/NPAS2/CSNK1E/CSNK1D/ARNTL	15
hsa05146	Amoebiasis	39/2207	102/8105	0.00971804	0.0470182	0.0321929	LAMA1/PLCB1/LAMB4/LAMC3/GNA14/PIK3R3/RAB7A/IL1R2/VCL/TNF/TLR4/RAB5B/PTK2/PRKCA/PLCB4/PIK3R1/PIK3CD/PIK3CB/NOS2/NFKB1/MUC2/LAMB2/LAMB1/ITGB2/IL12B/IL12A/IL10/IL1R1/CXCL3/CXCL2/CXCL1/GNAQ/GNA15/COL4A2/COL4A1/COL1A1/CD1E/ACTN1/ACTN4	39
hsa04912	GnRH signaling pathway	36/2207	93/8105	0.0101983	0.0486267	0.0332942	PLA2G4F/CALML6/CALML4/PLCB1/MAPK12/MAPK13/MAPK11/MAPK1/PRKCA/PLD2/PLD1/PLCB4/PLA2G4A/MMP14/MAP3K4/MAP3K3/MAP3K1/ITPR2/ITPR1/GRB2/GNAQ/PTK2B/ELK1/EGFR/CDC42/CAMK2G/CAMK2D/CAMK2B/CAMK2A/CACNA1D/CACNA1C/ADCY9/ADCY8/ADCY7/ADCY5/ADCY2	36
